# Supplementary material for: Past penguin colony responses to explosive volcanism on the Antarctic Peninsula
Source: Nat Commun. 2017 Apr 11;8:14914. doi: 10.1038/ncomms14914 (PMC5394244; doi:10.1038/ncomms14914)
Supplement: Supplementary Data 1 — Ardley Lake sediment record geochemical data [file ncomms14914-s2.xlsx]

## Sheet: Supplementary Data 1
Supplementary Data 1: Ardley Lake geochemical data
ARDLEY CONISS COMPOSITE			green = mean of duplicate values									PCA (square-root transformed %data)																	ARDLEY LAKE (as measured)			BACON SH13 age (cal yr BP) - ARD M5					blank = not determined; XRF too organic			duplicates - from overalapping cores - mean used in CONISS
CORE	Strat Depth (cm)	SiO2 (mass%)	TiO2 (mass%)	Al2O3 (mass%)	Fe2O3 (mass%)	MnO (mass%) corr.	MgO (mass%) corr.	CaO (mass%)	Na2O (mass%) corr.	K2O (mass%)	P2O5 (mass%)	PCA1(88%)	PCA2(6.2%)	PCA3(2.9%)	PCA4(0.4%)		XRF% data sqrt transformed 13 zones												Core	Sample code	Strat depth (DM3)	min	max	median	M5 wmean	sed rate	SiO2 (mass%)	TiO2 (mass%)	Al2O3 mass(%)	Fe2O3 (mass%)	MnO (mass%) corr.	MgO (mass%) corr.	CaO (mass%)	Na2O (mass%) corr.	K2O (mass%)	P2O5 (mass%)	As (mg kg-1) corr.	Ba (mg kg-1)	Co (mg kg-1)
ARD1A	0	46.24	1.22	13.58	6.55	0.110374	2.49678	6.11	2.70487	0.52	2.814	-0.234677	0.398443	-0.115811	-0.0844383		CONISS	CONISS				ARD-M5 age model (cal yr BP)							ARD1A	0	0	-56.9	-56.3	-56.6	-56.6	0.010101	46.24	1.22	13.58	6.55	0.110374	2.49678	6.11	2.70487	0.52	2.814	6.46741	160	21
ARD1A	1	44	1.208	13.86	6.46	0.110374	2.35545	6.54	2.63152	0.54	3.88	0.0176583	0.335698	-0.165177	0.00321693		Elevated	Significant	Depth			95% confidence			Weighted mean				ARD1A	1	1	35.8	48.8	42.3	42.4	0.010101	44	1.208	13.86	6.46	0.110374	2.35545	6.54	2.63152	0.54	3.88	8.62322	160	18
ARD1A	2	46.55	1.294	14.19	6.74	0.108455	2.51562	6.17	2.83323	0.54	2.912	-0.262054	0.362401	-0.149199	-0.047824		Guano	Zone	min	-	max	interval			Age				ARD1A	2	2	128.2	154.2	141.2	141.4	0.010101	46.55	1.294	14.19	6.74	0.108455	2.51562	6.17	2.83323	0.54	2.912	7.54531	145	19
ARD1A	6	50.96	1.421	14.82	6.99	0.107495	2.90191	5.76	3.11748	0.52	1.423	-0.759989	0.393179	-0.0908869	-0.134932		Zone					min	-	max	min	-	max		ARD1A	6	6	480.2	550.8	510.8	512.1	0.0135135	50.96	1.421	14.82	6.99	0.107495	2.90191	5.76	3.11748	0.52	1.423	6.46741	144	21
ARD1A	7	55.99	1.45	15.65	7.22	0.111334	2.95844	5.9	3.33753	0.87	1.434	-0.957182	0.335606	-0.299262	-0.132359			13	0	-	13	-56.9	-	1403.1	-56.6	-	1290.9		ARD1A	7	7	547.7	656.4	582.2	585.5	0.0136986	55.99	1.45	15.65	7.22	0.111334	2.95844	5.9	3.33753	0.87	1.434	6.46741	170	21
ARD1A	8	51.56	1.439	14.98	7.08	0.110374	2.96787	5.8	3.18166	0.53	1.322	-0.815598	0.376257	-0.0928814	-0.137451		5	12	13	-	35	1163.6	-	2825.7	1290.9	-	2665		ARD1A	8	8	611.3	766.3	654	658.8	0.0136986	51.56	1.439	14.98	7.08	0.110374	2.96787	5.8	3.18166	0.53	1.322	5.38951	138	20
ARD1A	9	56.89	1.49	15.69	7.73	0.116133	3.09977	6.15	3.44756	0.9	1.278	-1.04419	0.267495	-0.277687	-0.146837			11	35	-	64.5	2373.3	-	3126.9	2665	-	3001.6		ARD1A	9	9	671.5	876.9	725.8	732.2	0.0136986	56.89	1.49	15.69	7.73	0.116133	3.09977	6.15	3.44756	0.9	1.278	6.46741	188	25
ARD1A	11	51.92	1.599	15.78	8.31	0.12861	3.41069	6.83	3.52091	0.54	1.413	-0.880681	0.118098	-0.0765996	-0.0735527		4	10	64.5	-	111.9	2879.1	-	3576	3001.6	-	3425.4		ARD1A	11	11	890.1	1083.1	961.6	966.8	0.00617284	51.92	1.599	15.78	8.31	0.12861	3.41069	6.83	3.52091	0.54	1.413	5.38951	137	25
ARD1A	13	39.26	1.024	13.11	6.23	0.103656	1.91262	7.25	2.43897	0.66	5.472	0.478962	0.303422	-0.121693	0.0418242			9	111.9	-	155	3266.8	-	4233	3425.4	-	4011.1		ARD1A	13	13	1163.6	1403.1	1292.5	1290.9	0.00617284	39.26	1.024	13.11	6.23	0.103656	1.91262	7.25	2.43897	0.66	5.472	12.9348	190	18
ARD1A	15	44.67	1.168	14.59	6.23	0.113254	2.40256	6.83	2.70487	0.56	3.943	-0.00621135	0.294408	-0.220156	0.0471887			8	155	-	175	3813.2	-	4498.6	4011.1	-	4310.5		ARD1A	15	15	1378.6	1802	1620.9	1613.9	0.00793651	44.67	1.168	14.59	6.23	0.113254	2.40256	6.83	2.70487	0.56	3.943	9.70112	175	25
ARD1A	17	31.68	0.728	11.89	5.21	0.143967	1.20599	9.87	1.9255	0.54	9.333	1.39439	0.13516	-0.0908609	0.0896999		3	7	175	-	190	4085	-	4643.7	4310.5	-	4514.1		ARD1A	17	17	1634	2033.8	1878.6	1866.2	0.0078125	31.68	0.728	11.89	5.21	0.143967	1.20599	9.87	1.9255	0.54	9.333	15.0906	201	25
ARD1A	19	37.48	0.846	13.02	5.08	0.098857	1.37558	6.75	2.1914	0.58	6.635	0.766307	0.488099	-0.213985	0.0612966			6	190	-	284	4309.7	-	5452.5	4514.1	-	5296.9		ARD1A	19	19	1744.9	2358	2151.5	2120.2	0.00787402	37.48	0.846	13.02	5.08	0.098857	1.37558	6.75	2.1914	0.58	6.635	11.8569	208	19
ARD1A	21	35.97	0.801	12.62	5.23	0.112294	1.27194	7.73	2.14556	0.69	7.599	0.966124	0.367094	-0.203613	0.061425		2	5	284	-	310	5176	-	6015.1	5296.9	-	5746.4		ARD1A	21	21	1870.5	2551.6	2326.7	2286.2	0.0243902	35.97	0.801	12.62	5.23	0.112294	1.27194	7.73	2.14556	0.69	7.599	12.9348	216	22
ARD1A	23	37.09	0.9025	10.2726	4.68442	0.109527	1.02404	8.97265	1.73625	0.50245	8.71064	1.20127	0.290154	-0.32741	-0.169493			4	310	-	320	5528.8	-	6921.8	5746.4	-	6274.6		ARD1A	23	23	2005.5	2594.4	2404.5	2367.1	0.0243902	37.09	0.9025	10.2726	4.68442	0.109527	1.02404	8.97265	1.73625	0.50245	8.71064		164.638	23.8597
ARD1A	25	38.21	1.004	13.3	5.89	0.135329	1.83725	8.65	2.3106	0.53	6.991	0.739181	0.132516	-0.219162	0.0954044		1	3	320	-	326	5823.6	-	7356.7	6274.6	-	6669.9		ARD1A	25	25	2090.6	2678.1	2472.9	2447.7	0.0434783	38.21	1.004	13.3	5.89	0.135329	1.83725	8.65	2.3106	0.53	6.991	10.779	183	29
ARD1A	27	40.46	1.228	13.45	6.47	0.12861	2.30834	7.98	2.64985	0.52	5.077	0.347271	0.135839	-0.123657	0.0296081			2	326	-	346	6081	-	8386.8	6669.9	-	8052.5		ARD1A	27	27	2160.1	2700.4	2514.9	2493.5	0.0434783	40.46	1.228	13.45	6.47	0.12861	2.30834	7.98	2.64985	0.52	5.077	8.62322	165	20
ARD1A	29	42.89	1.22	13.59	6.48	0.117093	2.4214	7.21	2.75071	0.61	4.108	0.102145	0.232771	-0.134227	-0.00999822			1	346	-	358	7548.3	-	9231.7	8052.5	-	8745.2		ARD1A	29	29	2211.3	2736.1	2556	2539.3	0.0434783	42.89	1.22	13.59	6.48	0.117093	2.4214	7.21	2.75071	0.61	4.108	8.62322	163	19
ARD1A	31	42.77	1.254	13.67	6.43	0.124771	2.36487	7.32	2.73238	0.54	4.312	0.139688	0.218245	-0.156316	-0.0057984														ARD1A	31	31	2274.2	2771.9	2598.5	2582.6	0.05	42.77	1.254	13.67	6.43	0.124771	2.36487	7.32	2.73238	0.54	4.312	7.54531	163	20
ARD1A	33	41.46	1.234	13.43	6.54	0.124771	2.35545	7.49	2.64068	0.52	4.72	0.250472	0.194025	-0.130294	0.0172323		red = broken stick 6 most significant zones												ARD1A	33	33	2327.6	2791.4	2642.3	2623.9	0.0526316	41.46	1.234	13.43	6.54	0.124771	2.35545	7.49	2.64068	0.52	4.72	7.54531	157	20
ARD1A	35	48.64	1.121	13.49	6.31	0.0959777	2.48735	5.65	2.49398	0.52	2.606	-0.337053	0.495345	-0.192483	-0.0971041		black = broken stick 13 signifcant zones												ARD1A	35	35	2373.3	2825.7	2683.9	2665	0.0434783	48.64	1.121	13.49	6.31	0.0959777	2.48735	5.65	2.49398	0.52	2.606	6.46741	146	18
ARD1A	37	49.21	1.113	13.36	6.19	0.0959777	2.55331	5.44	2.52149	0.52	2.373	-0.398821	0.529548	-0.185666	-0.119516														ARD1A	37	37	2482.3	2838.3	2724	2711.2	0.0454545	49.21	1.113	13.36	6.19	0.0959777	2.55331	5.44	2.52149	0.52	2.373	7.54531	148	19
ARD1A	39	49.07	1.17	14.08	6.38	0.109415	2.76059	5.93	2.86074	0.68	2.338	-0.444998	0.408272	-0.178213	-0.0816553		XRF% data sqrt transformed 13 zones (nearest 10 years)												ARD1A	39	39	2537.8	2858.6	2766.7	2757.7	0.0416667	49.07	1.17	14.08	6.38	0.109415	2.76059	5.93	2.86074	0.68	2.338	5.38951	153	21
ARD1A	41	45.86	1.282	13.95	6.92	0.120932	2.65695	6.5	2.87908	0.55	2.9	-0.240516	0.297998	-0.099146	-0.0507957														ARD1A	41	41	2577.4	2883.1	2800.4	2794.5	0.0714286	45.86	1.282	13.95	6.92	0.120932	2.65695	6.5	2.87908	0.55	2.9	7.54531	144	19
ARD1A	43	41.18	1.121	13.21	6.34	0.120932	2.11048	7.56	2.68653	0.64	5.146	0.345701	0.216993	-0.172702	0.000512576		CONISS	CONISS				ARD-M5 age model (cal yr BP)							ARD1A	43	43	2622	2900.7	2825.3	2821.2	0.0769231	41.18	1.121	13.21	6.34	0.120932	2.11048	7.56	2.68653	0.64	5.146	7.54531	171	17
ARD1A	45	47.41	1.164	14.06	6.31	0.113254	2.37429	6.89	2.87908	0.77	4.034	-0.0783914	0.271967	-0.341619	-0.0302439		Elevated	Significant	Depth			95% confidence			Weighted mean				ARD1A	45	45	2662.1	2936.7	2851.4	2847.4	0.0909091	47.41	1.164	14.06	6.31	0.113254	2.37429	6.89	2.87908	0.77	4.034	7.54531	185	19
ARD1A	47	35.32	0.98	11.8	5.91	0.139168	1.89378	9	2.20974	0.48	6.615	0.865307	0.116106	-0.0121503	0.00593354		Guano	Zone	min	-	max	interval			Age				ARD1A	47	47	2722.3	2950.1	2870.8	2867	0.111111	35.32	0.98	11.8	5.91	0.139168	1.89378	9	2.20974	0.48	6.615	10.779	152	20
ARD1A	49	43.85	1.224	13.85	6.74	0.123811	2.4214	7.59	2.79656	0.57	4.477	0.109855	0.158184	-0.207328	0.00962734		Zone					min	-	max	min	-	max		ARD1A	49	49	2777.6	2973.2	2890	2886.7	0.1	43.85	1.224	13.85	6.74	0.123811	2.4214	7.59	2.79656	0.57	4.477	7.54531	147	18
ARD1A	51	50.78	1.314	14.97	6.52	0.117093	2.83596	6.93	3.07163	0.54	2.596	-0.473047	0.222789	-0.291491	-0.062819			13	0	-	13	-60	-	1400	-60	-	1290		ARD1A	51	51	2808.8	2994.1	2906.8	2904.4	0.142857	50.78	1.314	14.97	6.52	0.117093	2.83596	6.93	3.07163	0.54	2.596	5.38951	143	22
ARD1A	53	52.63	1.373	15.46	6.89	0.119972	3.03382	7.11	3.15415	0.55	2.422	-0.599566	0.159353	-0.327399	-0.046793		5	12	13	-	35	1160	-	2830	1290	-	2670		ARD1A	53	53	2823.4	3013.5	2922.3	2920.2	0.125	52.63	1.373	15.46	6.89	0.119972	3.03382	7.11	3.15415	0.55	2.422	4.31161	147	20
ARD1A/B	55	52.68	1.632	16.76	8.185	0.140607	3.91947	7.825	3.58051	0.56	1.807	-0.847655	-0.0714966	-0.183504	0.0362174			11	35	-	64.5	2370	-	3130	2670	-	3000		ARD1A	55	55	2832.9	3042.3	2935.7	2935.5	0.166667	52.75	1.795	16.93	8.84	0.146846	4.33403	7.87	3.81432	0.55	1.039	4.31161	129	25
ARD1A	57	50.37	1.279	15.41	6.67	0.117093	2.93018	7.19	3.08997	0.57	2.858	-0.433189	0.167329	-0.307092	0.000298019		4	10	64.5	-	111.9	2880	-	3580	3000	-	3430		ARD1B	1	55	2832.9	3042.3	2935.7	2935.5	0.166667	52.61	1.469	16.59	7.53	0.134369	3.50491	7.78	3.3467	0.57	2.575	3.23371	154	24
ARD1B	58.2	48.24	1.271	15.26	6.63	0.126691	2.97729	7.55	3.10831	0.58	3.34	-0.278881	0.108683	-0.280106	0.0368181			9	111.9	-	155	3270	-	4230	3430	-	4010		ARD1A	57	57	2845.4	3054.7	2949.9	2949.5	0.125	50.37	1.279	15.41	6.67	0.117093	2.93018	7.19	3.08997	0.57	2.858	5.38951	135	22
ARD1A	59	49.93	1.535	16.23	7.81	0.135329	3.85351	7.51	3.39255	0.53	1.947	-0.701954	0.00288241	-0.102499	0.0551779			8	155	-	175	3810	-	4500	4010	-	4310		ARD1B	3	58.2	2850.6	3065.2	2957.6	2957.8	0.125	48.24	1.271	15.26	6.63	0.126691	2.97729	7.55	3.10831	0.58	3.34	5.38951	167	22
ARD1A	61	46.04	1.075	13.96	5.69	0.115173	2.25181	6.72	2.64985	0.64	4.484	0.068954	0.34067	-0.358955	0.00303394		3	7	175	-	190	4090	-	4640	4310	-	4510		ARD1A	59	59	2854	3073.7	2962.8	2963.3	0.142857	49.93	1.535	16.23	7.81	0.135329	3.85351	7.51	3.39255	0.53	1.947	4.31161	129	25
ARD1B	61.3	42.44	1.067	14.03	5.52	0.151645	2.2047	7.96	2.56733	0.56	5.397	0.348917	0.186952	-0.293828	0.058683			6	190	-	284	4310	-	5450	4510	-	5300		ARD1A	61	61	2863.1	3093	2975.6	2976.8	0.142857	46.04	1.075	13.96	5.69	0.115173	2.25181	6.72	2.64985	0.64	4.484	8.62322	167	22
ARD1A	63	41.55	1.033	13.41	5.39	0.120932	2.1199	7.2	2.52149	0.55	5.222	0.371367	0.310265	-0.242449	0.0271577		2	5	284	-	310	5180	-	6020	5300	-	5750		ARD1B	5	61.3	2865.3	3095.3	2978.1	2979	0.142857	42.44	1.067	14.03	5.52	0.151645	2.2047	7.96	2.56733	0.56	5.397	8.62322	171	19
ARD1B	64.5	37.08	0.8525	9.28621	5.20149	0.132072	1.15099	10.0212	1.72723	0.513237	9.70847	1.32093	0.122808	-0.340986	-0.205332			4	310	-	320	5530	-	6920	5750	-	6270		ARD1A	63	63	2873.6	3110.2	2990	2990.8	0.142857	41.55	1.033	13.41	5.39	0.120932	2.1199	7.2	2.52149	0.55	5.222	9.70112	185	21
ARD1A	65	32.61	0.672	11.18	5.16	0.148765	1.14946	9.69	1.95301	0.64	9.165	1.36928	0.172356	-0.116949	0.0123358		1	3	320	-	326	5820	-	7360	6270	-	6670		ARD1B	7	64.5	2879.1	3126.9	3000	3001.6	0.142857	37.08	0.8525	9.28621	5.20149	0.132072	1.15099	10.0212	1.72723	0.513237	9.70847	13.7	173.164	16.8799
ARD1A	67	43.68	1.073	13.53	6.01	0.135329	2.30834	8	2.65902	0.54	4.846	0.22812	0.158956	-0.25814	-0.00509705			2	326	-	346	6080	-	8390	6670	-	8050		ARD1A	65	65	2880.9	3132.4	3003.4	3005.2	0.166667	32.61	0.672	11.18	5.16	0.148765	1.14946	9.69	1.95301	0.64	9.165	12.9348	210	19
ARD1B	67.6	28.97	0.618	9.86	5.08	0.183317	1.19657	10.58	1.71461	0.49	9.281	1.61002	0.108721	0.106333	-0.0362409			1	346	-	358	7550	-	9230	8050	-	8750		ARD1A	67	67	2895.1	3146.3	3017.5	3019	0.142857	43.68	1.073	13.53	6.01	0.135329	2.30834	8	2.65902	0.54	4.846	8.62322	161	21
ARD1A	69	31.03	0.589	10.66	5.12	0.175639	1.0364	10.31	1.87049	0.78	10.089	1.56483	0.129626	-0.0906811	0.00813842														ARD1B	9	67.6	2897.7	3151.1	3021.8	3023.2	0.125	28.97	0.618	9.86	5.08	0.183317	1.19657	10.58	1.71461	0.49	9.281	11.8569	202	17
ARD1B	70.8	29.6	0.622	10.05	5.22	0.180438	1.20599	10.34	1.70544	0.51	9.335	1.56981	0.122886	0.0705511	-0.0160994														ARD1A	69	69	2904.8	3165.8	3031.7	3033.4	0.142857	31.03	0.589	10.66	5.12	0.175639	1.0364	10.31	1.87049	0.78	10.089	12.9348	240	18
ARD1A	71	25.39	0.525	9.11	4.77	0.201553	0.923336	10.99	1.57708	0.59	9.915	1.90785	0.14719	0.257221	-0.0661888														ARD1B	11	70.8	2914.6	3182.1	3043.9	3045.8	0.166667	29.6	0.622	10.05	5.22	0.180438	1.20599	10.34	1.70544	0.51	9.335	11.8569	190	20
ARD1A	73	22.43	0.486	8.29	4.24	0.203473	0.885649	11.84	1.41203	0.53	10.247	2.16074	0.1198	0.406838	-0.10175														ARD1A	71	71	2916	3182.7	3045.2	3047.1	0.166667	25.39	0.525	9.11	4.77	0.201553	0.923336	10.99	1.57708	0.59	9.915	17.2464	205	16
ARD1B	74	30.3	0.639	10.09	4.99	0.187157	1.30963	9.86	1.71461	0.48	8.567	1.4575	0.177585	0.0807983	-0.0328484														ARD1A	73	73	2929.4	3196.5	3058.7	3060.7	0.142857	22.43	0.486	8.29	4.24	0.203473	0.885649	11.84	1.41203	0.53	10.247	17.2464	219	14
ARD1A	75	28.92	0.668	9.97	5.32	0.168921	1.33789	10.55	1.82464	0.5	8.438	1.50033	0.0857259	0.184215	-0.0443692														ARD1B	13	74	2933.4	3205.3	3065.2	3067.6	0.142857	30.3	0.639	10.09	4.99	0.187157	1.30963	9.86	1.71461	0.48	8.567	10.779	179	22
ARD1A	77	34.96	0.854	11.51	6.03	0.131489	1.81841	9.47	2.29226	0.6	6.944	0.936254	0.0703349	-0.00972207	-0.00536686														ARD1A	75	75	2938	3215.4	3072	3074.6	0.1	28.92	0.668	9.97	5.32	0.168921	1.33789	10.55	1.82464	0.5	8.438	16.1685	189	15
ARD1B	77.1	33.11	0.687	10.7	5.08	0.144926	1.35674	9.55	1.98968	0.6	8.029	1.23989	0.180208	-0.0416072	-0.0481966														ARD1A	77	77	2955.2	3234.5	3091.6	3094	0.111111	34.96	0.854	11.51	6.03	0.131489	1.81841	9.47	2.29226	0.6	6.944	12.9348	172	17
ARD1A	79	33.77	1.024	12.27	6.12	0.180438	2.16701	11.38	2.47564	0.6	7.249	0.988127	-0.204735	0.0279821	0.0548529														ARD1B	15	77.1	2955.8	3235.3	3092.6	3094.9	0.111111	33.11	0.687	10.7	5.08	0.144926	1.35674	9.55	1.98968	0.6	8.029	10.779	190	18
ARD1B	80.3	28.01	0.587	9.61	4.85	0.189076	1.19657	10.73	1.55874	0.45	9.727	1.72148	0.113743	0.124774	-0.0193698														ARD1A	79	79	2967.6	3261.4	3110.9	3113	0.1	33.77	1.024	12.27	6.12	0.180438	2.16701	11.38	2.47564	0.6	7.249	14.0127	154	18
ARD1A	81	35	1.008	12.44	6.76	0.17276	2.2047	10.83	2.47564	0.53	6.701	0.844516	-0.170544	0.0427142	0.0591858														ARD1B	17	80.3	2977.3	3280	3123.2	3125.4	0.1	28.01	0.587	9.61	4.85	0.189076	1.19657	10.73	1.55874	0.45	9.727	10.779	178	21
ARD1A	83	34.59	1.036	12.39	6.42	0.168921	2.17643	10.86	2.49398	0.55	6.665	0.869732	-0.157771	0.0479585	0.0440966														ARD1A	81	81	2983.9	3285.4	3129.8	3132	0.1	35	1.008	12.44	6.76	0.17276	2.2047	10.83	2.47564	0.53	6.701	12.9348	165	18
ARD1B	83.5	27.89	0.578	9.55	5.2	0.236105	1.22483	11.19	1.76046	0.54	9.904	1.72735	0.028271	0.138571	-0.0317158														ARD1A	83	83	3000.1	3304.7	3150	3151.4	0.111111	34.59	1.036	12.39	6.42	0.168921	2.17643	10.86	2.49398	0.55	6.665	12.9348	163	16
ARD1A	85	34.5	1.034	12.26	6.23	0.153564	1.95973	11.44	2.68653	0.73	7.542	0.990463	-0.210354	-0.0423586	0.0178173														ARD1B	19	83.5	3003.1	3310.4	3155.1	3156.3	0.111111	27.89	0.578	9.55	5.2	0.236105	1.22483	11.19	1.76046	0.54	9.904	11.8569	187	25
ARD1B	86.6	29.11	0.686	10.57	5.4	0.209231	1.43211	10.64	1.88882	0.51	8.886	1.49925	0.038607	0.134085	0.0265766														ARD1A	85	85	3012.3	3329.9	3169.3	3170.7	0.1	34.5	1.034	12.26	6.23	0.153564	1.95973	11.44	2.68653	0.73	7.542	10.779	187	15
ARD1B	89.8	28.68	0.629	9.72	5.21	0.175639	1.2531	10.76	1.76046	0.49	8.945	1.58805	0.0806944	0.158729	-0.053754														ARD1B	21	86.6	3030.8	3341.8	3183.2	3185.4	0.1	29.11	0.686	10.57	5.4	0.209231	1.43211	10.64	1.88882	0.51	8.886	12.9348	199	21
ARD1B	92.9	26.37	0.588	9.27	4.94	0.156444	1.17772	10.64	1.62292	0.48	8.859	1.72004	0.142983	0.288703	-0.0611595														ARD1B	23	89.8	3055.9	3376.7	3211.6	3215.2	0.111111	28.68	0.629	9.72	5.21	0.175639	1.2531	10.76	1.76046	0.49	8.945	14.0127	179	18
ARD1B	96.1	20.22	0.455	7.64	4.69	0.182358	0.885649	11.74	1.32034	0.44	10.105	2.27024	0.133646	0.598923	-0.108964														ARD1B	25	92.9	3084.4	3406.5	3242.6	3245	0.1	26.37	0.588	9.27	4.94	0.156444	1.17772	10.64	1.62292	0.48	8.859	15.0906	180	19
ARD1B	99.3	27.27	0.553	9.18	5.19	0.156444	1.11177	10.02	1.54957	0.46	9.098	1.69426	0.207625	0.232362	-0.0551417														ARD1B	27	96.1	3109.9	3440	3273.6	3275.5	0.0909091	20.22	0.455	7.64	4.69	0.182358	0.885649	11.74	1.32034	0.44	10.105	16.1685	172	15
ARD1B	102.4	28.84	0.589	9.47	5.3	0.143967	1.15888	9.88	1.62292	0.48	8.901	1.58046	0.199976	0.157406	-0.0561131														ARD1B	29	99.3	3138.5	3469.5	3304.7	3306	0.111111	27.27	0.553	9.18	5.19	0.156444	1.11177	10.02	1.54957	0.46	9.098	14.0127	173	14
ARD1B	105.6	27.01	0.664	9.52	5.39	0.156444	1.29079	11.38	1.79713	0.54	8.925	1.66349	0.00892992	0.265742	-0.0577759														ARD1B	31	102.4	3171.3	3494.4	3334.1	3335.4	0.1	28.84	0.589	9.47	5.3	0.143967	1.15888	9.88	1.62292	0.48	8.901	14.0127	179	13
ARD1B	108.7	31.34	0.737	10.65	5.54	0.195795	1.51691	11.51	2.16389	0.72	8.945	1.39854	-0.0933703	0.0137455	-0.0226286														ARD1B	33	105.6	3198.1	3526.4	3364.6	3365.7	0.1	27.01	0.664	9.52	5.39	0.156444	1.29079	11.38	1.79713	0.54	8.925	15.0906	170	12
ARD1B	111.9	36.66	0.98	12.52	6.31	0.17084	2.24239	10.94	2.44813	0.52	7.047	0.832813	-0.177049	-0.0878346	0.0584808														ARD1B	35	108.7	3227.8	3549.8	3393.9	3394.5	0.111111	31.34	0.737	10.65	5.54	0.195795	1.51691	11.51	2.16389	0.72	8.945	12.9348	202	16
ARD1B	115.1	38.19	1.084	13.23	6.7	0.163162	2.49678	10.64	2.75071	0.6	6.122	0.601344	-0.199256	-0.0772302	0.0666376														ARD1B	37	111.9	3266.8	3576	3424.8	3425.4	0.1	36.66	0.98	12.52	6.31	0.17084	2.24239	10.94	2.44813	0.52	7.047	11.8569	166	22
ARD1B	118.2	39.51	1.097	13.39	6.87	0.161243	2.58157	10.14	2.77822	0.54	5.628	0.470312	-0.158529	-0.087101	0.0595951														ARD1B	39	115.1	3297.4	3606.9	3455.8	3456.7	0.1	38.19	1.084	13.23	6.7	0.163162	2.49678	10.64	2.75071	0.6	6.122	10.779	153	22
ARD1B	121.4	41.54	1.126	13.46	6.72	0.160283	2.6381	9.09	2.93409	0.64	4.642	0.246085	-0.036125	-0.0967793	0.00606653														ARD1B	41	118.2	3338.6	3629.3	3486.6	3486.8	0.1	39.51	1.097	13.39	6.87	0.161243	2.58157	10.14	2.77822	0.54	5.628	9.70112	153	22
ARD1B	124.5	43.73	1.206	14.6	7.01	0.164122	2.88307	9.38	3.04412	0.57	4.43	0.0854428	-0.119885	-0.171197	0.064532														ARD1B	43	121.4	3386	3660.8	3520.9	3522.3	0.0769231	41.54	1.126	13.46	6.72	0.160283	2.6381	9.09	2.93409	0.64	4.642	9.70112	162	24
ARD1B	127.7	43.95	1.21	14.55	7.19	0.155484	2.90191	9.26	3.17249	0.64	4.26	0.041327	-0.116882	-0.157557	0.0497121														ARD1B	45	124.5	3423.7	3702.6	3561.3	3563.2	0.0769231	43.73	1.206	14.6	7.01	0.164122	2.88307	9.38	3.04412	0.57	4.43	9.70112	162	26
ARD1B	130.9	44.6	1.253	14.51	7.42	0.155484	3.00555	9.29	3.0808	0.55	4.211	0.00407548	-0.13719	-0.165332	0.05139														ARD1B	47	127.7	3470.5	3742.6	3606	3607.2	0.0666667	43.95	1.21	14.55	7.19	0.155484	2.90191	9.26	3.17249	0.64	4.26	8.62322	153	25
ARD1C	131	40.87	1.139	13.77	6.75	0.17276	2.74174	9.82	2.88825	0.55	5.187	0.339377	-0.14055	-0.118229	0.0609806														ARD1B	49	130.9	3507.8	3798	3648.8	3650.7	0.0833333	44.6	1.253	14.51	7.42	0.155484	3.00555	9.29	3.0808	0.55	4.211	8.62322	134	25
ARD1C	133	42.37	1.201	13.85	7.34	0.159323	2.83596	9.35	2.87908	0.55	4.791	0.197654	-0.117584	-0.122348	0.0554283														ARD1C	21	131	3508.8	3798.7	3650.1	3651.9	0.0769231	40.87	1.139	13.77	6.75	0.17276	2.74174	9.82	2.88825	0.55	5.187	8.62322	144	24
ARD1B	134	41.04	1.158	13.66	6.99	0.17372	2.80769	9.31	2.86074	0.54	4.4	0.215887	-0.0800607	-0.0295528	0.0332077														ARD1C	23	133	3533.1	3825.1	3676.1	3677.8	0.0769231	42.37	1.201	13.85	7.34	0.159323	2.83596	9.35	2.87908	0.55	4.791	7.54531	136	22
ARD1C	135	43.05	1.217	14.25	7.09	0.161243	2.99613	8.88	2.98911	0.54	4.04	0.0480586	-0.0621875	-0.0881692	0.0518253														ARD1B	51	134	3541.1	3844.5	3688	3690.6	0.0769231	41.04	1.158	13.66	6.99	0.17372	2.80769	9.31	2.86074	0.54	4.4	11.8569	139	22
ARD1C	137	38.15	1.112	12.85	7.33	0.180438	2.69463	9.12	2.70487	0.51	4.4	0.344297	-0.0383644	0.134026	0.0180226														ARD1C	25	135	3549	3866.6	3699.1	3703	0.0769231	43.05	1.217	14.25	7.09	0.161243	2.99613	8.88	2.98911	0.54	4.04	7.54531	140	25
ARD1B	137.2	40.49	1.18	13.52	7.7	0.162202	2.92076	8.64	2.87908	0.53	3.664	0.0926146	-0.020963	0.111631	0.0249786														ARD1C	27	137	3579.2	3889.9	3724.3	3729	0.0714286	38.15	1.112	12.85	7.33	0.180438	2.69463	9.12	2.70487	0.51	4.4	14.0127	133	26
ARD1C	139	39.86	1.174	13.39	7.48	0.150685	2.79827	8.93	2.8424	0.54	4.108	0.202771	-0.0411168	0.0787315	0.0276751														ARD1B	53	137.2	3582.4	3892.4	3727.1	3731.7	0.0769231	40.49	1.18	13.52	7.7	0.162202	2.92076	8.64	2.87908	0.53	3.664	11.8569	127	24
ARD1B	140.4	37.66	1.095	12.77	7.02	0.168921	2.56273	9.15	2.70487	0.57	4.645	0.414641	-0.0191536	0.113171	0.0126415														ARD1C	29	139	3601.7	3921.5	3750.4	3755.1	0.0769231	39.86	1.174	13.39	7.48	0.150685	2.79827	8.93	2.8424	0.54	4.108	11.8569	132	21
ARD1C	141	37.72	1.08	12.56	6.92	0.160283	2.48735	9.43	2.72321	0.68	4.789	0.450149	-0.0390353	0.0926555	-0.0115256														ARD1B	55	140.4	3617.6	3945.5	3767.2	3772.7	0.0769231	37.66	1.095	12.77	7.02	0.168921	2.56273	9.15	2.70487	0.57	4.645	12.9348	134	22
ARD1C	143	37.21	1.127	12.64	7.05	0.179478	2.58157	9.86	2.72321	0.53	4.869	0.476618	-0.107554	0.119084	0.000790748														ARD1C	31	141	3627.7	3951.5	3774.6	3780.2	0.0833333	37.72	1.08	12.56	6.92	0.160283	2.48735	9.43	2.72321	0.68	4.789	11.8569	143	18
ARD1B	143.5	34.54	1.01	11.7	6.51	0.177559	2.23297	9.99	2.49398	0.52	5.316	0.719942	-0.0420038	0.195066	-0.0433551														ARD1C	33	143	3655.4	3976.9	3799.8	3805.4	0.0769231	37.21	1.127	12.64	7.05	0.179478	2.58157	9.86	2.72321	0.53	4.869	10.779	136	19
ARD1C	145	36.56	1.107	12.17	7.2	0.177559	2.53446	10.22	2.64985	0.5	5.011	0.543863	-0.140377	0.154259	-0.0245703														ARD1B	57	143.5	3660.8	3983.3	3806.6	3811.8	0.0833333	34.54	1.01	11.7	6.51	0.177559	2.23297	9.99	2.49398	0.52	5.316	11.8569	133	18
ARD1B	146.7	44.11	1.215	14.02	7.5	0.167961	2.91133	9.56	3.19083	0.91	4.125	0.0260578	-0.154467	-0.125419	0.00190325														ARD1C	35	145	3673.5	4009	3825.3	3830.9	0.0588235	36.56	1.107	12.17	7.2	0.177559	2.53446	10.22	2.64985	0.5	5.011	11.8569	139	18
ARD1C	147	37.67	1.13	12.45	7.05	0.162202	2.60984	9.68	2.75988	0.51	4.685	0.435403	-0.0882808	0.117538	-0.0245271														ARD1B	59	146.7	3705.3	4031.2	3851.8	3859.2	0.0625	44.11	1.215	14.02	7.5	0.167961	2.91133	9.56	3.19083	0.91	4.125	10.779	166	20
ARD1C	149	40.02	1.217	13.1	7.7	0.168921	2.9396	9.86	2.90659	0.52	4.217	0.223673	-0.173897	0.0822513	-0.00198794														ARD1C	37	147	3709	4035.1	3856.8	3864.1	0.0625	37.67	1.13	12.45	7.05	0.162202	2.60984	9.68	2.75988	0.51	4.685	10.779	133	19
ARD1B	149.8	41.93	1.266	13.75	7.63	0.166041	3.0715	9.69	2.92493	0.53	3.93	0.0855906	-0.168647	0.0154624	0.0200206														ARD1C	39	149	3735	4085.1	3890.9	3897.4	0.0588235	40.02	1.217	13.1	7.7	0.168921	2.9396	9.86	2.90659	0.52	4.217	10.779	128	21
ARD1C	151	42.26	1.296	13.77	7.76	0.166041	3.25052	9.07	3.03495	0.54	3.095	-0.0818935	-0.105471	0.10729	-0.00788091														ARD1B	61	149.8	3743.5	4106	3903.2	3910.6	0.0588235	41.93	1.266	13.75	7.63	0.166041	3.0715	9.69	2.92493	0.53	3.93	9.70112	145	23
ARD1B/C	153	45.53	1.319	14.485	7.99	0.162202	3.31647	8.855	3.29627	0.74	2.849	-0.282736	-0.111441	-0.0116909	-0.00840828														ARD1C	41	151	3765.4	4129.6	3926.2	3933.3	0.0555556	42.26	1.296	13.77	7.76	0.166041	3.25052	9.07	3.03495	0.54	3.095	9.70112	116	21
ARD1C	155	49	1.465	15.71	8.84	0.150685	3.92889	8.19	3.53925	0.59	1.398	-0.792003	-0.0941359	0.0971858	-0.0114274														ARD1B	63	153	3793.3	4170.1	3965.6	3972	0.05	47.17	1.436	15.11	8.47	0.156444	3.76872	8.18	3.42922	0.58	1.592	8.62322	112	24
ARD1C	157	51.5	1.572	16.34	9.21	0.148765	4.22096	7.83	3.71346	0.63	0.856	-1.07347	-0.080287	0.118093	-0.029672														ARD1C	43	153	3793.3	4170.1	3965.6	3972	0.05	43.89	1.202	13.86	7.51	0.167961	2.86423	9.53	3.16332	0.9	4.106	9.70112	163	20
ARD1C	159	52.97	1.617	16.73	9.3	0.155484	4.45651	7.66	3.77765	0.65	0.534	-1.25757	-0.0692941	0.150592	-0.0426263														ARD1C	45	155	3813.2	4233	4004.2	4011.1	0.05	49	1.465	15.71	8.84	0.150685	3.92889	8.19	3.53925	0.59	1.398	8.62322	124	25
ARD1C	161	56.81	1.593	17.81	9.04	0.154524	4.48477	8.14	3.97937	0.89	0.402	-1.44545	-0.126128	0.0219727	-0.0484704														ARD1C	47	157	3858.9	4262.3	4041.6	4049.2	0.0526316	51.5	1.572	16.34	9.21	0.148765	4.22096	7.83	3.71346	0.63	0.856	6.46741	124	27
ARD1C	163	52.69	1.536	17.17	9	0.157403	4.57899	8.3	3.66762	0.59	0.482	-1.25281	-0.130823	0.1755	-0.0124311														ARD1C	49	159	3886.7	4302	4077.4	4087.3	0.0526316	52.97	1.617	16.73	9.3	0.155484	4.45651	7.66	3.77765	0.65	0.534	5.38951	118	25
ARD1C	165	53.47	1.584	16.97	8.9	0.154524	4.30576	7.84	3.83266	0.65	0.367	-1.32324	-0.0542107	0.170586	-0.0819364														ARD1C	51	161	3911.7	4338	4109	4119.5	0.0714286	56.81	1.593	17.81	9.04	0.154524	4.48477	8.14	3.97937	0.89	0.402	4.31161	144	27
ARD1C	167	51.02	1.716	16.29	11.2	0.189076	5.70019	6.45	3.06246	0.73	0.817	-1.2149	-0.0471495	0.246251	0.17739														ARD1C	53	163	3934.9	4358.1	4140.6	4146.9	0.0714286	52.69	1.536	17.17	9	0.157403	4.57899	8.3	3.66762	0.59	0.482	4.31161	110	27
ARD1C	169	53.43	1.638	16.93	9.41	0.153564	4.66379	7.54	3.6126	0.69	0.334	-1.37168	-0.0492528	0.212294	-0.0360047														ARD1C	55	165	3952.7	4388.2	4170.3	4174.2	0.0769231	53.47	1.584	16.97	8.9	0.154524	4.30576	7.84	3.83266	0.65	0.367	5.38951	119	26
ARD1C	171	53.58	1.611	16.96	9.07	0.154524	4.44709	7.64	3.69513	0.66	0.338	-1.35347	-0.0382368	0.187518	-0.0637103														ARD1C	57	167	3980.7	4406.7	4198.6	4202	0.0769231	51.02	1.716	16.29	11.2	0.189076	5.70019	6.45	3.06246	0.73	0.817	7.54531	115	31
ARD1C	173	58.48	1.604	17.78	9.04	0.150685	4.56015	7.68	3.93352	1.06	0.356	-1.53147	-0.072554	-0.0270788	-0.0547214														ARD1C	59	169	4003.1	4429.2	4230.7	4229.7	0.0714286	53.43	1.638	16.93	9.41	0.153564	4.66379	7.54	3.6126	0.69	0.334	6.46741	119	29
ARD1C	175	46.61	1.394	15.05	8.22	0.1718	3.84409	9.19	3.23667	0.62	2.703	-0.385371	-0.204602	-0.0221807	0.0529895														ARD1C	61	171	4030.7	4452.3	4259.2	4256.9	0.0769231	53.58	1.611	16.96	9.07	0.154524	4.44709	7.64	3.69513	0.66	0.338	6.46741	110	26
ARD1C	177	36.03	0.943	12.49	6.33	0.196754	2.34603	12.05	2.42063	0.59	7.724	0.943204	-0.306265	-0.100945	0.0890549														ARD1C	63	173	4060.5	4471	4288	4283.7	0.0769231	58.48	1.604	17.78	9.04	0.150685	4.56015	7.68	3.93352	1.06	0.356	5.38951	164	28
ARD1C	179	36.67	0.694	12.24	4.84	0.152605	1.32847	10.13	2.34728	1.08	7.974	1.05133	0.098297	-0.259879	-0.0129933														ARD1C	65	175	4085	4498.6	4315.5	4310.5	0.0769231	46.61	1.394	15.05	8.22	0.1718	3.84409	9.19	3.23667	0.62	2.703	10.779	128	25
ARD1C	181	35.5933	0.681333	14.0061	7.49188	0.107301	3.08	7.86766	3.29618	0.66086	3.27425	0.184405	0.104531	0.378074	0.17108														ARD1C	67	177	4118.9	4515.4	4345.8	4338.3	0.0714286	36.03	0.943	12.49	6.33	0.196754	2.34603	12.05	2.42063	0.59	7.724	18.3243	192	25
ARD1C	185	34.5167	0.668667	11.8821	4.37094	0.125172	1.62771	10.2702	2.43608	0.638033	8.58608	1.2011	0.0534052	-0.218435	0.0333035														ARD1C	69	179	4143	4538.4	4376.1	4366.1	0.0714286	36.67	0.694	12.24	4.84	0.152605	1.32847	10.13	2.34728	1.08	7.974	21.558	308	22
ARD1C	187	33.44	0.656	11.81	5.22	0.118053	1.30021	7.53	1.93467	0.6	6.808	1.02124	0.441045	0.018746	0.0418119														ARD1C	71	181	4168.9	4558.2	4404.3	4392.9	0.0714286	35.5933	0.681333	14.0061	7.49188	0.107301	3.08	7.86766	3.29618	0.66086	3.27425		154.516	23.2498
ARD1C	189	38.1	0.631	11.84	5.02	0.119972	1.24368	8.04	2.36561	0.92	6.289	0.794586	0.372433	-0.178883	-0.0883354														ARD1C	73	183	4204.2	4575.6	4432.3	4420.1	0.0714286
ARD1D	190	53.32	1.631	16.83	9.34	0.158363	4.47535	7.54	3.71346	0.69	0.492	-1.29115	-0.0522844	0.15105	-0.0378306														ARD1C	75	185	4232.3	4600.2	4461	4447.4	0.0769231	34.5167	0.668667	11.8821	4.37094	0.125172	1.62771	10.2702	2.43608	0.638033	8.58608	14.65	216.383	23.9731
ARD1C	191	46.2	1.28	15.39	7.58	0.163162	3.66508	10.5	3.21833	0.55	3.163	-0.241741	-0.313775	-0.0889544	0.0699305														ARD1C	77	187	4272.2	4612.4	4485.1	4474	0.0714286	33.44	0.656	11.81	5.22	0.118053	1.30021	7.53	1.93467	0.6	6.808	16.1685	250	22
ARD1D	192	46.66	1.362	15.08	8.07	0.163162	3.72161	9.61	3.33753	0.64	2.948	-0.329938	-0.246225	-0.0666659	0.0453766														ARD1C	79	189	4299.9	4629.5	4510.1	4500.7	0.0769231	38.1	0.631	11.84	5.02	0.119972	1.24368	8.04	2.36561	0.92	6.289	15.0906	253	14
ARD1C	193	43.74	1.202	14.46	7.47	0.166041	3.43895	10.74	3.18166	0.61	3.706	-0.0281363	-0.314655	-0.0430386	0.0444227														ARD1D	1	190	4309.7	4643.7	4523.2	4514.1	0.125	53.32	1.631	16.83	9.34	0.158363	4.47535	7.54	3.71346	0.69	0.492	6.46741	131	25
ARD1D	194	56.62	1.639	17.55	9.49	0.158363	4.70148	7.6	3.83266	0.94	0.453	-1.44745	-0.0911547	0.031861	-0.0133768														ARD1C	81	191	4320.1	4651.5	4531.9	4522.8	0.111111	46.2	1.28	15.39	7.58	0.163162	3.66508	10.5	3.21833	0.55	3.163	9.70112	128	23
ARD1C	195	44.28	1.273	14.59	7.56	0.168921	3.56144	10.45	3.25501	0.53	3.306	-0.128545	-0.298644	-0.0171693	0.0300222														ARD1D	3	192	4329.6	4662	4540.4	4531.6	0.1	46.66	1.362	15.08	8.07	0.163162	3.72161	9.61	3.33753	0.64	2.948	11.8569	145	25
ARD1D	196	36.06	1.094	11.94	7.04	0.189076	2.99613	11.77	2.51232	0.54	6.08	0.709043	-0.348636	0.0927333	0.0412236														ARD1C	83	193	4339.8	4674	4548.2	4540.4	0.125	43.74	1.202	14.46	7.47	0.166041	3.43895	10.74	3.18166	0.61	3.706	8.62322	121	23
ARD1C	197	36.77	1.047	12.21	6.75	0.178519	2.87365	11.54	2.64068	0.51	5.473	0.615438	-0.296847	0.0954018	0.00941388														ARD1D	5	194	4348.5	4688.9	4556.2	4549.2	0.125	56.62	1.639	17.55	9.49	0.158363	4.70148	7.6	3.83266	0.94	0.453	5.38951	155	27
ARD1D	198	41.1	1.252	13.32	7.7	0.17276	3.43895	10.21	2.8149	0.64	4.409	0.182672	-0.25947	0.0205932	0.059818														ARD1C	85	195	4357.4	4703.6	4563.4	4557.9	0.111111	44.28	1.273	14.59	7.56	0.168921	3.56144	10.45	3.25501	0.53	3.306	10.779	114	22
ARD1C	199	45.53	1.325	14.87	7.73	0.162202	3.71219	9.71	3.23667	0.6	2.927	-0.270406	-0.232307	-0.022456	0.0423796														ARD1D	7	196	4369.4	4710.8	4572.2	4566.5	0.111111	36.06	1.094	11.94	7.04	0.189076	2.99613	11.77	2.51232	0.54	6.08	21.558	146	20
ARD1D	200	49.09	1.473	15.76	8.45	0.157403	4.07022	8.69	3.47507	0.65	1.798	-0.692966	-0.164899	0.008715	0.0244588														ARD1C	87	197	4379.2	4719.8	4580.8	4575.4	0.125	36.77	1.047	12.21	6.75	0.178519	2.87365	11.54	2.64068	0.51	5.473	14.0127	126	20
ARD1C	201	43.54	1.249	14.23	7.55	0.165082	3.42011	10.32	3.19083	0.66	3.653	-0.0364349	-0.27282	-0.0272822	0.0291484														ARD1D	9	198	4387.1	4729.3	4589.5	4584	0.125	41.1	1.252	13.32	7.7	0.17276	3.43895	10.21	2.8149	0.64	4.409	14.0127	133	22
ARD1D	202	43.89	1.258	14.39	8.13	0.1718	3.47664	10.65	3.04412	0.59	3.838	-0.0346714	-0.332656	-0.034308	0.0640857														ARD1C	89	199	4394	4741.5	4597.8	4592.5	0.111111	45.53	1.325	14.87	7.73	0.162202	3.71219	9.71	3.23667	0.6	2.927	9.70112	126	23
ARD1C	203	39.19	1.142	12.96	7.18	0.1718	3.13746	10.98	2.97994	0.5	4.571	0.334913	-0.295317	0.0738016	0.00751099														ARD1D	11	200	4400.3	4755.8	4605.7	4601.3	0.125	49.09	1.473	15.76	8.45	0.157403	4.07022	8.69	3.47507	0.65	1.798	7.54531	132	24
ARD1D	204	40.52	1.141	13.38	7.13	0.168921	3.21283	11.13	2.8424	0.55	4.541	0.275843	-0.309955	0.0132596	0.0372045														ARD1C	91	201	4410.9	4762	4614	4610.1	0.111111	43.54	1.249	14.23	7.55	0.165082	3.42011	10.32	3.19083	0.66	3.653	10.779	131	22
ARD1D	206	41.18	1.116	13.22	7.2	0.184277	3.10919	11.85	2.90659	0.78	5.491	0.386694	-0.399437	-0.110356	0.0406541														ARD1D	13	202	4422.3	4767.9	4622.8	4618.9	0.111111	43.89	1.258	14.39	8.13	0.1718	3.47664	10.65	3.04412	0.59	3.838	10.779	142	23
ARD1D	208	49.61	1.481	15.98	8.47	0.158363	4.12675	8.77	3.37421	0.65	1.852	-0.703265	-0.178287	-0.020635	0.0480407														ARD1C	93	203	4430.8	4777.5	4632.1	4627.7	0.111111	39.19	1.142	12.96	7.18	0.1718	3.13746	10.98	2.97994	0.5	4.571	10.779	136	21
ARD1D	210	44.15	1.286	14.36	7.64	0.161243	3.54259	9.96	3.10831	0.66	3.454	-0.106229	-0.242216	-0.0270288	0.0427924														ARD1D	15	204	4439	4788	4640.5	4636.5	0.111111	40.52	1.141	13.38	7.13	0.168921	3.21283	11.13	2.8424	0.55	4.541	14.0127	138	20
ARD1D	212	42.26	1.214	13.89	7.36	0.163162	3.35416	10.16	3.00745	0.54	3.601	0.0266516	-0.226151	0.036725	0.023192														ARD1D	17	206	4454.4	4808.6	4657	4653.8	0.111111	41.18	1.116	13.22	7.2	0.184277	3.10919	11.85	2.90659	0.78	5.491	14.0127	164	20
ARD1D	214	43.98	1.225	14.38	7.52	0.166041	3.41069	10.75	3.26418	0.64	3.787	-0.0269806	-0.323597	-0.0638522	0.030617														ARD1D	19	208	4473.9	4828.3	4674.4	4671.4	0.111111	49.61	1.481	15.98	8.47	0.158363	4.12675	8.77	3.37421	0.65	1.852	8.62322	127	24
ARD1D	216	44.13	1.288	14.42	7.75	0.166041	3.54259	10.05	3.16332	0.57	3.389	-0.11868	-0.258872	-0.0133251	0.0385372														ARD1D	21	210	4488.1	4853.2	4690.7	4688.6	0.111111	44.15	1.286	14.36	7.64	0.161243	3.54259	9.96	3.10831	0.66	3.454	9.70112	141	21
ARD1D	218	45.16	1.295	14.66	7.83	0.162202	3.58028	9.79	3.23667	0.56	2.988	-0.234435	-0.23239	-0.00771135	0.0252213														ARD1D	23	212	4508.8	4867.8	4707.9	4705.9	0.111111	42.26	1.214	13.89	7.36	0.163162	3.35416	10.16	3.00745	0.54	3.601	10.779	117	21
ARD1D	220	41.1	1.178	13.52	7.28	0.175639	3.28821	11.09	2.91576	0.53	4.53	0.235515	-0.327855	-0.00878098	0.0417165														ARD1D	25	214	4529.3	4886.9	4725	4723.2	0.125	43.98	1.225	14.38	7.52	0.166041	3.41069	10.75	3.26418	0.64	3.787	9.70112	140	20
ARD1D	222	50.08	1.359	15.71	8	0.162202	3.74987	9.78	3.5851	0.89	2.856	-0.480535	-0.281429	-0.213369	0.0336359														ARD1D	27	216	4549.9	4903.5	4741.5	4740.4	0.125	44.13	1.288	14.42	7.75	0.166041	3.54259	10.05	3.16332	0.57	3.389	10.779	128	24
ARD1D	224	42.31	1.234	13.81	7.57	0.1718	3.44838	10.88	2.92493	0.6	4.393	0.139922	-0.334627	-0.0409554	0.0620323														ARD1D	29	218	4567.8	4918.7	4758.9	4757.6	0.111111	45.16	1.295	14.66	7.83	0.162202	3.58028	9.79	3.23667	0.56	2.988	9.70112	110	23
ARD1D	226	47.03	1.394	15.08	8.19	0.161243	3.82525	9.26	3.35587	0.72	2.597	-0.419835	-0.211358	-0.0301956	0.0339279														ARD1D	31	220	4582.2	4937.9	4776.4	4774.9	0.111111	41.1	1.178	13.52	7.28	0.175639	3.28821	11.09	2.91576	0.53	4.53	12.9348	129	21
ARD1D	228	46.88	1.389	15.13	8.17	0.160283	3.82525	9.28	3.29169	0.63	2.622	-0.407206	-0.210909	-0.0265942	0.0437613														ARD1D	33	222	4605.9	4951.5	4793	4791.9	0.125	50.08	1.359	15.71	8	0.162202	3.74987	9.78	3.5851	0.89	2.856	8.62322	147	22
ARD1D	230	40.36	1.142	13.36	7.18	0.176599	3.1563	11.72	2.87908	0.55	5.097	0.363668	-0.38185	-0.0345686	0.0459835														ARD1D	35	224	4627.8	4966.5	4810.7	4809	0.111111	42.31	1.234	13.81	7.57	0.1718	3.44838	10.88	2.92493	0.6	4.393	10.779	144	21
ARD1D	232	45.87	1.316	15.02	7.76	0.161243	3.68392	9.89	3.2275	0.6	2.929	-0.280085	-0.250321	-0.0365317	0.0455419														ARD1D	37	226	4649.2	4983.8	4828.2	4826.5	0.111111	47.03	1.394	15.08	8.19	0.161243	3.82525	9.26	3.35587	0.72	2.597	8.62322	118	24
ARD1D	234	44.25	1.275	14.41	7.66	0.165082	3.55202	10.23	3.08997	0.59	3.449	-0.104233	-0.271777	-0.0262462	0.0422752														ARD1D	39	228	4668.3	4998.7	4846.5	4844.8	0.111111	46.88	1.389	15.13	8.17	0.160283	3.82525	9.28	3.29169	0.63	2.622	8.62322	122	23
ARD1D	236	49.65	1.466	16.07	8.34	0.157403	4.07964	8.99	3.59427	0.63	1.733	-0.725824	-0.201331	-0.0110469	0.0207884														ARD1D	41	230	4684.7	5023.5	4864.5	4862.9	0.111111	40.36	1.142	13.36	7.18	0.176599	3.1563	11.72	2.87908	0.55	5.097	11.8569	131	20
ARD1D	238	52.23	1.488	16.81	8.48	0.151645	4.21154	8.69	3.70429	0.62	0.927	-1.04067	-0.157049	0.0460203	-0.0196256														ARD1D	43	232	4710.3	5037.9	4882.1	4880.5	0.125	45.87	1.316	15.02	7.76	0.161243	3.68392	9.89	3.2275	0.6	2.929	9.70112	141	23
ARD1D	240	52.25	1.502	16.78	8.6	0.152605	4.18328	8.63	3.72263	0.63	0.967	-1.03444	-0.156258	0.0387566	-0.019114														ARD1D	45	234	4729.9	5053.4	4899.8	4898	0.111111	44.25	1.275	14.41	7.66	0.165082	3.55202	10.23	3.08997	0.59	3.449	10.779	113	21
ARD1D	242	51.15	1.465	16.53	8.4	0.155484	4.09848	9.07	3.72263	0.62	1.285	-0.889295	-0.204202	0.0100784	-0.00923401														ARD1D	47	236	4750	5068.9	4916.5	4915.6	0.1	49.65	1.466	16.07	8.34	0.157403	4.07964	8.99	3.59427	0.63	1.733	7.54531	119	24
ARD1D	244	43.8	1.206	14.85	7.13	0.17276	3.38242	10.91	3.12664	0.57	4.327	0.0624071	-0.332529	-0.139067	0.0935206														ARD1D	49	238	4769.3	5083.8	4933.9	4933.2	0.111111	52.23	1.488	16.81	8.48	0.151645	4.21154	8.69	3.70429	0.62	0.927	5.38951	117	26
ARD1D	246	45.51	1.206	14.44	7.28	0.176599	3.23168	10.97	3.28252	0.82	4.648	0.0531521	-0.347917	-0.244173	0.0395229														ARD1D	51	240	4786.8	5101.1	4950.8	4950.8	0.1	52.25	1.502	16.78	8.6	0.152605	4.18328	8.63	3.72263	0.63	0.967	5.38951	128	24
ARD1D	248	43.91	1.265	14.39	7.61	0.175639	3.54259	11.06	3.18166	0.55	4.05	0.0104487	-0.377013	-0.082033	0.0542246														ARD1D	53	242	4813.8	5113.9	4969	4968.8	0.1	51.15	1.465	16.53	8.4	0.155484	4.09848	9.07	3.72263	0.62	1.285	6.46741	132	25
ARD1D	250	44.28	1.254	14.49	7.67	0.169881	3.46722	10.46	3.12664	0.57	3.699	-0.0623075	-0.298234	-0.0592205	0.049002														ARD1D	55	244	4832.4	5130.9	4987	4987.1	0.111111	43.8	1.206	14.85	7.13	0.17276	3.38242	10.91	3.12664	0.57	4.327	9.70112	159	24
ARD1D	253	48.13	1.38	15.68	8.12	0.162202	3.88178	9.78	3.50258	0.58	2.332	-0.508708	-0.273881	-0.0434167	0.030679														ARD1D	57	246	4857.4	5147.6	5004.5	5005.1	0.111111	45.51	1.206	14.44	7.28	0.176599	3.23168	10.97	3.28252	0.82	4.648	9.70112	169	22
ARD1D	254	51.34	1.353	16.12	7.96	0.162202	3.86294	9.71	3.53008	0.9	2.41	-0.610208	-0.266574	-0.202913	0.0349971														ARD1D	59	248	4885	5163.6	5021.1	5023	0.1	43.91	1.265	14.39	7.61	0.175639	3.54259	11.06	3.18166	0.55	4.05	9.70112	132	23
ARD1D	256	46.13	1.332	15.06	7.93	0.165082	3.69334	9.64	3.25501	0.6	2.786	-0.32606	-0.229363	-0.0234746	0.0416076														ARD1D	61	250	4903.6	5182.8	5038.2	5040.9	0.125	44.28	1.254	14.49	7.67	0.169881	3.46722	10.46	3.12664	0.57	3.699	10.779	138	22
ARD1D	258	43.04	1.224	14.22	7.46	0.1718	3.41069	10.37	3.07163	0.61	3.792	0.0112665	-0.269544	-0.0213081	0.048059														ARD1D	64	253	4938.9	5205.2	5059.6	5066.1	0.111111	48.13	1.38	15.68	8.12	0.162202	3.88178	9.78	3.50258	0.58	2.332	8.62322	125	24
ARD1D	260	49.72	1.428	16.05	8.24	0.156444	4.02311	8.92	3.51174	0.62	1.6	-0.746424	-0.172894	0.00879672	0.0111407														ARD1D	65	254	4948	5216.9	5067.1	5074.9	0.111111	51.34	1.353	16.12	7.96	0.162202	3.86294	9.71	3.53008	0.9	2.41	8.62322	165	23
ARD1D	262	47.79	1.384	15.47	8.16	0.165082	3.86294	9.5	3.41088	0.61	2.36	-0.491235	-0.238249	-0.0296951	0.0315366														ARD1D	67	256	4966.1	5235.9	5082.5	5090.9	0.142857	46.13	1.332	15.06	7.93	0.165082	3.69334	9.64	3.25501	0.6	2.786	9.70112	138	23
ARD1D	264	49.76	1.411	16.16	8.17	0.157403	3.99484	9.07	3.57593	0.61	1.594	-0.746008	-0.187723	0.00394151	0.00862122														ARD1D	69	258	4981.9	5247.5	5099.3	5105.3	0.142857	43.04	1.224	14.22	7.46	0.1718	3.41069	10.37	3.07163	0.61	3.792	10.779	140	22
ARD1D	266	51.35	1.451	16.68	8.31	0.153564	4.07964	8.95	3.68596	0.61	1.121	-0.937243	-0.175751	0.0320133	-0.014133														ARD1D	71	260	4995.3	5261	5115.3	5119.6	0.125	49.72	1.428	16.05	8.24	0.156444	4.02311	8.92	3.51174	0.62	1.6	7.54531	129	25
ARD1D	268	47.49	1.372	15.39	8.04	0.162202	3.82525	9.25	3.42005	0.58	2.139	-0.518621	-0.194305	0.01168	0.013194														ARD1D	73	262	5013.1	5270.9	5130.2	5134.3	0.142857	47.79	1.384	15.47	8.16	0.165082	3.86294	9.5	3.41088	0.61	2.36	8.62322	122	23
ARD1D	270	50.02	1.395	16.1	8.12	0.160283	3.83467	9.41	3.71346	0.7	2.073	-0.644394	-0.236635	-0.0960362	0.0116006														ARD1D	75	264	5025.6	5285	5145	5148.9	0.142857	49.76	1.411	16.16	8.17	0.157403	3.99484	9.07	3.57593	0.61	1.594	7.54531	141	23
ARD1D	272	46.61	1.384	14.95	8.23	0.17276	3.76872	9.91	3.49341	0.54	2.857	-0.343783	-0.296261	-0.0425054	0.0176198														ARD1D	77	266	5040.9	5298.3	5159.6	5163.8	0.142857	51.35	1.451	16.68	8.31	0.153564	4.07964	8.95	3.68596	0.61	1.121	5.38951	121	23
ARD1D	274	47.11	1.38	15.05	8.05	0.167961	3.68392	9.47	3.59427	0.63	2.613	-0.408193	-0.232537	-0.0460473	-0.00299288														ARD1D	79	268	5056.2	5309.3	5175.3	5179	0.125	47.49	1.372	15.39	8.04	0.162202	3.82525	9.25	3.42005	0.58	2.139	8.62322	141	23
ARD1D/E	276	49.455	1.4445	15.875	8.335	0.164602	3.91476	9.11	3.65845	0.61	1.8965	-0.670685	-0.210237	-0.0313472	0.00225052														ARD1D	81	270	5070.1	5325.5	5191.1	5194.4	0.142857	50.02	1.395	16.1	8.12	0.160283	3.83467	9.41	3.71346	0.7	2.073	5.38951	134	24
ARD1D/E	278	50.745	1.411	15.965	8.17	0.165562	3.87707	9.27	3.6447	0.755	2.1165	-0.661882	-0.226518	-0.12815	0.00817008														ARD1D	83	272	5088.1	5337.9	5205.2	5208.7	0.142857	46.61	1.384	14.95	8.23	0.17276	3.76872	9.91	3.49341	0.54	2.857	6.46741	123	24
ARD1D/E	280	48.655	1.4125	15.785	8.16	0.163642	3.91947	9.275	3.58051	0.605	1.8945	-0.629605	-0.214087	0.000410617	0.00636446														ARD1D	85	274	5101.6	5354.6	5220.2	5223.1	0.125	47.11	1.38	15.05	8.05	0.167961	3.68392	9.47	3.59427	0.63	2.613	7.54531	129	22
ARD1D/E	282	45.51	1.2795	14.88	7.82	0.17228	3.45309	9.91	3.25043	0.56	3.4235	-0.17656	-0.250458	-0.0851608	0.0492316														ARD1D	87	276	5116.2	5370.9	5234.7	5237.8	0.125	50.36	1.5	15.98	8.61	0.166041	4.02311	9.05	3.79598	0.58	1.695	4.31161	130	26
ARD1D/E	284	36.8175	0.86275	10.8667	6.6425	0.177799	2.14945	12.4774	1.96532	0.437133	6.0305	0.831959	-0.257894	0.076303	-0.105501														ARD1E	1	276	5116.2	5370.9	5234.7	5237.8	0.125	48.55	1.389	15.77	8.06	0.163162	3.8064	9.17	3.52091	0.64	2.098	8.62322	131	23
ARD1E	286	34.19	0.637	10.98	5.27	0.149725	1.28136	8.35	1.8063	0.58	6.969	1.06588	0.351336	-0.00055517	-0.0397262														ARD1D	89	278	5133.2	5391.3	5248.9	5252.6	0.125	55.78	1.473	17.03	8.48	0.162202	4.05137	9.01	3.9702	0.97	1.659	4.31161	169	25
ARD1E	288	26.17	0.534	10.02	5.16	0.231306	1.21541	12.57	1.66877	0.54	9.919	1.82656	-0.0862358	0.238254	0.0239987														ARD1E	3	278	5133.2	5391.3	5248.9	5252.6	0.125	45.71	1.349	14.9	7.86	0.168921	3.70277	9.53	3.31919	0.54	2.574	7.54531	109	23
ARD1E	290	30.325	0.6435	10.5637	4.32584	0.187135	1.24137	11.8282	1.99057	0.631684	10.2735	1.65176	-0.0341279	-0.0969017	-0.0175768														ARD1D	91	280	5144.7	5410.1	5264.2	5267.5	0.142857	49.68	1.478	15.95	8.46	0.164122	4.02311	9.08	3.64928	0.56	1.638	5.38951	122	25
ARD1E	294	34.48	0.753	11.96	6.62	0.178519	1.80898	9.15	2.09054	0.66	6.545	0.885194	0.110726	0.0835012	0.0658465														ARD1E	5	280	5144.7	5410.1	5264.2	5267.5	0.142857	47.63	1.347	15.62	7.86	0.163162	3.81583	9.47	3.51174	0.65	2.151	7.54531	124	24
ARD1E	300	47.82	1.507	15.51	8.57	0.167001	4.07964	8.38	3.18166	0.56	2.202	-0.569364	-0.135076	0.00575931	0.0745487														ARD1D	93	282	5164	5431.7	5278.7	5282.2	0.142857	50.1	1.493	16.01	8.54	0.166041	4.06079	9.28	3.67679	0.57	1.748	3.23371	120	26
ARD1E	302	40.15	0.816	12.32	6.01	0.167001	2.01626	8.07	2.16389	0.62	5.162	0.481983	0.239325	-0.0929652	-0.012454														ARD1E	7	282	5164	5431.7	5278.7	5282.2	0.142857	40.92	1.066	13.75	7.1	0.178519	2.84538	10.54	2.82407	0.55	5.099	10.779	153	22
ARD1E	304	36.13	0.678	11.06	4.85	0.199634	1.51691	9.81	1.87965	0.57	7.305	1.04998	0.150778	-0.129932	-0.0633103														ARD1D	95	284	5176	5452.5	5294.6	5296.9	0.125	38.18	0.93	8.8034	6.795	0.1756	1.42525	13.6747	1.71173	0.424267	5.721	14.7748	138.027	14.8106
ARD1E	310	53.57	1.549	17.11	8.71	0.151645	4.31518	8.08	3.88767	0.66	0.399	-1.30534	-0.0809956	0.146691	-0.0749853														ARD1E	9	284	5176	5452.5	5294.6	5296.9	0.125	35.45	0.795	12.93	6.49	0.177559	2.87365	11.28	2.21891	0.45	6.341	11.8569	201	24
ARD1E	312	53.36	1.567	17	8.83	0.152605	4.35287	8.04	3.83266	0.67	0.444	-1.28278	-0.0845357	0.145571	-0.0651512														ARD1E	11	286	5190.7	5469.3	5312.3	5314.8	0.0909091	34.19	0.637	10.98	5.27	0.149725	1.28136	8.35	1.8063	0.58	6.969	17.2464	225	18
ARD1E	314	52.82	1.575	16.77	8.9	0.154524	4.36229	7.73	3.75014	0.68	0.513	-1.24158	-0.0509703	0.147784	-0.0514472														ARD1E	13	288	5209.3	5490.8	5331.1	5335.9	0.0909091	26.17	0.534	10.02	5.16	0.231306	1.21541	12.57	1.66877	0.54	9.919	19.4022	201	21
ARD1E	316	52.05	1.561	16.56	8.83	0.153564	4.35287	7.76	3.67679	0.67	0.555	-1.18995	-0.0476678	0.167049	-0.0486626														ARD1E	15	290	5224.2	5530.7	5348.1	5357.1	0.0909091	30.325	0.6435	10.5637	4.32584	0.187135	1.24137	11.8282	1.99057	0.631684	10.2735	14.72	202.837	18.7358
ARD1E	318	49.87	1.498	15.79	8.64	0.163162	4.15501	7.78	3.47507	0.67	1.158	-0.896243	-0.0454848	0.103718	-0.0108669														ARD1E	17	292	5244.4	5553.9	5372.2	5380.2	0.0833333
ARD1E	320	33.24	0.683	11.33	5.83	0.270657	1.67708	9.31	1.94384	0.71	6.763	1.02943	0.152906	0.108837	0.0200836														ARD1E	19	294	5261	5588.8	5392.9	5403.4	0.0833333	34.48	0.753	11.96	6.62	0.178519	1.80898	9.15	2.09054	0.66	6.545	16.1685	221	22
ARD1E	322	22.46	0.54	8.54	5.03	0.317686	1.45096	11.5	1.40286	0.5	8.334	1.88468	0.0547298	0.615787	-0.0406811														ARD1E	21	296	5289.5	5626.4	5425.6	5437	0.0434783
ARD1E	324	32.19	0.868	10.66	7.4	0.247622	2.1199	8.76	2.24642	0.69	5.005	0.773422	0.11421	0.408288	-0.0521409														ARD1E	23	298	5317.7	5683.5	5472.3	5480.8	0.047619
ARD1E	326	51.61	1.445	16.17	8.68	0.145886	3.85351	6.99	3.65845	0.69	0.667	-1.11327	0.0935695	0.137329	-0.0713068														ARD1E	25	300	5335.1	5772.6	5513.3	5524	0.0434783	47.82	1.507	15.51	8.57	0.167001	4.07964	8.38	3.18166	0.56	2.202	6.46741	125	28
ARD1E	328	55.31	1.659	16.11	9.12	0.155484	3.42011	5.76	4.16275	0.91	0.477	-1.34722	0.246811	0.0293086	-0.193076														ARD1E	27	302	5379.1	5805.7	5558.4	5569.1	0.0434783	40.15	0.816	12.32	6.01	0.167001	2.01626	8.07	2.16389	0.62	5.162	14.0127	202	21
ARD1E	330	54.47	1.753	15.89	9.61	0.164122	3.70277	6.24	4.18108	0.83	0.322	-1.39948	0.151302	0.151965	-0.215746														ARD1E	29	304	5404.9	5857.3	5604.7	5614.4	0.0454545	36.13	0.678	11.06	4.85	0.199634	1.51691	9.81	1.87965	0.57	7.305	14.0127	223	17
ARD1E	332	55.07	1.748	16	9.63	0.166041	3.74987	6.45	4.22693	0.84	0.347	-1.40742	0.112804	0.119821	-0.21208														ARD1E	31	306	5448.1	5906.8	5647.2	5659.1	0.0454545
ARD1E	334	53.89	1.851	16.16	10.08	0.17372	3.85351	7.18	4.25444	0.71	0.371	-1.36468	-0.0122131	0.178275	-0.198618														ARD1E	33	308	5498.8	5952.9	5689.9	5703.2	0.0454545
ARD1E	336	54.12	1.896	16.23	10.32	0.177559	3.85351	7.33	4.28194	0.69	0.355	-1.38526	-0.0416577	0.183649	-0.204893														ARD1E	35	310	5528.8	6015.1	5733	5746.4	0.0294118	53.57	1.549	17.11	8.71	0.151645	4.31518	8.08	3.88767	0.66	0.399	5.38951	116	24
ARD1E	338	55.35	1.791	16.13	9.7	0.181398	3.55202	6.78	4.58452	0.81	0.321	-1.42516	0.0645825	0.112821	-0.261578														ARD1E	37	312	5641.9	6098.6	5801.6	5819.3	0.0277778	53.36	1.567	17	8.83	0.152605	4.35287	8.04	3.83266	0.67	0.444	5.38951	124	26
ARD1E	340	54.48	1.82	16.41	9.89	0.17372	3.92889	7.46	4.32779	0.7	0.326	-1.40212	-0.0465416	0.166382	-0.1994														ARD1E	39	314	5685.3	6202.4	5875.1	5892.8	0.027027	52.82	1.575	16.77	8.9	0.154524	4.36229	7.73	3.75014	0.68	0.513	5.38951	120	27
ARD1E	342	52.94	1.902	16.12	11.26	0.182358	3.91947	7.43	4.28194	0.63	0.331	-1.38176	-0.0836904	0.27933	-0.188871														ARD1E	41	316	5741	6354.1	5978.8	5997.3	0.0140845	52.05	1.561	16.56	8.83	0.153564	4.35287	7.76	3.67679	0.67	0.555	6.46741	126	26
ARD1E	344	54.12	1.844	16.34	9.76	0.174679	3.85351	7.37	4.33696	0.69	0.313	-1.39124	-0.0249257	0.178778	-0.212835														ARD1E	43	318	5793.4	6601.2	6113.9	6137.5	0.0144928	49.87	1.498	15.79	8.64	0.163162	4.15501	7.78	3.47507	0.67	1.158	8.62322	115	24
ARD1E	346	51.54	0.854	17.8	7.06	0.0815811	2.89249	3.31	2.60401	0.86	0.238	-1.288	0.925178	0.187331	0.097308														ARD1E	45	320	5823.6	6921.8	6234	6274.6	0.0149254	33.24	0.683	11.33	5.83	0.270657	1.67708	9.31	1.94384	0.71	6.763	25.8696	231	24
ARD1E	348	52.75	0.942	19.77	8.49	0.090219	3.78756	3.45	2.53066	0.82	0.217	-1.47935	0.760055	0.204139	0.310341														ARD1E	47	322	5923.6	7036.7	6373.9	6406.2	0.0149254	22.46	0.54	8.54	5.03	0.317686	1.45096	11.5	1.40286	0.5	8.334	25.8696	190	10
ARD1E	350	52.1	0.921	19.34	9.29	0.0959777	3.95715	3.81	2.39312	0.76	0.186	-1.47724	0.673312	0.299255	0.310521														ARD1E	49	324	5986.1	7205.7	6514.6	6538.3	0.0147059	32.19	0.868	10.66	7.4	0.247622	2.1199	8.76	2.24642	0.69	5.005	30.1813	177	18
ARD1E	352	53.02	1.092	18.95	9.57	0.113254	3.86294	4.68	2.92493	0.77	0.206	-1.48438	0.480599	0.256925	0.189062														ARD1E	51	326	6081	7356.7	6645.2	6669.9	0.0151515	51.61	1.445	16.17	8.68	0.145886	3.85351	6.99	3.65845	0.69	0.667	9.70112	130	24
ARD1E	354	52.86	0.911	19.31	9.42	0.0978973	3.91004	4.12	2.50315	0.79	0.181	-1.49719	0.614123	0.278234	0.280554														ARD1E	53	328	6174	7469.7	6788.1	6801.7	0.0149254	55.31	1.659	16.11	9.12	0.155484	3.42011	5.76	4.16275	0.91	0.477	6.46741	149	25
ARD1E	356	54.92	0.911	19.54	9.5	0.0998168	3.95715	3.96	2.70487	0.91	0.185	-1.58426	0.616554	0.187709	0.272404														ARD1E	55	330	6240.7	7643.9	6925.9	6933.1	0.0144928	54.47	1.753	15.89	9.61	0.164122	3.70277	6.24	4.18108	0.83	0.322	7.54531	143	24
ARD1E	358	52.75	0.897	19.09	9.41	0.0998168	3.91947	4.13	2.50315	0.78	0.179	-1.48842	0.614033	0.2875	0.268921														ARD1E	57	332	6399.4	7735	7073.3	7074.3	0.0142857	55.07	1.748	16	9.63	0.166041	3.74987	6.45	4.22693	0.84	0.347	6.46741	137	25
																													ARD1E	59	334	6493.5	7856.3	7225.5	7215.7	0.0144928	53.89	1.851	16.16	10.08	0.17372	3.85351	7.18	4.25444	0.71	0.371	7.54531	142	26
																													ARD1E	61	336	6662.5	7990.8	7363.7	7356	0.0142857	54.12	1.896	16.23	10.32	0.177559	3.85351	7.33	4.28194	0.69	0.355	6.46741	141	25
																													ARD1E	63	338	6819.2	8061.6	7516	7498.5	0.0136986	55.35	1.791	16.13	9.7	0.181398	3.55202	6.78	4.58452	0.81	0.321	5.38951	153	23
																													ARD1E	65	340	6910.4	8187.1	7668.3	7641.3	0.0144928	54.48	1.82	16.41	9.89	0.17372	3.92889	7.46	4.32779	0.7	0.326	7.54531	134	23
																													ARD1E	67	342	7156	8233.2	7804.6	7780.6	0.0140845	52.94	1.902	16.12	11.26	0.182358	3.91947	7.43	4.28194	0.63	0.331	28.0255	135	25
																													ARD1E	69	344	7329.8	8304.6	7958.1	7919.2	0.0138889	54.12	1.844	16.34	9.76	0.174679	3.85351	7.37	4.33696	0.69	0.313	6.46741	143	26
																													ARD1E	71	346	7548.3	8386.8	8082.4	8052.5	0.0151515	51.54	0.854	17.8	7.06	0.0815811	2.89249	3.31	2.60401	0.86	0.238	10.779	232	22
																													ARD1E	73	348	7850.6	8416.5	8195.5	8182.6	0.0153846	52.75	0.942	19.77	8.49	0.090219	3.78756	3.45	2.53066	0.82	0.217	6.46741	233	28
																													ARD1E	75	350	8044.4	8486.9	8323.8	8314	0.0175439	52.1	0.921	19.34	9.29	0.0959777	3.95715	3.81	2.39312	0.76	0.186	5.38951	211	24
																													ARD1E	77	352	8284.1	8547.3	8440.3	8428.6	0.0166667	53.02	1.092	18.95	9.57	0.113254	3.86294	4.68	2.92493	0.77	0.206	7.54531	211	25
																													ARD1E	79	354	8328.2	8835.5	8524.5	8540.7	0.0188679	52.86	0.911	19.31	9.42	0.0978973	3.91004	4.12	2.50315	0.79	0.181	6.46741	243	26
																													ARD1E	81	356	8372.3	9056.2	8616.3	8644.9	0.0196078	54.92	0.911	19.54	9.5	0.0998168	3.95715	3.96	2.70487	0.91	0.185	6.46741	260	26
																													ARD1E	83	358	8410.2	9231.7	8713.8	8745.2	0.02	52.75	0.897	19.09	9.41	0.0998168	3.91947	4.13	2.50315	0.78	0.179	7.54531	247	27
[truncated: 108 more columns]
