# Supplementary material for: Past penguin colony responses to explosive volcanism on the Antarctic Peninsula
Source: Nat Commun. 2017 Apr 11;8:14914. doi: 10.1038/ncomms14914 (PMC5394244; doi:10.1038/ncomms14914)
Supplement: Supplementary Data 2 — Yanou Lake sediment record geochemical data [file ncomms14914-s3.xlsx]

## Sheet: Supplementary Data 2
Supplementary Data 2: Yanou Lake geochemical data
									b.d.l. = below detection limit
YANOU LAKE	BACON SH13 age (cal yr BP): YAN-M4								red = not determined; linear interpolated data
Depth (cmcd)	min	max	median	wmean	95% err -	95% err +	95% mean	Sed. rate (cm yr-1)	SiO2 (mass%)	TiO2 (mass%)	Al2O3 (mass%)	Fe2O3 (mass%)	MnO (mass%)	MgO (mass%)	CaO (mass%)	Na2O (mass%)	K2O (mass%)	P2O5 (mass%)	SO3 (mass%)	Cl (mass%)	PCA1(46%)	PCA2(43%)	PCA3(5.6%)	PCA4(2.5%)	As (mg kg-1)	Ba (mg kg-1)	Ce (mg kg-1)	Co (mg kg-1)	Cr (mg kg-1)	Cu (mg kg-1)	Mo (mg kg-1)	Ni (mg kg-1)	Pb (mg kg-1)	Rb (mg kg-1)	Sr (mg kg-1)	Th (mg kg-1)	U (mg kg-1)	V (mg kg-1)	Y (mg kg-1)	Zn (mg kg-1)	Zr (mg kg-1)	Water (%)	Dry Mass (%)	LOI 550 (%)	LOI 950 (%)	CO3 (%)	TC%	TS%	Ca/Ti
3	27.4	711.5	216	277.2	249.8	434.3	342.05	0.0041841	53.21	1.709	16.96	9.77	0.14	4.08	6.62	3.93	0.67	0.295	0.432	0.02	-0.0727186	-0.523951	0.114691	0.100529	9	157	19	28	43	59	2	14	2	11	351	3	b.d.l.	254	30	85	171	31.5296	68.4704	2.0032	0.621625	0.84541	0.5518	0.1529	3.87361
5	634.2	895.3	755.9	757.5	123.3	137.8	130.55	0.00819672	52.63	1.751	16.68	10.03	0.152	4.48	6.98	4.22	0.61	0.322	0.52	0.03	-0.133453	-0.601139	0.242068	0.0510546	8	153	14	26	41	60	1	11	2	9	348	b.d.l.	1	290	30	79	178	53.1043	46.8957	9.88747	2.6968	3.66765	1.3838	0.37855	3.98629
7	912.9	1088.3	1001.6	1002.1	89.2	86.2	87.7	0.00813008	50.32	1.311	17.57	9	0.094	3.73	3.59	2.7	0.89	0.244	1.202	b.d.l.	1.05921	-0.296169	0.0554682	-0.00291611	10	242	25	26	71	103	b.d.l.	19	3	20	307	b.d.l.	b.d.l.	259	28	89	130	43.1263	56.8737	6.51762	2.2273	3.02912	2.2158	0.6042	2.73837
9	1144.6	1338.6	1245.6	1247	102.4	91.6	97	0.00819672	51.18	1.171	18.77	9.39	0.087	4.12	2.75	2.5	1.06	0.239	0.836	b.d.l.	1.18459	-0.284762	-0.365162	-0.0857697	16	267	18	29	79	116	2	24	4	24	303	7	1	261	24	90	127	37.3506	62.6494	6.18313	2.20598	3.00014	1.261	0.3543	2.34842
13	2102.4	2384.9	2251.6	2252	149.6	132.9	141.25	0.00340136	52.48	1.747	18.39	9.56	0.123	4.18	4.84	3.55	0.72	0.43	0.807	b.d.l.	0.498465	-0.583544	0.0356856	0.0221027	11	226	31	28	47	88	2	14	1	16	347	3	1	295	30	91	156	36.2421	63.7579	3.65341	1.61655	2.19851	0.8566	0.3536	2.77046
15	2601.9	3056.6	2837.3	2839.9	238	216.7	227.35	0.00675676	52.55	1.402	18.53	9.28	0.09	3.89	3.74	3.07	0.75	0.287	1.169	b.d.l.	0.959966	-0.50174	-0.0012192	0.0476307	12	244	23	30	58	100	b.d.l.	17	1	18	324	5	1	278	28	90	140	35.8486	64.1514	4.01056	2.49131	3.38818	1.0879	1.011	2.66762
17	2973.6	3284.7	3134.7	3134.6	161	150.1	155.55	0.00666667	55.07	1.584	18.42	8.81	0.123	4.07	4.43	3.44	0.76	0.335	0.609	0.12	0.51779	-0.571839	-0.204488	0.160301	4	212	31	27	53	91	1	18	4	14	339	b.d.l.	b.d.l.	290	29	89	164	38.7168	61.2832	4.09164	1.60849	2.18755	1.56545	0.943	2.79672
19	3303	3571.4	3426.1	3429.8	126.8	141.6	134.2	0.00675676	49.61	1.585	17.38	8.99	0.108	3.77	5.35	3.3	0.7	0.327	1.519	b.d.l.	0.692624	-0.425152	0.527106	-0.00373273	11	225	19	25	59	88	2	15	4	14	342	1	b.d.l.	252	32	77	170	44.0161	55.9839	6.20122	2.40291	3.26796	2.043	0.875	3.37539
21	3591.4	3844.3	3704.8	3708.8	117.4	135.5	126.45	0.00746269	47.27	1.249	17.31	10.32	0.083	3.68	3.43	2.49	0.78	0.24	3.497	b.d.l.	1.68895	-0.339277	0.800227	-0.0350264	26	254	20	24	65	134	2	21	1	20	276	1	1	291	28	77	130	40.5559	59.4441	6.57242	2.78398	3.78622	2.3497	0.8846	2.7462
23	3828.3	4119.8	3973.6	3974.3	146	145.5	145.75	0.0075188	48.53	1.182	18.53	7.85	0.093	3.8	3.05	2.43	0.88	0.238	1.347	b.d.l.	1.31355	-0.205694	0.0275595	-0.180292	14	260	41	24	57	143	b.d.l.	20	4	22	276	5	1	273	32	82	128	49.0995	50.9005	10.533	3.46663	4.71462	2.3497	0.8846	2.58037
25	4001.2	4466.2	4242	4238.6	237.4	227.6	232.5	0.015873	50.44	1.283	18.23	8.21	0.088	3.88	4.13	2.86	0.78	0.236	1.631	b.d.l.	1.06565	-0.356106	0.300471	-0.0145146	13	214	29	24	60	123	b.d.l.	19	5	18	306	b.d.l.	b.d.l.	254	31	80	145	49.3117	50.6883	9.09434	3.16916	4.31006	2.6564	0.8942	3.21902
27	4161.6	4534.4	4369.5	4366.8	205.2	167.6	186.4	0.015873	49.11	1.154	16.18	8.19	0.084	3.44	3.68	2.34	0.73	0.21	2.007	b.d.l.	1.30415	-0.150269	0.441811	0.0748537	18	190	31	23	59	113	1	18	b.d.l.	18	278	b.d.l.	b.d.l.	216	28	72	132	52.5008	47.4992	9.85763	3.31664	4.51062	3.3663	1.149	3.18891
29	4223.4	4633	4505.9	4495.2	271.8	137.8	204.8	0.015625	49.87	1.217	16.365	8.075	0.093	3.635	4.15	2.665	0.715	0.2215	1.7385	b.d.l.	1.08211	-0.240903	0.418416	0.076257	18.5	189.5	29.5	23	53	109.5	1.5	19	1.5	16.5	290	b.d.l.	0.5	237.5	29	73	141.5	56.0757	43.9243	11.5524	3.41175	4.63997	4.2773	1.0489	3.41002
31	4263.9	4719.6	4592.8	4569.6	305.7	150	227.85	0.0833333	50.63	1.28	16.55	7.96	0.102	3.83	4.62	2.99	0.7	0.233	1.47	b.d.l.	0.862206	-0.324872	0.382919	0.0759824	19	189	28	23	47	106	2	20	3	15	302	1	1	259	30	74	151	47.2856	52.7144	7.70007	2.67407	3.63673	3.1955	0.6764	3.60938
33	4295.9	4740	4613.5	4592.1	296.2	147.9	222.05	0.1	63.82	1.721	20.44	10.05	0.138	4.75	6.78	3.97	0.84	0.284	0.684	b.d.l.	0.0193961	-0.835524	-0.12821	0.611514	14	203	36	28	68	112	b.d.l.	26	2	15	384	6	b.d.l.	262	36	95	195	38.8053	61.1947	4.64546	1.90948	2.59689	1.2687	0.2711	3.93957
35	4321.9	4772.9	4630.4	4614.4	292.5	158.5	225.5	0.125	52.86	1.52	17.6	8.68	0.127	4.11	6.26	3.64	0.71	0.232	0.274	0.02	-0.0407582	-0.398969	-0.0733166	0.00263603	7	165	16	25	53	83	1	23	3	12	354	3	b.d.l.	218	34	78	182	33.8402	66.1598	3.24029	1.29612	1.76272	0.6368	0.1155	4.11842
37	4346.7	4786.8	4645.5	4630.6	283.9	156.2	220.05	0.142857	53.07	1.591	17.34	9.08	0.143	4.29	6.86	3.95	0.69	0.24	0.098	b.d.l.	-0.347552	-0.431459	-0.174315	-0.0329533	4	158	-5	25	53	70	2	23	2	11	373	b.d.l.	b.d.l.	220	34	79	190	26.6379	73.3621	2.10745	0.906143	1.23235	0.297	0.0301	4.31175
39	4367.3	4805.9	4659.9	4646.5	279.2	159.4	219.3	0.125	53.27	1.613	17	9.3	0.148	4.36	7.1	4.03	0.67	0.245	0.12	0.04	-0.385574	-0.453883	-0.108516	0.00192475	3	130	24	25	49	67	3	21	4	11	369	2	b.d.l.	211	31	78	196	22.3665	77.6335	1.65143	0.828241	1.12641	0.1237	0.0201	4.40174
41	4388.4	4822.6	4674.9	4662.7	274.3	159.9	217.1	0.111111	53.26	1.601	17.02	9.15	0.15	4.37	7.43	4.06	0.65	0.238	0.063	0.01	-0.512198	-0.424916	-0.149286	-0.023631	5	125	12	25	55	65	2	22	1	10	375	b.d.l.	b.d.l.	209	33	78	190	22.4559	77.5441	1.2169	0.546395	0.743098	0.0892	0.0175	4.64085
43	4411.7	4839	4690.8	4679.2	267.5	159.8	213.65	0.125	53.34	1.608	16.9	9.34	0.153	4.39	7.3	4.08	0.67	0.243	0.071	0.02	-0.485122	-0.44141	-0.152697	-0.00780542	4	122	27	24	51	65	2	24	3	12	373	b.d.l.	b.d.l.	212	31	78	196	21.8226	78.1774	1.46391	0.730485	0.993459	0.1056	0.0206	4.5398
45	4433.6	4861.1	4705.6	4695.6	262	165.5	213.75	0.125	53.36	1.606	16.91	9.26	0.156	4.39	7.38	4.1	0.68	0.243	0.081	0.01	-0.484884	-0.443671	-0.126614	0.000473209	4	125	5	25	50	64	3	21	2	11	373	b.d.l.	1	211	32	75	196	22.5394	77.4606	1.3224	0.63652	0.865667	0.1032	0.0335	4.59527
47	4455.3	4872.1	4721	4711.7	256.4	160.4	208.4	0.125	54.31	1.631	17.4	9.41	0.163	4.73	7.41	4.53	0.67	0.251	0.096	0.06	-0.51	-0.601756	-0.136416	-0.000143744	5	144	5	27	47	72	2	23	1	9	374	b.d.l.	b.d.l.	248	32	77	199	21.8975	78.1025	1.51202	0.782286	1.06391	0.1056	0.0422	4.54323
49	4476.2	4887.1	4736.3	4727.8	251.6	159.3	205.45	0.125	53.27	1.627	16.86	9.42	0.161	4.44	7.28	4.13	0.69	0.248	0.085	0.05	-0.469845	-0.460307	-0.131155	-0.00403101	5	125	8	26	49	67	b.d.l.	21	1	10	371	b.d.l.	b.d.l.	211	32	78	195	20.6571	79.3429	1.52535	0.806088	1.09628	0.1006	0.032	4.47449
51	4498.5	4902.8	4752	4743.8	245.3	159	202.15	0.125	53.26	1.627	16.88	9.43	0.161	4.48	7.26	4.14	0.69	0.247	0.107	0.04	-0.441598	-0.471959	-0.103619	-0.00109863	5	129	17	24	53	67	3	24	3	13	371	3	b.d.l.	210	31	85	200	19.4168	80.5832	1.53868	0.82989	1.12865	0.1155	0.0188	4.4622
53	4517.7	4918.2	4767.9	4759.8	242.1	158.4	200.25	0.125	53.47	1.626	16.87	9.43	0.162	4.5	7.28	4.11	0.7	0.251	0.09	0.02	-0.464231	-0.461083	-0.133338	0.00960654	3	129	31	24	53	65	2	25	4	11	370	b.d.l.	b.d.l.	209	33	80	199	21.7633	78.2367	1.55068	0.909689	1.23718	0.1099	0.0313	4.47724
55	4535.5	4938	4783.4	4776	240.5	162	201.25	0.125	53.05	1.634	16.7	9.58	0.163	4.54	7.17	4.03	0.71	0.254	0.089	0.02	-0.444666	-0.436143	-0.138732	-0.00819136	5	129	20	26	50	68	b.d.l.	23	1	11	356	4	b.d.l.	206	34	80	197	24.1481	75.8519	1.60487	0.990501	1.34708	0.1164	0.0299	4.388
59	4579.8	4966.8	4816.1	4809	229.2	157.8	193.5	0.125	53.07	1.602	16.74	9.26	0.162	4.46	7.5	4.19	0.7	0.247	0.081	0.05	-0.512986	-0.450285	-0.0989449	-0.0112368	5	119	19	25	49	63	3	24	1	13	372	b.d.l.	b.d.l.	207	34	80	200	22.4449	77.5551	1.39275	0.888519	1.20839	0.162	0.0302	4.68165
61	4605.8	4982.7	4832.1	4825.2	219.4	157.5	188.45	0.125	52.81	1.627	16.63	9.53	0.166	4.54	7.33	4	0.71	0.255	0.084	0.01	-0.474832	-0.409771	-0.118344	-0.0178418	6	120	34	25	49	66	2	22	1	13	366	2	1	210	32	80	195	22.1335	77.8665	1.75986	0.805783	1.09587	0.1631	0.0418	4.50522
63	4627.4	4995	4848	4841.5	214.1	153.5	183.8	0.125	53.16	1.606	16.85	9.3	0.163	4.47	7.54	4.07	0.7	0.25	0.087	0.01	-0.503149	-0.423697	-0.0961046	-0.00332693	5	126	15	25	52	63	2	23	1	12	367	b.d.l.	b.d.l.	213	33	79	195	23.5228	76.4772	1.13299	0.688533	0.936405	0.1956	0.0256	4.69489
65	4647.9	5010.8	4863.8	4857.7	209.8	153.1	181.45	0.166667	52.95	1.6	16.77	9.26	0.164	4.48	7.65	4.01	0.69	0.248	0.088	0.04	-0.516324	-0.396132	-0.0749677	-0.0106999	4	135	-5	25	53	66	3	24	3	12	368	b.d.l.	b.d.l.	205	34	79	193	22.6695	77.3305	1.61523	0.956411	1.30072	0.2072	0.023	4.78125
67	4663.5	5020.7	4876.5	4870.5	207	150.2	178.6	0.166667	52.24	1.658	16.59	10.11	0.18	5.31	6.84	4.03	0.73	0.274	0.117	0.04	-0.379608	-0.467541	-0.149839	-0.098713	6	135	5	30	47	76	b.d.l.	27	2	12	331	6	b.d.l.	257	33	85	210	24.633	75.367	2.09751	1.09153	1.48448	0.2088	0.0199	4.12545
69	4675.1	5034.3	4889	4883.3	208.2	151	179.6	0.142857	52.62	1.598	16.58	9.28	0.168	4.53	7.73	3.95	0.71	0.252	0.089	0.02	-0.525795	-0.36402	-0.054923	-0.0163728	6	125	24	25	51	69	2	24	2	14	364	1	b.d.l.	205	32	78	202	21.338	78.662	1.62044	1.08484	1.47539	0.2651	0.0251	4.8373
71	4689.3	5045.9	4901.7	4895.7	206.4	150.2	178.3	0.166667	52.5	1.597	16.59	9.2	0.168	4.52	7.77	4.02	0.72	0.252	0.091	0.08	-0.531776	-0.376326	-0.0409418	-0.0237213	5	119	16	25	52	66	2	23	1	12	361	b.d.l.	b.d.l.	209	33	77	199	23.0122	76.9878	1.79054	1.15095	1.5653	0.2751	0.0301	4.86537
73	4705.9	5057.9	4913.6	4907.4	201.5	150.5	176	0.2	52.49	1.601	16.55	9.29	0.169	4.54	7.7	3.9	0.72	0.255	0.093	0.02	-0.512262	-0.349419	-0.0514185	-0.018304	6	117	23	25	53	64	2	26	1	13	361	b.d.l.	b.d.l.	208	33	79	201	22.2775	77.7225	1.7574	1.19391	1.62372	0.269	0.0342	4.80949
75	4719.7	5071.3	4925	4919.2	199.5	152.1	175.8	0.166667	52.57	1.589	16.65	9.17	0.167	4.5	7.73	3.98	0.71	0.25	0.101	0.01	-0.509155	-0.372704	-0.0351284	-0.0188035	4	131	26	26	53	65	1	23	3	12	363	3	b.d.l.	210	33	78	197	23.0378	76.9622	1.62995	1.14753	1.56065	0.2612	0.031	4.86469
77	4735.5	5080.1	4936.6	4931.3	195.8	148.8	172.3	0.142857	52.85	1.571	16.79	9.07	0.164	4.41	7.74	4.03	0.7	0.241	0.087	0.01	-0.525582	-0.385514	-0.0592294	-0.0131974	4	116	28	26	51	66	3	24	2	12	370	5	b.d.l.	224	33	76	196	23.3347	76.6653	1.55469	0.932245	1.26785	0.2433	0.0164	4.9268
79	4749.9	5091.7	4948	4943.5	193.6	148.2	170.9	0.166667	52.84	1.572	16.77	9.02	0.165	4.4	7.73	4.02	0.69	0.241	0.083	0.04	-0.529039	-0.381659	-0.0645482	-0.0149569	5	128	3	24	50	65	b.d.l.	22	2	11	372	b.d.l.	b.d.l.	205	33	77	193	22.8796	77.1204	1.52528	0.919022	1.24987	0.2314	0.0559	4.9173
81	4765.2	5102.9	4960.1	4955.8	190.6	147.1	168.85	0.166667	52.77	1.597	16.65	9.15	0.165	4.45	7.61	4.02	0.71	0.247	0.085	0.02	-0.511919	-0.388461	-0.0749658	-0.0118474	5	128	24	23	52	68	1	24	3	12	364	1	b.d.l.	207	31	78	192	21.6626	78.3374	1.62176	1.00421	1.36573	0.2147	0.0183	4.76518
83	4782.4	5114.1	4972.5	4968.2	185.8	145.9	165.85	0.142857	52.88	1.631	16.85	9.52	0.173	4.97	7.26	4.26	0.72	0.264	0.116	0.04	-0.450701	-0.505942	-0.0965819	-0.0530027	7	137	8	28	46	72	b.d.l.	27	b.d.l.	11	343	b.d.l.	b.d.l.	250	34	81	200	21.5165	78.4835	1.56186	0.99636	1.35505	0.2467	0.027	4.45126
85	4795.2	5126.7	4984.5	4980.7	185.5	146	165.75	0.166667	51.85	1.638	16.38	9.68	0.173	4.83	7.17	3.8	0.75	0.263	0.091	0.01	-0.431345	-0.34546	-0.117553	-0.0705337	6	128	35	24	51	72	2	25	1	14	349	3	b.d.l.	225	35	82	206	23.8219	76.1781	2.0452	1.22933	1.67188	0.2419	0.0632	4.37729
87	4810.7	5138	4996.7	4993.1	182.4	144.9	163.65	0.166667	52.36	1.623	16.52	9.39	0.172	4.57	7.7	3.99	0.73	0.258	0.116	0.11	-0.494978	-0.380897	-0.0137862	-0.0191932	6	117	14	24	47	66	1	25	1	10	349	4	b.d.l.	212	33	80	200	22.6955	77.3045	1.64968	1.30877	1.77992	0.2752	0.0293	4.7443
89	4825.5	5151.8	5009	5005.4	179.9	146.4	163.15	0.166667	52.64	1.604	16.58	9.23	0.17	4.49	7.88	3.99	0.71	0.25	0.095	0.02	-0.544646	-0.36831	-0.0248691	-0.00810455	5	125	15	26	53	65	b.d.l.	25	3	12	363	1	b.d.l.	205	32	79	195	22.4687	77.5313	1.49203	1.16923	1.59015	0.2824	0.0351	4.91272
91	4839.6	5163.3	5021.3	5017.7	178.1	145.6	161.85	0.166667	52.76	1.575	16.68	8.94	0.166	4.38	8.13	4.08	0.69	0.243	0.093	0.02	-0.585075	-0.375509	0.00717165	-0.00399218	5	117	29	24	53	63	2	25	2	11	367	3	b.d.l.	205	33	77	192	23.0598	76.9402	1.64287	1.15105	1.56543	0.3008	0.0322	5.1619
93	4855.7	5174.9	5033.7	5030.2	174.5	144.7	159.6	0.166667	51.98	1.635	16.44	9.57	0.173	4.68	7.16	3.84	0.77	0.257	0.117	0.04	-0.395486	-0.361069	-0.0813619	-0.0434501	7	128	14	26	50	71	1	28	1	12	342	3	b.d.l.	213	33	84	202	27.6084	72.3916	2.30356	1.48772	2.02329	0.3172	0.0412	4.3792
95	4869	5187.3	5045.3	5042.4	173.4	144.9	159.15	0.166667	51.99	1.629	16.48	9.59	0.174	4.69	7.1	3.84	0.77	0.259	0.122	0.02	-0.379469	-0.366624	-0.0843164	-0.0455031	7	130	8	25	52	76	1	27	2	14	344	b.d.l.	b.d.l.	211	34	82	200	25.9829	74.0171	2.31337	1.47309	2.00341	0.3353	0.0513	4.3585
97	4886.8	5195.9	5057.4	5054.7	167.9	141.2	154.55	0.166667	51.88	1.621	16.46	9.48	0.173	4.67	7.12	3.82	0.77	0.255	0.117	0.03	-0.384108	-0.352706	-0.0841129	-0.0514225	7	142	36	26	49	74	2	26	2	13	349	b.d.l.	b.d.l.	207	33	82	204	25.1076	74.8924	2.24452	1.41411	1.92319	0.3442	0.0323	4.39235
99	4899.4	5206.6	5069	5066.6	167.2	140	153.6	0.142857	52.12	1.589	16.58	9.3	0.167	4.52	7.2	3.83	0.75	0.25	0.125	0.01	-0.381889	-0.353523	-0.0652113	-0.0339875	6	126	-2	25	52	73	1	23	2	13	350	2	b.d.l.	216	33	86	196	25.6195	74.3805	2.31637	1.49277	2.03017	0.4439	0.0431	4.53115
101	4916.1	5218.1	5080.9	5078.8	162.7	139.3	151	0.142857	51.34	1.561	16.37	9.2	0.168	4.51	7.03	4.18	0.8	0.246	0.131	0.23	-0.363206	-0.427215	-0.0388011	-0.0834634	5	148	14	25	52	71	1	23	4	14	344	3	b.d.l.	216	33	81	192	25.4879	74.5121	2.56472	1.41397	1.92299	0.3853	0.056	4.50352
103	4931.3	5227.4	5092.7	5091.1	159.8	136.3	148.05	0.166667	51.59	1.55	16.48	9.1	0.166	4.45	7.14	3.86	0.75	0.242	0.127	0.05	-0.363516	-0.342957	-0.0472028	-0.0638248	6	133	27	24	49	70	2	23	2	13	345	2	b.d.l.	208	31	77	188	26.5923	73.4077	2.16841	1.37729	1.87312	0.364	0.0454	4.60645
105	4943.2	5239.4	5104.6	5103.3	160.1	136.1	148.1	0.166667	52.28	1.564	16.67	9.11	0.165	4.49	7.4	4.39	0.76	0.243	0.125	0.22	-0.447047	-0.489453	-0.0222492	-0.0471638	6	138	18	23	54	72	2	24	b.d.l.	12	350	b.d.l.	b.d.l.	211	32	79	194	24.1092	75.8908	2.09224	1.34999	1.83599	0.3267	0.0422	4.73146
107	4960.1	5248.6	5115.9	5115.3	155.2	133.3	144.25	0.142857	52.13	1.561	16.67	9.06	0.165	4.45	7.43	3.93	0.74	0.242	0.11	0.04	-0.4357	-0.358887	-0.0497651	-0.0429333	5	132	35	24	55	68	3	24	1	13	351	3	b.d.l.	203	34	80	191	22.4082	77.5918	1.80254	1.25949	1.71291	0.3258	0.046	4.75977
109	4974.8	5259.7	5128.3	5127.6	152.8	132.1	142.45	0.2	52.37	1.566	16.72	9.06	0.164	4.46	7.57	3.93	0.73	0.24	0.106	0.05	-0.46496	-0.358322	-0.0459214	-0.0310041	6	117	13	24	55	65	1	25	2	13	357	2	b.d.l.	214	31	76	191	22.3869	77.6131	1.59007	1.22055	1.65995	0.3068	0.0331	4.83397
111	4990.3	5270.7	5140.7	5139.7	149.4	131	140.2	0.166667	52.56	1.552	16.79	8.96	0.163	4.41	7.91	4.03	0.7	0.239	0.106	0.07	-0.525807	-0.37241	-0.00284532	-0.0234438	5	117	17	26	55	63	2	24	2	10	362	b.d.l.	b.d.l.	202	33	77	183	12.8185	87.1815	1.74027	1.25035	1.70047	0.2813	0.024	5.09665
113	5006	5280.4	5152.4	5151.9	145.9	128.5	137.2	0.166667	52.56	1.547	16.82	8.87	0.161	4.41	8.05	4.04	0.69	0.236	0.102	0.04	-0.552044	-0.366414	0.00898293	-0.0270322	5	114	18	24	60	62	2	24	3	12	367	b.d.l.	b.d.l.	204	32	75	191	21.2809	78.7191	1.57059	1.25136	1.70184	0.2943	0.0389	5.20362
115	5019.3	5292.4	5164.6	5164.2	144.9	128.2	136.55	0.142857	52.68	1.533	16.93	8.85	0.159	4.44	8.16	3.92	0.68	0.235	0.106	0.05	-0.55511	-0.334155	0.015391	-0.021931	5	121	27	24	71	63	1	29	2	11	366	b.d.l.	b.d.l.	204	31	76	183	20.1974	79.8026	1.33959	1.19358	1.62327	0.2907	0.0328	5.3229
117	5037	5301	5176.9	5176.5	139.5	124.5	132	0.166667	52.59	1.538	16.92	8.87	0.16	4.47	8.16	3.98	0.68	0.236	0.108	0.03	-0.558176	-0.350502	0.0221506	-0.031077	5	132	35	26	68	63	1	26	2	11	367	b.d.l.	b.d.l.	201	29	77	186	19.4578	80.5422	1.20299	1.263	1.71768	0.2939	0.0273	5.30559
119	5051.5	5312.5	5188.9	5188.8	137.3	123.7	130.5	0.166667	52.41	1.534	16.84	8.87	0.161	4.45	8.29	3.99	0.68	0.237	0.105	0.07	-0.582423	-0.339542	0.0420043	-0.036462	5	122	13	25	64	62	1	26	2	11	367	b.d.l.	b.d.l.	201	31	74	185	20.0054	79.9946	1.2301	1.27321	1.73156	0.3057	0.044	5.40417
121	5066.9	5322	5200.8	5200.9	134	121.1	127.55	0.166667	52.46	1.549	16.83	8.91	0.161	4.45	8.11	4.22	0.71	0.24	0.128	0.19	-0.544672	-0.416056	0.0569995	-0.0305043	7	112	8	23	64	65	b.d.l.	23	b.d.l.	11	367	b.d.l.	b.d.l.	208	32	78	187	17.6701	82.3299	0.925352	1.12364	1.52815	0.3043	0.0364	5.23564
123	5084.2	5330.5	5213.2	5213.1	128.9	117.4	123.15	0.2	52.4	1.541	16.75	8.82	0.161	4.38	7.96	3.99	0.7	0.235	0.111	0.06	-0.521915	-0.351963	0.0157375	-0.0259689	5	125	23	24	61	60	1	23	3	11	361	b.d.l.	b.d.l.	200	33	75	184	29.5341	70.4659	1.82972	2.02604	2.75542	0.3022	0.0316	5.16548
125	5100.1	5341.2	5225.4	5225.3	125.2	115.9	120.55	0.166667	53.36	1.548	17.32	8.86	0.163	4.7	8.01	4.33	0.68	0.239	0.107	0.07	-0.563283	-0.480363	-0.0241877	-0.0360197	4	153	16	27	60	64	3	27	3	10	359	b.d.l.	b.d.l.	235	31	78	190	39.8395	60.1605	2.62405	2.40202	3.26675	0.2947	0.0249	5.17442
127	5117.4	5350.1	5237.5	5237.7	120.3	112.4	116.35	0.166667	52.61	1.529	16.85	8.82	0.16	4.4	8	3.97	0.69	0.234	0.106	0.06	-0.532093	-0.349753	0.00404791	-0.0223945	6	112	22	25	63	63	2	23	1	11	368	1	b.d.l.	206	33	74	186	22.542	77.458	1.06182	0.958716	1.30385	0.2942	0.0349	5.23218
129	5134.5	5360.8	5249.9	5250	115.5	110.8	113.15	0.166667	52.71	1.513	17.03	8.7	0.158	4.37	8.16	4.02	0.68	0.227	0.107	0.05	-0.553918	-0.357678	0.0209706	-0.0264781	4	119	32	22	67	60	3	22	3	10	369	5	b.d.l.	200	30	74	184	22.0908	77.9092	1.16628	0.972787	1.32299	0.2925	0.0217	5.39326
131	5151.2	5370.2	5261.7	5262.1	110.9	108.1	109.5	0.166667	52.99	1.502	17.24	8.64	0.156	4.4	8.4	3.96	0.65	0.227	0.077	0.07	-0.623132	-0.332078	-0.010172	-0.0338919	5	113	17	24	78	60	2	28	1	10	368	b.d.l.	b.d.l.	197	31	73	182	22.7375	77.2625	1.10483	1.05178	1.43042	0.2683	0.0386	5.59254
133	5166.5	5379.7	5273.9	5274.3	107.8	105.4	106.6	0.166667	53.11	1.524	17.01	8.71	0.159	4.38	8.31	4.05	0.67	0.233	0.097	0.04	-0.596471	-0.366176	0.0160244	-0.00206425	5	121	9	24	69	63	b.d.l.	25	2	11	374	2	b.d.l.	216	30	75	184	21.4646	78.5354	1.06423	1.14402	1.55586	0.2789	0.0326	5.45276
135	5178.5	5393.2	5286.2	5286.7	108.2	106.5	107.35	0.166667	52.61	1.518	16.89	8.67	0.158	4.33	8.22	4.05	0.68	0.231	0.101	0.07	-0.573745	-0.355351	0.0298712	-0.0237142	5	125	40	23	65	61	1	22	1	10	367	4	b.d.l.	221	30	76	180	21.7682	78.2318	1.08468	1.13803	1.54771	0.2934	0.0424	5.41502
137	5193.7	5401.7	5298.6	5299.3	105.6	102.4	104	0.166667	52.76	1.5	17.19	8.68	0.156	4.41	8.43	3.99	0.65	0.228	0.097	0.07	-0.604903	-0.340077	0.0319736	-0.0400194	5	119	14	24	72	61	1	21	1	10	376	b.d.l.	b.d.l.	201	29	74	177	21.4767	78.5233	0.968965	0.927438	1.26132	0.2675	0.0337	5.62
139	5205.7	5416.2	5311.2	5311.8	106.1	104.4	105.25	0.166667	52.9	1.508	17.24	8.74	0.157	4.48	8.49	3.94	0.65	0.231	0.106	0.09	-0.603364	-0.333598	0.0408784	-0.0310999	4	120	20	23	74	61	0	27	3	10	366	b.d.l.	b.d.l.	206	31	75	176	21.162	78.838	0.871905	0.956449	1.30077	0.2636	0.0328	5.62997
141	5219.9	5427.8	5323	5324	104.1	103.8	103.95	0.2	52.37	1.5	17.02	8.75	0.157	4.47	8.24	3.92	0.66	0.229	0.105	0.07	-0.563563	-0.322613	0.0300986	-0.0561363	5	111	19	26	74	59	2	26	b.d.l.	12	370	2	b.d.l.	204	30	74	185	18.1537	81.8463	1.01266	0.99188	1.34896	0.2726	0.0275	5.49333
143	5236.1	5437.5	5334.8	5336.2	100.1	101.3	100.7	0.166667	53.39	1.515	17.57	8.78	0.159	4.87	8.4	4.24	0.63	0.234	0.082	0.06	-0.648384	-0.43948	-0.0291	-0.0725065	5	103	13	25	79	65	3	25	b.d.l.	10	364	4	1	228	30	75	180	17.0782	82.9218	0.974266	0.944511	1.28454	0.2632	0.0326	5.54455
145	5247.5	5452	5347.1	5348.9	101.4	103.1	102.25	0.142857	52.6	1.549	16.87	8.96	0.161	4.48	7.98	3.9	0.69	0.236	0.108	0.09	-0.526338	-0.338852	-0.00318015	-0.0253463	6	121	33	25	68	63	b.d.l.	26	1	10	365	b.d.l.	b.d.l.	206	31	75	184	19.3845	80.6155	1.31113	1.00181	1.36246	0.2808	0.0386	5.15171
147	5263.3	5462.7	5359.9	5361.9	98.6	100.8	99.7	0.142857	52.81	1.543	16.94	8.92	0.161	4.49	7.9	3.99	0.7	0.236	0.097	0.07	-0.531026	-0.367604	-0.0328704	-0.0239829	5	125	35	25	62	61	4	25	1	12	366	5	b.d.l.	210	31	79	191	20.4839	79.5161	1.24431	1.06157	1.44373	0.2995	0.0395	5.1199
149	5274.5	5476	5373.3	5374.9	100.4	101.1	100.75	0.166667	52.92	1.535	16.9	8.8	0.159	4.37	7.92	4.08	0.7	0.234	0.091	0.01	-0.544091	-0.384943	-0.0315665	-0.0119526	6	110	28	24	56	62	3	21	b.d.l.	14	366	3	b.d.l.	205	31	76	188	21.7895	78.2105	1.20019	1.00493	1.36671	0.2873	0.0266	5.15961
151	5287.1	5490.1	5386.2	5387.8	100.7	102.3	101.5	0.166667	52.93	1.535	16.99	8.74	0.158	4.4	8.22	4.1	0.68	0.234	0.093	0.04	-0.590574	-0.379688	0.0054169	-0.0171646	6	126	31	24	62	57	3	23	b.d.l.	12	372	4	2	194	32	75	189	20.6701	79.3299	1.10925	0.991669	1.34867	0.2747	0.0282	5.35505
153	5301.1	5501.8	5398.7	5400.8	99.7	101	100.35	0.166667	52.72	1.518	17.09	8.76	0.157	4.5	8.3	3.97	0.66	0.231	0.095	0.03	-0.591265	-0.341826	0.0121574	-0.0422073	4	126	12	24	72	60	3	27	3	13	372	b.d.l.	1	205	30	78	183	18.8557	81.1443	1.01449	0.865584	1.17719	0.2621	0.0298	5.46772
155	5310.1	5520	5411.2	5413.8	103.7	106.2	104.95	0.142857	52.27	1.581	16.58	9.14	0.163	4.58	7.71	3.95	0.74	0.25	0.1	0.01	-0.502637	-0.354315	-0.0354563	-0.0351931	7	151	14	23	56	61	3	26	1	16	353	b.d.l.	b.d.l.	204	33	79	199	25.4203	74.5797	1.59446	1.54574	2.1022	0.3051	0.0266	4.87666
157	5326.2	5533.6	5424.8	5427.3	101.1	106.3	103.7	0.166667	52.46	1.6	16.61	9.22	0.165	4.59	7.7	3.95	0.75	0.255	0.104	0.03	-0.49899	-0.363208	-0.0386833	-0.0198484	6	130	32	25	51	63	1	27	3	13	353	3	1	209	34	79	195	23.5844	76.4156	1.53639	1.47201	2.00193	0.3021	0.0265	4.8125
159	5337.4	5549.3	5438.4	5440.6	103.2	108.7	105.95	0.142857	52.15	1.6	16.47	9.26	0.166	4.63	7.69	3.9	0.76	0.263	0.102	0.01	-0.498021	-0.340629	-0.0344077	-0.0315693	7	126	26	24	55	63	2	26	1	14	346	b.d.l.	b.d.l.	207	32	81	200	26.0603	73.9397	1.55577	1.44616	1.96678	0.3183	0.0357	4.80625
161	5351	5566.8	5452.4	5455	104	111.8	107.9	0.111111	52.16	1.6	16.44	9.22	0.166	4.64	7.72	3.9	0.75	0.264	0.102	b.d.l.	-0.504355	-0.339374	-0.0295365	-0.0308929	7	122	25	26	53	62	1	27	1	13	355	1	1	208	33	80	200	23.373	76.627	1.56442	1.52346	2.0719	0.3116	0.0367	4.825
163	5365.8	5587.6	5467.5	5471	105.2	116.6	110.9	0.142857	52.01	1.595	16.42	9.23	0.165	4.62	7.68	3.89	0.75	0.264	0.101	b.d.l.	-0.496877	-0.334086	-0.0307728	-0.0396427	7	125	41	24	55	64	2	27	1	14	345	6	1	206	33	82	195	23.2564	76.7436	1.62611	1.5095	2.05292	0.3009	0.0391	4.81505
165	5374.2	5613.3	5482.9	5486.7	112.5	126.6	119.55	0.125	52.5	1.606	16.57	9.21	0.164	4.59	7.77	3.92	0.74	0.262	0.102	0.02	-0.512983	-0.352675	-0.0332689	-0.0137433	7	117	36	26	52	61	3	25	1	13	354	8	1	206	33	80	200	23.0906	76.9094	1.4761	1.48324	2.01721	0.2951	0.0429	4.83811
167	5389.9	5629.1	5498.3	5502.6	112.7	126.5	119.6	0.125	52.54	1.584	16.64	9.08	0.163	4.55	7.89	3.99	0.73	0.257	0.102	0.01	-0.532648	-0.363361	-0.0158893	-0.016786	6	108	24	25	57	63	1	24	1	14	359	1	b.d.l.	209	33	77	196	23.1564	76.8436	1.48901	1.39787	1.90111	0.288	0.0366	4.98106
169	5401.9	5648.5	5513.5	5518.4	116.5	130.1	123.3	0.142857	52.84	1.559	16.78	8.84	0.16	4.42	8.06	4.07	0.71	0.252	0.097	0.04	-0.563911	-0.376503	-0.00344651	-0.00318091	5	115	-3	25	59	56	2	23	1	12	367	b.d.l.	b.d.l.	203	33	76	192	21.6517	78.3483	1.11347	1.21356	1.65044	0.2964	0.0307	5.16998
171	5416.1	5666.9	5529.1	5534	117.9	132.9	125.4	0.125	52.89	1.538	16.94	8.74	0.159	4.41	8.37	4.04	0.68	0.247	0.097	0.02	-0.606984	-0.356308	0.0288254	-0.00918312	5	137	8	25	61	56	2	25	1	11	368	2	b.d.l.	198	31	75	184	18.1452	81.8548	1.06624	1.18032	1.60524	0.2824	0.0326	5.44213
173	5430	5684.6	5544.8	5549.8	119.8	134.8	127.3	0.125	52.76	1.531	16.93	8.73	0.158	4.47	8.44	4.01	0.67	0.246	0.11	0.01	-0.601882	-0.347161	0.0558217	-0.0169195	5	126	-11	25	72	58	1	24	2	12	372	3	b.d.l.	202	31	74	189	19.4073	80.5927	1.12283	1.15884	1.57602	0.2858	0.0427	5.51274
174	5435.9	5695.9	5553	5557.8	121.9	138.1	130	0.125	52.78	1.519	16.95	8.69	0.157	4.4	8.48	4.01	0.67	0.241	0.089	0.03	-0.628903	-0.336053	0.0326265	-0.0203418	4	113	15	24	74	59	3	27	3	12	376	b.d.l.	b.d.l.	201	33	72	188	19.4569	80.5431	1.31676	1.22095	1.66049	0.362	0.045	5.58262
175	5441.6	5707.7	5560.7	5565.7	124.1	142	133.05	0.125	52.81	1.528	17.02	8.7	0.159	4.45	8.49	4.05	0.67	0.247	0.105	0.01	-0.615599	-0.355567	0.0536378	-0.0200031	5	112	14	24	72	57	4	25	1	10	376	5	b.d.l.	208	30	72	189	19.0007	80.9993	1.01978	1.12672	1.53234	0.2703	0.0279	5.55628
176	5452.2	5713.5	5568.6	5573.8	121.6	139.7	130.65	0.125	52.92	1.547	16.95	8.82	0.158	4.41	8.3	4.1	0.68	0.248	0.068	0.03	-0.638915	-0.369546	-0.0236946	-0.023632	5	134	27	23	64	62	1	25	2	11	372	3	1	205	33	74	189	20.423	79.577	1.34408	1.01965	1.38672	0.3656	0.168	5.36522
177	5461.1	5721.1	5576.5	5581.8	120.7	139.3	130	0.111111	53.08	1.53	17.1	8.68	0.156	4.4	8.6	4.05	0.65	0.244	0.107	0.02	-0.630372	-0.359276	0.0627506	-0.00451531	4	117	18	24	73	57	2	27	2	10	378	3	b.d.l.	197	32	73	186	17.1365	82.8635	1.0783	1.19909	1.63076	0.2545	0.0377	5.62092
178	5468.5	5731.3	5584.5	5590	121.5	141.3	131.4	0.125	52.97	1.552	16.97	8.88	0.158	4.41	8.3	4.15	0.69	0.25	0.078	0.05	-0.628732	-0.388249	-0.00817353	-0.0168455	5	125	25	24	68	60	1	25	2	12	373	2	b.d.l.	200	31	81	189	18.9084	81.0916	1.26022	1.16229	1.58071	0.371	0.016	5.34794
179	5474.5	5744	5592.5	5598.2	123.7	145.8	134.75	0.125	53	1.535	16.98	8.73	0.158	4.42	8.39	4.07	0.68	0.25	0.111	0.02	-0.596007	-0.37037	0.0472865	-0.000531579	4	112	31	24	67	59	b.d.l.	25	4	12	374	b.d.l.	b.d.l.	199	32	73	191	18.9041	81.0959	1.11306	1.1113	1.51136	0.2694	0.0314	5.4658
180	5479.7	5756.6	5599.7	5606.3	126.6	150.3	138.45	0.125	53.08	1.536	17.06	8.73	0.156	4.4	8.43	4.08	0.66	0.245	0.103	0.05	-0.611701	-0.374099	0.0389747	-0.00565384	3	124	4	24	71	62	b.d.l.	26	4	10	378	b.d.l.	b.d.l.	201	31	81	187	18.5985	81.4015	1.31696	1.18917	1.61727	0.318	0.0428	5.48828
181	5490.6	5762.2	5607.3	5614.3	123.7	147.9	135.8	0.125	53.03	1.562	16.91	8.89	0.159	4.43	8.25	4.07	0.68	0.257	0.112	0.02	-0.578933	-0.38308	0.0321866	0.00480387	4	116	26	25	66	61	1	25	3	10	374	1	b.d.l.	195	31	78	190	18.9719	81.0281	1.06806	1.24471	1.6928	0.2429	0.0447	5.28169
182	5500.2	5769.4	5614.7	5622.2	122	147.2	134.6	0.125	53.54	1.547	17.14	8.8	0.155	4.35	8.35	4.21	0.67	0.25	0.105	0.05	-0.606608	-0.424694	0.023896	0.0207842	5	128	42	25	63	60	2	21	b.d.l.	9	379	4	b.d.l.	196	30	74	188	19.5977	80.4023	1.2706	0.910966	1.23891	0.1916	0.0462	5.39754
183	5507.9	5776.8	5622.4	5630.1	122.2	146.7	134.45	0.142857	53.07	1.554	16.95	8.88	0.156	4.43	8.28	4.09	0.66	0.256	0.114	0.02	-0.582974	-0.390571	0.0383376	0.000586572	5	121	31	23	66	61	2	23	b.d.l.	12	375	2	b.d.l.	203	31	76	189	19.6169	80.3831	1.08292	1.06643	1.45034	0.2105	0.0503	5.32819
184	5513.6	5788.3	5630.5	5638.1	124.5	150.2	137.35	0.125	53.65	1.615	16.77	9.06	0.16	4.37	8.1	4.45	0.66	0.25	0.086	0.06	-0.62397	-0.502324	-0.0169283	0.0284372	4	128	36	25	40	57	3	18	1	8	372	2	b.d.l.	206	34	91	196	12.7009	87.2991	0.967829	0.52194	0.709839	0.1195	0.0256	5.01548
186	5530.8	5810	5645.1	5654	123.2	156	139.6	0.125	52.75	1.65	16.64	9.37	0.162	4.58	8.15	4.19	0.65	0.252	0.101	0.02	-0.605224	-0.430163	0.0186337	-0.0219882	5	126	-1	25	49	69	3	23	3	11	373	1	b.d.l.	217	33	134	186	14.1736	85.8264	1.10163	0.585839	0.796741	0.246	0.0465	4.93939
188	5550.1	5827.7	5658.8	5669.8	119.7	157.9	138.8	0.125	52.56	1.587	16.75	9.08	0.161	4.5	8.14	4.08	0.67	0.249	0.112	0.01	-0.56881	-0.386799	0.0336257	-0.0265363	5	116	15	25	63	60	3	24	2	11	369	b.d.l.	b.d.l.	211	33	185	190	13.2397	86.7603	1.11976	0.636525	0.865674	0.3023	0.054	5.12917
190	5562.7	5848.9	5672.6	5685.1	122.4	163.8	143.1	0.1	52.57	1.349	17.78	8.86	0.126	4.7	5.79	3.66	0.75	0.218	0.302	b.d.l.	0.0694102	-0.425155	-0.139085	-0.0829344	6	166	5	26	57	90	1	24	2	16	344	3	b.d.l.	254	26	110	148	7.22765	92.7724	1.37685	1.0002	1.36027	1.1945	0.1511	4.29207
192	5588.4	5866.2	5691.8	5704.2	115.8	162	138.9	0.111111	50.23	0.934	18.68	7.79	0.065	3.92	2.2	2.31	1.09	0.162	0.989	b.d.l.	1.47397	-0.19296	-0.378558	-0.139449	13	266	22	20	81	155	b.d.l.	25	2	27	279	7	1	268	25	78	101	39.2667	60.7333	12.576	3.08498	4.19557	2.38365	0.4229	2.35546
194	5604.2	5883.4	5711.1	5723.8	119.6	159.6	139.6	0.1	50.63	0.98	18.29	7.79	0.065	3.98	2.48	2.37	1.02	0.16	0.905	b.d.l.	1.33313	-0.19532	-0.351017	-0.106222	10	262	40	21	69	133	1	17	3	25	292	3	b.d.l.	266	27	77	96	44.322	55.678	11.2168	2.91397	3.963	3.5728	0.6947	2.53061
196	5631.7	5905.2	5738.2	5749.8	118.1	155.4	136.75	0.0625	50.04	0.957	18.02	8.19	0.065	3.97	2.24	2.28	1.01	0.17	1.277	b.d.l.	1.53915	-0.207287	-0.226259	-0.0948439	17	243	42	22	64	146	b.d.l.	18	3	25	282	b.d.l.	b.d.l.	275	26	78	100	42.2708	57.7292	11.2065	3.03896	4.13298	3.7363	0.9275	2.34065
198	5660	5922.9	5774.3	5781.9	121.9	141	131.45	0.0625	46.96	0.893	18.7	8.02	0.066	4.23	1.98	1.98	1.11	0.175	1.135	b.d.l.	1.64237	-0.0389077	-0.308449	-0.364852	14	281	28	24	62	175	b.d.l.	18	6	30	262	3	1	284	30	80	97	48.9266	51.0734	13.6517	3.17392	4.31653	4.4086	0.7259	2.21725
200	5675.3	5957.4	5808.1	5813.8	138.5	143.6	141.05	0.0588235	48.75	1.031	18.72	8.99	0.073	4.22	2.91	2.28	0.99	0.185	1.449	b.d.l.	1.40327	-0.178496	-0.0172214	-0.200666	25	251	53	24	86	153	b.d.l.	21	4	25	291	6	1	295	27	79	108	34.1026	65.8974	7.48484	2.63144	3.57876	3.8349	1.1297	2.8225
202	5719.8	5972.2	5853.5	5850.2	130.4	122	126.2	0.0588235	52.37	1.142	18.61	9.95	0.089	4.98	3.44	2.82	0.62	0.193	0.727	b.d.l.	0.866475	-0.415647	-0.309088	-0.158961	30	192	23	31	53	96	2	17	3	14	331	2	b.d.l.	285	24	89	105	28.9314	71.0686	5.44136	1.9266	2.62017	2.18775	0.6188	3.01226
204	5744.9	6002	5899.2	5886.8	141.9	115.2	128.55	0.0555556	52.41	1.535	18.46	9.14	0.123	4.61	5.65	3.51	0.76	0.27	0.311	b.d.l.	0.111125	-0.426884	-0.171999	-0.0997698	8	220	14	28	47	106	b.d.l.	17	2	15	333	b.d.l.	b.d.l.	280	30	84	153	28.2814	71.7186	4.04401	1.72778	2.34978	0.5406	0.1079	3.68078
206	5777.3	6067.5	5939.2	5930.9	153.6	136.6	145.1	0.0384615	50.22	0.978	19.93	8.65	0.081	4.6	2.06	2.36	1.03	0.172	0.537	b.d.l.	1.30612	-0.24002	-0.704958	-0.336533	21	261	51	28	61	114	0	17	2	28	301	5	1	290	25	85	108	42.9547	57.0453	11.4872	2.67351	3.63597	2.6594	0.2422	2.10634
208	5805.4	6173.7	5981.9	5982.4	177	191.3	184.15	0.04	48.49	1.021	19.98	9.86	0.074	4.32	2.01	2.25	1.23	0.19	1.552	b.d.l.	1.72883	-0.269396	-0.226643	-0.279436	23	288	32	24	58	143	5	15	3	31	270	1	1	294	25	85	118	42.5604	57.4396	9.22857	3.94003	5.35845	2.4901	1.08505	1.96866
210	5818.7	6298.9	6021	6032.4	213.7	266.5	240.1	0.0384615	48.9	0.796	18.38	9.5	0.094	4.3	3.52	2.49	1.04	0.201	2.333	b.d.l.	1.47881	-0.231964	0.397552	-0.106015	25	287	3	24	48	132	17	17	4	25	358	4	2	258	19	105	94	26.8218	73.1782	6.40812	4.00517	5.44703	2.3208	1.9279	4.42211
214	5894.6	6424.9	6126.3	6137.5	242.9	287.4	265.15	0.04	49.08	0.878	17.33	8.79	0.147	4.48	7.03	2.3	0.95	0.197	0.742	0.02	0.266904	0.189774	0.346665	-0.115934	5	255	23	24	55	107	1	15	5	22	361	4	1	249	19	81	98	18.1734	81.8266	4.13434	4.75904	6.47229	1.4819	0.5963	8.00683
216	5934.4	6493.8	6175.5	6188.9	254.5	304.9	279.7	0.04	48.72	0.871	17.31	8.69	0.15	4.33	7.37	2.28	0.98	0.196	0.892	0.02	0.282527	0.216785	0.478254	-0.0962249	6	263	28	23	55	104	b.d.l.	17	4	22	369	b.d.l.	1	240	20	79	93	19.7612	80.2388	4.47607	5.45247	7.41536	1.6819	0.6594	8.46154
218	5975.3	6548.4	6228.2	6240.6	265.3	307.8	286.55	0.0384615	47.93	0.876	16.88	8.69	0.143	4.09	7.07	2.14	0.97	0.19	0.868	b.d.l.	0.339066	0.283177	0.466593	-0.111869	6	252	15	24	53	101	2	17	3	22	373	4	b.d.l.	235	18	80	97	19.8696	80.1304	4.45108	5.69726	7.74828	1.5389	0.6317	8.07078
220	6003.1	6621.3	6279.8	6292.4	289.3	328.9	309.1	0.0384615	48.13	0.87	16.96	8.34	0.136	3.96	6.61	2.21	0.97	0.196	0.974	b.d.l.	0.460301	0.225277	0.46036	-0.0913962	7	255	22	22	49	100	2	14	2	21	378	5	1	222	18	82	90	23.8287	76.1713	5.21862	4.95254	6.73545	1.8005	0.7198	7.5977
222	6056.8	6663.9	6334.6	6344.3	287.5	319.6	303.55	0.0384615	47.79	0.884	16.69	8.34	0.132	3.93	6.43	2.23	0.96	0.197	1.273	b.d.l.	0.590025	0.191293	0.583094	-0.0683414	7	251	32	22	52	101	4	17	3	22	368	8	2	225	20	93	95	38.7859	61.2141	8.8417	4.4254	6.01854	2.2672	0.7716	7.27376
224	6090.8	6717	6388.7	6395.9	305.1	321.1	313.1	0.04	48.08	0.845	16.63	8.14	0.138	3.91	6.92	2.31	0.99	0.191	0.931	0.02	0.382157	0.22918	0.50023	-0.0755083	6	246	9	20	55	94	3	15	2	22	367	2	b.d.l.	212	19	81	102	26.514	73.486	5.55663	5.06355	6.88642	1.8636	0.6639	8.18935
226	6136.6	6769.1	6443.8	6448.1	311.5	321	316.25	0.04	48.07	0.882	17.08	8.23	0.135	3.89	6.6	2.35	1.01	0.198	1.048	b.d.l.	0.483831	0.172274	0.499151	-0.0883198	7	250	25	21	46	97	1	16	b.d.l.	23	376	b.d.l.	b.d.l.	221	19	89	96	26.0019	73.9981	5.64198	4.88394	6.64215	1.8468	0.7986	7.48299
228	6185.7	6816.1	6501.2	6501	315.3	315.1	315.2	0.037037	48.9	0.836	17.4	8.29	0.129	3.9	6.29	2.32	0.98	0.175	0.94	b.d.l.	0.505959	0.154081	0.375127	-0.0799474	6	253	20	21	42	100	2	17	3	22	393	b.d.l.	b.d.l.	233	17	76	87	20.923	79.077	4.74902	4.96872	6.75746	1.5536	0.7845	7.52392
230	6219.8	6882.4	6553.5	6553.7	333.9	328.7	331.3	0.04	49.31	0.866	17.76	8.35	0.129	3.89	5.83	2.47	1.09	0.192	1.051	b.d.l.	0.62562	0.0532459	0.341617	-0.0534639	8	273	-2	20	44	108	3	14	5	25	391	b.d.l.	b.d.l.	232	18	82	96	25.6328	74.3672	5.15824	4.41718	6.00736	1.5998	0.9189	6.7321
232	6274.9	6912.9	6602.6	6603.5	328.6	309.4	319	0.0384615	48.84	0.863	17.58	8.28	0.131	3.93	6.05	2.39	1.04	0.186	1.03	b.d.l.	0.580521	0.105846	0.378706	-0.0808092	10	257	20	22	48	112	3	13	2	25	383	4	2	228	18	81	94	25.651	74.349	4.75258	4.42314	6.01547	1.5677	0.8458	7.01043
234	6318.9	6953.5	6655.6	6654.3	335.4	299.2	317.3	0.04	49.17	0.843	18.39	8.29	0.121	3.96	5.21	2.39	1.11	0.184	1.051	b.d.l.	0.768547	0.0386476	0.22971	-0.113951	9	273	24	22	43	121	8	15	3	26	385	7	b.d.l.	239	17	83	89	23.516	76.484	5.12991	4.20415	5.71764	1.4024	0.9877	6.18031
238	6435	7036.7	6762	6757.2	322.2	279.5	300.85	0.037037	48.78	0.858	18.59	8.58	0.128	3.95	5.15	2.49	1.11	0.183	1.274	b.d.l.	0.849514	-0.021868	0.322852	-0.132754	9	273	14	23	43	142	22	18	4	25	379	2	1	233	20	98	96	32.6378	67.3622	5.76629	3.56396	4.84699	1.3965	1.3746	6.00233
239	6456.9	7062.2	6788.9	6783.1	326.2	279.1	302.65	0.04	44.12	0.929	15.64	9.11	0.174	4.13	9.72	0.62	1.01	0.221	0.092	0.03	-0.359458	1.36413	0.244975	-0.284876	30	245	16	17	23	98	2	5	4	25	194	9	1	233	23	87	111	30.2263	69.7737	4.98564	3.12575	4.25102	1.5134	1.4293	10.4629
242	6548.2	7120.3	6864	6859.3	311.1	261	286.05	0.04	52.28	0.814	16.44	7.85	0.107	3.58	4.28	2.24	1.06	0.186	1.816	b.d.l.	1.16774	-0.0432799	0.357147	0.29751	7	273	29	20	44	113	43	15	2	26	323	1	1	215	18	103	101	41.6989	58.3011	5.40751	3.84289	5.22634	1.6303	1.484	5.25799
243	6576.5	7136.9	6889.6	6884.4	307.9	252.5	280.2	0.04	51.78	0.818	17.06	7.99	0.105	3.53	3.8	2.26	1.18	0.183	2.162	b.d.l.	1.38813	-0.100794	0.376516	0.265357	7	283	17	20	41	124	39	17	3	28	322	b.d.l.	1	219	19	162	103	58.5509	41.4491	5.90574	3.67104	4.99262	1.26615	1.633	4.64548
244	6600.1	7158.6	6916.3	6909.6	309.5	249	279.25	0.0384615	51.79	0.87	17.31	8.19	0.106	3.58	3.78	2.37	1.17	0.186	2.11	b.d.l.	1.3649	-0.156862	0.352396	0.239505	6	264	6	21	46	129	30	19	14	27	313	1	1	220	22	109	113	41.0018	58.9982	5.1242	3.7417	5.08871	1.26615	1.633	4.34483
245	6619.8	7188.5	6941.9	6934.8	315	253.7	284.35	0.04	51.1	0.965	18.24	8.55	0.114	3.67	3.2	2.56	1.28	0.195	1.949	b.d.l.	1.45954	-0.272328	0.187452	0.117445	7	280	9	23	42	136	26	12	3	29	306	b.d.l.	b.d.l.	240	25	138	132	51.1675	48.8325	5.2853	3.58701	4.87833	0.902	1.782	3.31606
249	6777.4	7245.2	7042.9	7034.9	257.5	210.3	233.9	0.0416667	54.44	1.635	15.75	9.18	0.184	3.67	5.55	4.37	1.1	0.262	0.574	0.06	0.185532	-0.648114	0.0749335	0.34321	10	170	30	23	34	49	4	12	2	17	301	0	b.d.l.	201	43	105	280	25.8636	74.1364	2.02962	1.395	1.8972	0.1191	0.6041	3.3945
250	6798.1	7270.2	7068.9	7059.7	261.6	210.5	236.05	0.0769231	54.15	1.549	15.97	9.06	0.167	3.61	5.22	4.16	1.1	0.242	0.947	0.04	0.440729	-0.64013	0.213829	0.360293	16	190	35	24	30	58	4	11	2	16	300	b.d.l.	b.d.l.	206	38	89	255	33.971	66.029	3.64702	1.86815	2.54069	0.6281	0.8082	3.36992
251	6821.7	7283	7080.9	7073.2	251.5	209.8	230.65	0.0714286	53.98	1.661	15.4	9.46	0.188	3.78	5.71	4.3	1.08	0.278	0.653	0.03	0.182554	-0.625285	0.157947	0.343267	9	177	34	21	33	42	2	13	4	15	299	4	1	201	43	114	283	23.7225	76.2775	1.85194	1.24786	1.69709	0.0879	0.6494	3.43769
252	6839.5	7296.5	7092.7	7086.9	247.4	209.6	228.5	0.0769231	54.09	1.616	15.67	9.36	0.182	3.73	5.98	4.3	1.04	0.27	0.779	0.06	0.196102	-0.62737	0.25563	0.351427	7	178	19	22	35	43	3	12	10	14	310	2	b.d.l.	194	42	96	267	22.0451	77.9549	2.19783	1.28152	1.74287	0.4317	0.6279	3.7005
253	6854.5	7313.4	7104.1	7100.1	245.6	213.3	229.45	0.0666667	54.37	1.66	15.42	9.53	0.192	3.69	5.89	4.44	1.08	0.277	0.748	0.06	0.181096	-0.668912	0.23213	0.386688	7	157	46	21	32	41	3	13	5	14	297	1	b.d.l.	199	43	95	284	24.8487	75.1513	1.83345	1.19101	1.61977	0.1042	0.6684	3.54819
255	6883.3	7354.8	7127.4	7127.1	243.8	227.7	235.75	0.0714286	52.91	1.695	15.87	9.7	0.187	3.84	6.77	4.3	0.89	0.276	0.609	0.05	-0.0318759	-0.574603	0.298392	0.223075	5	158	30	23	37	40	4	10	3	10	330	b.d.l.	b.d.l.	211	39	569	230	24.5549	75.4451	1.17448	0.717684	0.976051	0.2504	0.6131	3.9941
257	6923.6	7379.7	7150.6	7152.9	229.3	226.8	228.05	0.0769231	54.12	1.679	15.41	9.35	0.188	3.64	6.29	4.46	1.03	0.28	0.549	0.08	0.015342	-0.624611	0.190357	0.346155	8	156	25	21	29	38	3	11	2	13	308	3	b.d.l.	195	42	120	279	11.2836	88.7164	1.51278	1.04306	1.41856	0.145	0.4671	3.74628
259	6952	7412.3	7173.4	7178.5	226.5	233.8	230.15	0.0769231	55.45	1.62	15.86	9.52	0.191	4.01	5.6	4.73	1.13	0.274	0.738	0.05	0.212807	-0.787559	0.138161	0.391139	13	203	36	23	29	50	2	12	1	16	296	2	b.d.l.	240	47	155	307	33.4097	66.5903	1.63208	1.3588	1.84797	0.2959	0.5449	3.45679
261	6988.5	7446.2	7198.5	7207.1	218.6	239.1	228.85	0.0625	53.56	0.914	19.41	8.6	0.087	4.13	2.61	2.7	1.19	0.17	0.348	b.d.l.	1.00699	-0.30178	-0.759148	-0.0623394	6	300	31	25	47	143	3	12	3	30	383	4	b.d.l.	255	19	94	103	24.0411	75.9589	3.83276	1.98164	2.69502	0.5618	0.2022	2.85558
263	7024.7	7477.9	7226.6	7238.4	213.7	239.5	226.6	0.0666667	53.49	0.876	19.46	8.85	0.091	3.93	2.88	2.55	1.21	0.169	0.359	b.d.l.	0.962703	-0.2219	-0.696861	-0.0370991	5	298	23	20	47	77	b.d.l.	14	3	27	394	1	b.d.l.	245	19	84	92	26.8382	73.1618	3.95119	2.16885	2.94964	0.4837	0.3105	3.28767
265	7048	7523.2	7255.7	7269.6	221.6	253.6	237.6	0.0333333	52.3	0.886	19.83	8.95	0.091	4.04	2.61	2.43	1.26	0.174	0.523	b.d.l.	1.15071	-0.2111	-0.633532	-0.108749	6	289	3	24	43	121	1	14	3	29	357	4	1	249	17	111	94	29.324	70.676	3.98319	2.31712	3.15128	0.506	0.6296	2.94582
267	7097.9	7589.9	7318.2	7329.6	231.7	260.3	246	0.0333333	51.91	0.829	20.46	8.43	0.085	3.77	2.32	2.2	1.28	0.151	1.16	b.d.l.	1.55127	-0.200622	-0.386356	-0.0620694	24	293	16	24	39	127	5	17	2	28	310	4	b.d.l.	255	16	85	80	30.3026	69.6974	4.53884	2.91902	3.96987	0.6416	1.2344	2.79855
269	7127.5	7693	7375.2	7389.1	261.6	303.9	282.75	0.0344828	51.71	0.85	20.18	8.55	0.087	3.78	2.31	2.22	1.27	0.158	1.369	b.d.l.	1.61201	-0.223791	-0.291858	-0.0392157	20	284	26	22	40	128	4	17	4	29	301	3	2	244	15	124	87	28.1128	71.8872	3.3044	4.10797	5.58683	0.6658	1.2345	2.71765
271	7169.5	7779.3	7432.2	7447.8	278.3	331.5	304.9	0.0333333	50.81	0.863	19.57	8.75	0.09	4.02	2.37	2.15	1.28	0.162	1.634	b.d.l.	1.66528	-0.192631	-0.156821	-0.0512803	24	272	24	24	39	132	4	15	3	30	293	3	1	240	17	116	90	29.3264	70.6736	3.33449	3.49503	4.75324	0.7119	0.71445	2.74623
273	7215.4	7850	7492.6	7507.1	291.7	342.9	317.3	0.0344828	50.1	0.859	19.58	8.64	0.096	4.13	2.48	2.17	1.31	0.162	0.943	b.d.l.	1.40978	-0.113375	-0.391149	-0.176244	25	266	26	23	39	124	5	13	2	31	288	b.d.l.	1	242	17	189	97	33.0631	66.9369	3.91804	3.56412	4.8472	0.7119	0.71445	2.88708
275	7248.2	7947.9	7550.5	7566.4	318.2	381.5	349.85	0.03125	50.64	0.884	18.18	8.7	0.136	4.08	4.88	2.65	1.25	0.191	0.28	b.d.l.	0.428503	-0.00739534	-0.298227	-0.126265	13	407	30	22	42	114	1	16	2	26	482	b.d.l.	b.d.l.	242	21	185	100	18.9097	81.0903	3.1224	5.01518	6.82065	0.758	0.1944	5.52036
277	7307.7	8002	7615.7	7628.9	321.2	373.1	347.15	0.0322581	51.35	0.918	17.64	9.03	0.14	4.09	5.05	2.61	1.25	0.186	0.206	b.d.l.	0.319907	0.0158667	-0.348771	-0.0580032	15	419	26	24	37	103	1	13	1	27	471	3	1	246	18	193	102	16.8227	83.1773	3.27742	3.61438	4.91556	0.8978	0.1926	5.50109
279	7349.2	8085.1	7679.9	7691.6	342.4	393.5	367.95	0.03125	50.1	0.903	16.24	8.44	0.151	3.32	7.16	1.55	1.08	0.24	0.199	0.01	0.0251499	0.609502	-0.00243884	0.0895506	13	239	39	18	37	93	1	11	3	26	265	3	b.d.l.	224	20	146	108	16.0303	83.9697	3.44632	6.41419	8.7233	1.5053	0.1021	7.92913
281	7399.5	8153.5	7741	7753.5	354	400	377	0.03125	46.51	0.881	16.99	8.99	0.175	3.39	8.08	0.87	1.34	0.275	0.177	0.02	-0.0080267	1.0791	0.0951904	-0.1073	5	224	38	21	33	114	b.d.l.	13	2	28	237	b.d.l.	b.d.l.	219	22	85	104	11.5885	88.4115	3.40102	8.91892	12.1297	1.7326	0.0952	9.1714
283	7453.3	8226.2	7805.6	7815.8	362.5	410.4	386.45	0.0333333	48.25	0.878	16.34	8.46	0.175	3.29	8.35	0.79	1.33	0.221	0.168	0.02	-0.0615272	1.12943	0.0859343	0.0688302	5	253	2	18	37	113	b.d.l.	11	3	27	230	3	b.d.l.	224	23	139	111	14.8232	85.1768	3.22559	7.10613	9.66434	1.9599	0.0883	9.51025
285	7494	8315.3	7866.2	7876.8	382.8	438.5	410.65	0.0333333	49.77	0.909	15.51	8.32	0.167	3.19	8.13	0.7	1.27	0.222	0.152	0.01	-0.0569871	1.15748	0.0239006	0.228773	7	243	32	17	23	106	3	10	5	30	209	6	b.d.l.	213	18	103	114	15.2833	84.7167	3.15715	8.98732	12.2227	1.8543	0.0759	8.94389
287	7571.7	8363.4	7923.6	7934.8	363.1	428.6	395.85	0.0357143	49.93	0.87	15	7.9	0.191	3.19	8.73	0.37	1.49	0.202	0.112	0.01	-0.118706	1.48544	0.00887904	0.338147	3	302	24	16	26	119	1	6	5	35	193	2	b.d.l.	207	21	76	118	14.8425	85.1575	2.93928	10.1062	13.7444	2.076	0.0025	10.0345
289	7618.1	8425.1	7983.4	7993	374.9	432.1	403.5	0.0357143	50.41	0.868	16.07	8.17	0.155	3.66	7.7	0.61	1.48	0.202	0.126	0.05	0.0163177	1.19297	-0.137019	0.216644	4	321	44	19	42	119	b.d.l.	10	4	36	199	2	b.d.l.	230	19	105	126	18.2594	81.7406	3.30644	7.91501	10.7644	1.8543	0.0434	8.87097
291	7686.7	8483.3	8043.2	8054.1	367.4	429.2	398.3	0.0322581	48.69	0.896	16.08	8.29	0.164	3.86	8.54	0.5	1.46	0.262	0.161	0.04	-0.0642423	1.32994	0.0327452	0.126387	13	335	36	18	14	120	b.d.l.	5	4	36	220	6	3	217	24	133	146	13.5145	86.4855	2.9244	10.4878	14.2634	2.033	0.0777	9.53125
293	7759.7	8544.8	8108.4	8117.7	358	427.1	392.55	0.03125	58.31	0.783	14.03	7.97	0.103	3.57	4.76	0.33	1.3	0.181	0.194	b.d.l.	0.584183	1.11141	-0.633468	0.831868	29	311	21	18	11	111	b.d.l.	4	2	32	149	2	b.d.l.	188	17	76	116	15.7887	84.2113	3.39519	6.04966	8.22754	0.9963	0.1219	6.07918
295	7803.6	8621.5	8173.8	8181.7	378.1	439.8	408.95	0.0333333	48.99	0.855	15.11	8.56	0.196	4.53	8.49	0.56	1.03	0.205	0.139	b.d.l.	-0.157109	1.25167	0.0244687	0.0694314	16	239	38	19	9	138	b.d.l.	2	3	26	172	7	1	210	21	94	122	19.0749	80.9251	3.19417	6.89911	9.3828	1.9209	0.0405	9.92982
297	7899.9	8666.9	8228.1	8239.8	339.9	427.1	383.5	0.0384615	53.28	0.882	15.8	8.68	0.117	4.28	5.9	0.59	1.21	0.231	0.173	b.d.l.	0.31383	0.990282	-0.406718	0.321964	13	277	38	21	13	127	b.d.l.	4	2	30	169	4	b.d.l.	225	23	111	129	17.9315	82.0685	3.33667	5.91191	8.04019	1.4292	0.0867	6.68934
299	7964.1	8728.4	8284.7	8298.6	334.5	429.8	382.15	0.0357143	48.75	0.81	14.41	7.95	0.193	4.24	9.75	0.66	1.01	0.196	0.125	0.04	-0.37315	1.28879	0.205148	0.116721	11	272	42	19	15	90	b.d.l.	4	3	27	182	7	b.d.l.	201	22	101	112	13.9655	86.0345	3.51057	7.46351	10.1504	2.2153	0.0448	12.037
301	8053.4	8793.1	8339.5	8359.5	306.1	433.6	369.85	0.03125	51.86	0.899	15.85	8.48	0.127	4.45	6.72	0.62	1.28	0.209	0.098	0.03	0.0963864	1.06959	-0.357641	0.210582	19	296	17	19	17	131	b.d.l.	5	3	33	149	7	b.d.l.	226	20	91	117	14.6322	85.3678	3.54369	6.96276	9.46935	1.6092	0.0021	7.47497
303	8166.7	8864	8397.7	8425.1	258.4	438.9	348.65	0.030303	50.69	0.935	16.15	8.7	0.136	4.24	7.31	0.55	1.49	0.23	0.101	b.d.l.	0.0376034	1.1821	-0.265669	0.183648	20	351	23	19	21	129	b.d.l.	4	4	39	148	1	b.d.l.	232	22	80	119	16.2198	83.7802	3.45032	6.7222	9.14219	1.7687	0.0033	7.81818
305	8227.7	8944.4	8459.4	8490.2	262.5	454.2	358.35	0.016129	47.75	0.914	15.66	8.27	0.177	4.07	9	0.5	1.46	0.262	0.085	0.05	-0.226083	1.39589	0.0186339	0.0536053	31	332	53	18	18	156	b.d.l.	4	4	39	176	3	2	236	23	78	122	24.0109	75.9891	3.71073	5.54213	7.5373	1.70045	0.00175	9.84683
307	8315.4	9081.5	8584.6	8614.9	299.5	466.6	383.05	0.0163934	50.25	0.93	16.53	8.79	0.145	4.41	6.86	0.58	1.52	0.238	0.066	0.02	0.0695747	1.1474	-0.380867	0.0958809	21	357	50	19	15	121	b.d.l.	7	4	39	162	6	1	234	19	91	121	16.0867	83.9133	3.87926	6.53778	8.89139	1.6322	0.0002	7.37634
309	8351.6	9327.8	8693.9	8736.8	385.2	591	488.1	0.0166667	48.41	0.917	15.59	8.61	0.172	4.05	8.16	0.52	1.45	0.245	0.059	0.02	-0.14525	1.32885	-0.137449	0.0723052	18	307	44	17	19	99	b.d.l.	6	5	37	176	5	b.d.l.	206	22	85	125	16.4722	83.5278	3.51383	6.43483	8.75137	1.842	0	8.89858
311	8416.6	9531.3	8811.3	8859.5	442.9	671.8	557.35	0.016129	51.29	0.905	15.92	8.55	0.139	4.3	6.96	0.64	1.39	0.221	0.062	0.01	0.0173876	1.10265	-0.366945	0.183732	18	321	47	19	18	126	b.d.l.	4	5	37	167	5	b.d.l.	235	21	95	122	17.981	82.019	3.31239	6.41993	8.7311	1.6377	0.004	7.69061
313	8486.4	9694.1	8942.2	8987.2	500.8	706.9	603.85	0.0153846	47.97	0.874	15.19	8.36	0.196	4.1	8.78	0.5	1.31	0.283	0.046	b.d.l.	-0.271153	1.39546	-0.0582797	0.0513571	14	271	27	18	20	102	b.d.l.	3	4	34	180	8	b.d.l.	193	26	87	119	17.6275	82.3725	3.46549	6.18309	8.409	2.0115	0.0024	10.0458
315	8537	9927.9	9062	9113.9	576.9	814	695.45	0.015625	48.49	0.898	15.42	8.58	0.175	4	8.06	0.48	1.39	0.246	0.072	0.04	-0.107606	1.35065	-0.122517	0.0919139	16	291	17	20	21	123	b.d.l.	4	3	35	178	5	b.d.l.	204	25	85	119	13.5403	86.4597	2.99315	11.3022	15.371	1.9397	0.0191	8.9755
319	8716.9	10200.9	9330.8	9371.6	654.7	829.3	742	0.015625	49.27	0.923	15.3	8.19	0.16	3.82	8	0.5	1.36	0.271	0.12	0.04	-0.0476781	1.30675	-0.0642745	0.184271	13	299	18	19	20	108	b.d.l.	3	5	33	181	3	b.d.l.	210	24	107	115	18.8797	81.1203	3.48583	6.38759	8.68713	1.6174	0.0599	8.66739
321	8813.8	10364.8	9461.2	9500.5	686.7	864.3	775.5	0.015625	48.9	0.868	15.08	7.96	0.165	3.58	8.65	0.41	1.56	0.211	0.135	0.09	-0.0881712	1.45627	0.0370947	0.237176	12	328	36	18	19	106	1	2	4	38	173	1	b.d.l.	198	23	76	111	18.9419	81.0581	3.44265	5.88753	8.00703	1.7808	0.0302	9.96544
323	8919.3	10491.9	9592.3	9628.4	709.1	863.5	786.3	0.0163934	45.67	0.958	15.29	8.61	0.183	3.8	9.79	0.64	1.38	0.293	0.07	0.06	-0.388198	1.37804	0.184049	-0.0668784	19	296	36	18	17	144	b.d.l.	4	5	36	188	5	b.d.l.	211	23	83	126	14.4481	85.5519	3.1425	6.79035	9.23487	1.9442	0.0005	10.2192
325	8985.2	10684.4	9721.3	9754.1	768.9	930.3	849.6	0.0166667	47.23	0.874	15.43	8.08	0.188	4.14	8.77	0.45	1.33	0.18	0.032	b.d.l.	-0.267199	1.46054	-0.0884224	-0.0280411	14	292	17	18	15	102	b.d.l.	1	3	36	183	2	b.d.l.	194	23	87	128	18.6213	81.3787	3.53987	8.60268	11.6996	1.8257	0.0001	10.0343
327	9126.1	10812.7	9840	9875.6	749.5	937.1	843.3	0.016129	49.34	0.909	15.57	8.49	0.143	4.23	7.36	0.58	1.18	0.248	0.047	b.d.l.	-0.0707251	1.20362	-0.270239	0.0554146	21	257	17	19	18	110	1	3	4	31	167	2	b.d.l.	209	22	85	122	15.9551	84.0449	3.13448	9.3861	12.7651	1.5122	0.0022	8.09681
329	9221.3	10986.5	9963.8	9997.7	776.4	988.8	882.6	0.0163934	46.21	0.977	16.64	8.98	0.151	4.28	7.72	0.75	1.16	0.265	0.077	b.d.l.	-0.0856734	1.12353	-0.100205	-0.227788	28	269	20	19	23	131	b.d.l.	7	5	32	185	11	1	239	23	135	128	15.5369	84.4631	4.28302	7.0429	9.57834	1.5888	0.051	7.90174
331	9338.8	11148.9	10080.1	10120.4	781.6	1028.5	905.05	0.0163934	46.25	0.934	15.66	8.82	0.179	4.24	8.98	0.71	1.03	0.241	0.07	b.d.l.	-0.309888	1.23179	0.071713	-0.163355	28	230	7	17	20	116	3	5	4	27	192	6	2	227	24	136	122	19.6276	80.3724	4.43595	7.30807	9.93897	1.8493	0.0316	9.61456
333	9468.1	11277.2	10200	10243.5	775.4	1033.7	904.55	0.0153846	46.77	0.931	15.27	8.94	0.167	4.28	8.66	0.59	1	0.252	0.051	b.d.l.	-0.284539	1.29466	-0.0159189	-0.112491	28	218	31	17	20	111	1	5	4	28	174	8	b.d.l.	225	23	102	123	19.6989	80.3011	4.3986	6.64355	9.03523	1.7897	0.0021	9.30183
335	9553	11447.8	10325.8	10367.2	814.2	1080.6	947.4	0.0169492	44.06	0.935	15.93	9.01	0.168	4.42	9.61	0.65	0.97	0.306	0.067	0.02	-0.388289	1.33116	0.182755	-0.342619	31	215	34	18	18	102	b.d.l.	4	3	24	188	8	b.d.l.	236	25	91	121	16.8615	83.1385	4.15402	7.32615	9.96356	1.9979	0.0007	10.2781
337	9712.2	11585.7	10438.3	10488.7	776.5	1097	936.75	0.0172414	47.015	0.912	14.73	8.505	0.157	3.97	9.58	0.59	0.985	0.248	0.0805	0.035	-0.377878	1.34921	0.164617	-0.0119536	29	223.5	49.5	16	16.5	103.5	0.5	5.5	3	25	178	4.5	b.d.l.	219	24.5	84.5	118.5	19.0648	80.9352	4.37234	7.461	10.147	2.006	0.0202	10.5044
339	9827.7	11761.5	10553.4	10609.2	781.5	1152.3	966.9	0.0163934	44.27	0.936	15.69	9.15	0.175	4.13	9.78	0.81	1.03	0.222	0.101	0.1	-0.388482	1.23826	0.276099	-0.28851	31	243	31	18	22	98	b.d.l.	7	4	24	194	8	b.d.l.	233	23	88	114	16.5473	83.4527	4.35906	6.92371	9.41624	2.0624	0.0016	10.4487
341	9993.7	11929.2	10663.2	10732.6	738.9	1196.6	967.75	0.0153846	47.62	0.861	15.67	8.66	0.157	4.22	8.46	0.92	0.9	0.216	0.075	0.03	-0.26256	1.04867	0.00909592	-0.12486	19	211	30	21	36	136	b.d.l.	10	3	21	194	3	b.d.l.	225	22	84	105	14.982	85.018	4.04426	7.92088	10.7724	1.6974	0.0238	9.82578
343	10195.7	12079.1	10772.6	10862.6	666.9	1216.5	941.7	0.0153846	49.36	0.846	15.48	8.59	0.138	4.11	7.63	0.79	0.94	0.199	0.087	0.01	-0.100623	1.05446	-0.12577	0.022109	18	213	13	20	32	124	b.d.l.	9	3	24	180	3	1	222	19	87	106	17.5943	82.4057	4.31319	7.85173	10.6783	1.5511	0.0008	9.01891
345	10304.2	12272.3	10887.1	10991.8	687.6	1280.5	984.05	0.0277778	47.17	0.772	16.7	8.3	0.147	3.87	8.43	1.27	0.68	0.161	0.082	0.03	-0.262994	0.856135	0.0585936	-0.274605	14	157	23	22	47	93	b.d.l.	14	3	15	264	b.d.l.	b.d.l.	218	19	82	91	14.816	85.184	4.55969	6.17736	8.40121	1.6228	0.0352	10.9197
347	10435.2	12354.3	10942.7	11061.3	626.1	1293	959.55	0.0285714	48.38	0.748	15.94	8.44	0.141	3.92	7.93	1.28	0.59	0.144	0.041	b.d.l.	-0.27838	0.819979	-0.0831208	-0.202059	12	183	16	22	53	101	2	17	1	14	253	7	1	228	15	88	90	14.7892	85.2108	4.13197	12.4791	16.9716	1.5481	0.0186	10.6016
349	10537.1	12434.1	11007	11132.5	595.4	1301.6	948.5	0.0294118	48.59	0.829	15.64	7.93	0.171	3.66	8.68	0.92	1.04	0.2	0.195	0.12	-0.144663	1.05247	0.178342	0.0564552	17	246	32	21	32	128	b.d.l.	10	b.d.l.	25	222	b.d.l.	b.d.l.	214	21	76	105	15.044	84.956	4.31411	7.49055	10.1871	1.7085	0.0466	10.4704
351	10644.4	12505.2	11063	11197.1	552.7	1308.1	930.4	0.0322581	48.12	0.865	15.85	7.98	0.156	3.64	8.53	0.83	1.13	0.181	0.063	b.d.l.	-0.235772	1.1423	-0.0168663	-0.0139071	17	247	20	18	36	116	b.d.l.	9	3	28	218	b.d.l.	b.d.l.	216	19	79	107	18.3443	81.6557	4.32454	6.39112	8.69193	1.6908	0.0764	9.86127
353	10760.6	12569.9	11112.8	11257.1	496.5	1312.8	904.65	0.037037	48.44	0.839	16.08	8.21	0.149	3.75	7.97	1.11	1.03	0.192	0.054	b.d.l.	-0.208409	0.938856	-0.0912666	-0.0729608	16	248	17	20	38	106	2	12	3	27	236	5	1	214	20	82	111	18.498	81.502	4.15715	7.88479	10.7233	1.5574	0.064	9.4994
355	10832.4	12640.8	11163.3	11314.3	481.9	1326.5	904.2	0.0208333	43.38	0.745	15.75	8.56	0.185	4	10.51	1.39	0.72	0.16	0.099	0.07	-0.557569	0.999906	0.453506	-0.464535	20	184	5	24	70	96	b.d.l.	15	4	16	258	b.d.l.	b.d.l.	209	18	83	84	17.9012	82.0988	4.24615	7.60772	10.3465	2.0922	0.0803	14.1074
