# Supplementary material for: Past penguin colony responses to explosive volcanism on the Antarctic Peninsula
Source: Nat Commun. 2017 Apr 11;8:14914. doi: 10.1038/ncomms14914 (PMC5394244; doi:10.1038/ncomms14914)
Supplement: Supplementary Data 3 — Key datasets for Figure 3 [file ncomms14914-s4.xlsx]

## Sheet: Supplementary Data 3.1
Supplementary Data 3: Figure 3 geochemical data																																													3.2 Reference data
3.1 Lake sediment Geochemical data
ARDLEY LAKE												YANOU LAKE											Bedrock											Ornithogenic Soils (guano)											PLANTS
Core	Sample code	Strat depth (DM3)	DM3 depth	Al (mass%)	Mg (mass%)	Ca (mass%)	P (mass%)	Cu (mg kg-1)	Sr (mg kg-1)	Zn (mg kg-1)		Core	Sample code	Strat depth (DM3)	Al (mass%)	Mg (mass%)	Ca (mass%)	P (mass%)	Cu (mg kg-1)	Sr (mg kg-1)	Zn (mg kg-1)		Sample code	Location	Reference	Al (mass%)	Mg (mass%)	Ca (mass%)	P (mass%)	Cu (mg kg-1)	Sr (mg kg-1)	Zn (mg kg-1)		Sample code	Location	Reference	Al (mass%)	Mg (mass%)	Ca (mass%)	P (mass%)	Cu (mg kg-1)	Sr (mg kg-1)	Zn (mg kg-1)		Species	Taxa	Site	Location	Reference
ARD1A	0	0	0	7.18709	1.50571	4.36678	1.22796	175.442	468	229		YAN 8A-1	3	3	8.97592	2.4605	4.73128	0.128731	59	351	85		AR-5	Ardley Island	Machado et al. (2005)	9.60572	3.22639	7.08977	0.0698202	129	587	77		1-g	Stranger Point, KGI	Tatur et al. (1997)	2.77	0.3	15.53	8.31	490	2100	810		Andreaea regularis	moss	B-03	Barton Peninsula, KGI	Lee et al. (2009)
ARD1A	1	1	1	7.33527	1.42049	4.6741	1.69314	247.907	562	216		YAN 8A-1	5	5	8.82773	2.70172	4.98856	0.140513	60	348	79		AR-1	Ardley Island	Machado et al. (2005)	9.07118	2.94898	5.38165	0.0960028	152	510	92		2-g	Stranger Point, KGI	Tatur et al. (1997)	2.61	0.29	16.5	8.11	570	2120	830		Andreaea regularis	moss	B-03	Barton Peninsula, KGI	Lee et al. (2009)
ARD1A	2	2	2	7.50992	1.51708	4.40966	1.27073	178.302	478	176		YAN 8A-1	7	7	9.29876	2.24943	2.56575	0.106476	103	307	89		AR-6	Ardley Island	Machado et al. (2005)	9.02355	2.49668	5.39594	0.091639	173	488	82		3-g	Stranger Point, KGI	Tatur et al. (1997)	2.97	0.35	15.22	7.06	580	1910	750		Andreaea regularis	moss	B-03	Barton Peninsula, KGI	Lee et al. (2009)
ARD1A	6	6	6	7.84334	1.75004	4.11664	0.620964	89.6278	339	97		YAN 8A-1	9	9	9.93384	2.48462	1.96541	0.104294	116	303	90		KG-10	Fildes Peninsula	Machado et al. (2005)	12.2519	2.78012	7.86164	0.0392739	108	672	55		4a-g	Stranger Point, KGI	Tatur et al. (1997)	2.26	0.36	19.42	8.99	800	2260	900		Bartramia patens	moss	B-07	Barton Peninsula, KGI	Lee et al. (2009)
ARD1A	7	7	7	8.28261	1.78413	4.2167	0.625764	97.2557	350	100		YAN 8A-1	13	13	9.73273	2.52081	3.45912	0.187642	88	347	91		KG-12	Fildes Peninsula	Machado et al. (2005)	9.88621	3.52792	8.36192	0.0960028	118	665	72		4b-g	Stranger Point, KGI	Tatur et al. (1997)	4.23	0.34	9.35	5.38	390	980	430		Bryum pseudotriquetrum	moss	B-15	Barton Peninsula, KGI	Lee et al. (2009)
ARD1A	8	8	8	7.92802	1.78981	4.14523	0.57689	87.7208	341	111		YAN 8A-1	15	15	9.80683	2.34592	2.67296	0.12524	100	324	90		KG-1	Fildes Peninsula	Machado et al. (2005)	10.5266	2.5992	7.1255	0.0567289	113	575	34		5-g	Stranger Point, KGI	Tatur et al. (1997)	2.46	0.39	20.03	9.2	590	2310	740		Bryum pseudotriquetrum	moss	B-03	Barton Peninsula, KGI	Lee et al. (2009)
ARD1A	9	9	9	8.30378	1.86936	4.39537	0.557689	95.3487	353	125		YAN 8A-1	17	17	9.74861	2.45447	3.16609	0.146186	91	339	89		KG-11	Fildes Peninsula	Machado et al. (2005)	10.8812	3.70884	7.79017	0.0392739	64	608.5	31													Bryum pseudotriquetrum	moss	B-03	Barton Peninsula, KGI	Lee et al. (2009)
ARD1A	11	11	11	8.35142	2.05686	4.88136	0.6166	88.6743	391	108		YAN 8A-1	19	19	9.1982	2.27355	3.82361	0.142695	88	342	77		KG-15	Fildes Peninsula	Machado et al. (2005)	10.426	2.61127	6.98971	0.0567289	150	613.5	21													Chorisodontium aciphylum	moss	B-02	Barton Peninsula, KGI	Lee et al. (2009)
ARD1A	13	13	13	6.93834	1.15343	5.18153	2.38785	348.023	758	249		YAN 8A-1	21	21	9.16115	2.21927	2.4514	0.10473	134	276	77		KG-6	Fildes Peninsula	Machado et al. (2005)	10.082	3.06356	7.66867	0.0698202	137	601	77													Polytrichastrum alpium	moss	B-01	Barton Peninsula, KGI	Lee et al. (2009)
ARD1A	15	15	15	7.72162	1.44889	4.88136	1.72063	226.93	614	272		YAN 8A-1	23	23	9.80683	2.29164	2.17982	0.103858	143	276	82		KG-5	Fildes Peninsula	Machado et al. (2005)	9.91268	2.35798	5.78902	0.113458	143	487	87													Polytrichum strictum	moss	B-10	Barton Peninsula, KGI	Lee et al. (2009)
ARD1A	17	17	17	6.29267	0.727288	7.05403	4.0727	626.441	1232	587		YAN 8A-1	25	25	9.64806	2.33989	2.95169	0.102985	123	306	80		KG-14	Fildes Peninsula	Machado et al. (2005)	9.50516	2.24943	5.56747	0.0654564	159	514	59													Polytrichum strictum	moss	B-02	Barton Peninsula, KGI	Lee et al. (2009)
ARD1A	19	19	19	6.89071	0.829563	4.82419	2.89536	462.441	861	388		YAN 8A-1	27	27	8.56311	2.07454	2.63007	0.091639	113	278	72		KG-7	Fildes Peninsula	Machado et al. (2005)	9.97618	2.86455	5.54603	0.0829115	137	568	62													Polytrichum strictum	moss	B-02	Barton Peninsula, KGI	Lee et al. (2009)
ARD1A	21	21	21	6.67902	0.767062	5.52459	3.31602	547.301	975	465		YAN 8A-1	29	29	8.66102	2.19214	2.96598	0.0966574	109.5	290	73		KG-13	Fildes Peninsula	Machado et al. (2005)	10.9235	2.56302	7.42567	0.0523652	n.d.	573	n.d.													Polytrichum strictum	moss	B-03	Barton Peninsula, KGI	Lee et al. (2009)
ARD1A	23	23	23	5.43668	0.617562	6.4127	3.80112	482.941	1139.43	766.901		YAN 8A-1	31	31	8.75893	2.30973	3.30189	0.101676	106	302	74		KG-2	Fildes Peninsula	Machado et al. (2005)	9.09235	2.82234	5.9677	0.0610927	64	467	12													Sanionia georgico-uncinata	moss	B-14	Barton Peninsula, KGI	Lee et al. (2009)
ARD1A	25	25	25	7.0389	1.10798	6.1821	3.05071	418.581	951	489		YAN 8A-1	33	33	10.8177	2.86455	4.84563	0.123931	112	384	95		KG-9b	Fildes Peninsula	Machado et al. (2005)	10.0979	2.23134	6.06061	0.091639	101	593	95													Sanionia georgico-uncinata	moss	B-03	Barton Peninsula, KGI	Lee et al. (2009)
ARD1A	27	27	27	7.11829	1.39208	5.70326	2.21548	282.232	676	287		YAN 8A-1	35	35	9.31463	2.47859	4.47399	0.101239	83	354	78		KG-9a	Fildes Peninsula	Machado et al. (2005)	9.828	2.2434	6.06775	0.0872753	104	569.5	74													Sanionia georgico-uncinata	moss	B-03	Barton Peninsula, KGI	Lee et al. (2009)
ARD1A	29	29	29	7.19238	1.46026	5.15294	1.79263	252.674	594	207		YAN 8A-1	37	37	9.17703	2.58714	4.9028	0.10473	70	373	79		KG-8	Fildes Peninsula	Machado et al. (2005)	10.1561	1.74888	5.24585	0.0960028	81	615	86													Sanionia georgico-uncinata	moss	B-01	Barton Peninsula, KGI	Lee et al. (2009)
ARD1A	31	31	31	7.23472	1.42617	5.23156	1.88165	251.721	615	260		YAN 8A-1	39	39	8.99709	2.62936	5.07433	0.106912	67	369	78		KG-3	Fildes Peninsula	Machado et al. (2005)	9.17703	1.88759	5.11006	0.117822	94	472	84													Sanionia georgico-uncinata	moss	B-01	Barton Peninsula, KGI	Lee et al. (2009)
ARD1A	33	33	33	7.1077	1.42049	5.35306	2.0597	255.534	615	269		YAN 8A-1	41	41	9.00767	2.63539	5.31018	0.103858	65	375	78		KG-4	Fildes Peninsula	Machado et al. (2005)	8.89653	1.71873	3.75214	0.135277	n.d.	487	n.d.													Sanionia georgico-uncinata	moss	B-01	Barton Peninsula, KGI	Lee et al. (2009)
ARD1A	35	35	35	7.13945	1.50003	4.03802	1.1372	140.163	436	138		YAN 8A-1	43	43	8.94417	2.64745	5.21727	0.106039	65	373	78																								Sanionia georgico-uncinata	moss	B-07	Barton Peninsula, KGI	Lee et al. (2009)
ARD1A	37	37	37	7.07065	1.53981	3.88794	1.03552	142.07	417	116		YAN 8A-1	45	45	8.94946	2.64745	5.27444	0.106039	64	373	75		References:																						Sanionia georgico-uncinata	moss	B-03	Barton Peninsula, KGI	Lee et al. (2009)
ARD1A	39	39	39	7.45171	1.66481	4.23814	1.02025	157.325	444	162		YAN 8A-1	47	47	9.20879	2.85249	5.29588	0.10953	72	374	77		Machado, A. et al. Geochemistry constraints of Mesozoic–Cenozoic calc-alkaline magmatism in the South Shetland arc, Antarctica. J. South Am. Earth Sci. 18(3-4), 407-425 (2005).
ARD1A	41	41	41	7.38291	1.60231	4.64551	1.26549	185.93	502	188		YAN 8A-1	49	49	8.923	2.6776	5.20297	0.108221	67	371	78		Tatur, A. et al. Formation of abandoned penguin rookery ecosystems in the maritime Antarctic. Polar Biol. 17(5) 405-417 (1997).																						Himantormia lugubris	lichens	B-11	Barton Peninsula, KGI	Lee et al. (2009)
ARD1A	43	43	43	6.99127	1.27275	5.40309	2.24559	294.627	660	293		YAN 8A-1	51	51	8.93358	2.70172	5.18868	0.107785	67	371	85																								Himantormia lugubris	lichens	B-10	Barton Peninsula, KGI	Lee et al. (2009)
ARD1A	45	45	45	7.44112	1.43185	4.92424	1.76034	243.139	586	229		YAN 8A-1	53	53	8.92829	2.71379	5.20297	0.10953	65	370	80																								Himantormia lugubris	lichens	B-08	Barton Peninsula, KGI	Lee et al. (2009)
ARD1A	47	47	47	6.24504	1.14207	6.43225	2.88663	362.325	828	398		YAN 8A-1	55	55	8.83832	2.73791	5.12436	0.11084	68	356	80																								Ochrolechia frigida	lichens	B-05	Barton Peninsula, KGI	Lee et al. (2009)
ARD1A	49	49	49	7.32998	1.46026	5.42453	1.95366	235.511	620	245		YAN 8A-1	59	59	8.85949	2.68966	5.36021	0.107785	63	372	80																								Ramalina terebrata	lichens	B-02	Barton Peninsula, KGI	Lee et al. (2009)
ARD1A	51	51	51	7.92273	1.71026	4.95283	1.13283	137.302	511	149		YAN 8A-1	61	61	8.80127	2.73791	5.23871	0.111276	66	366	80																								Sphaerophorus globosus	lichens	B-03	Barton Peninsula, KGI	Lee et al. (2009)
ARD1A	53	53	53	8.18206	1.82958	5.08148	1.0569	127.767	502	149		YAN 8A-1	63	63	8.9177	2.69569	5.38879	0.109094	63	367	79																								Sphaerophorus globosus	lichens	B-05	Barton Peninsula, KGI	Lee et al. (2009)
ARD1A	55	55	55	8.96004	2.61369	5.62464	0.453395	55.3022	437	102		YAN 8A-1	65	65	8.87536	2.70172	5.46741	0.108221	66	368	79																								Stereocaulon alpinum	lichens	B-04	Barton Peninsula, KGI	Lee et al. (2009)
ARD1B	1	55	55	8.7801	2.11368	5.56032	1.12367	128.721	552	159		YAN 8A-1	67	67	8.7801	3.20227	4.88851	0.119567	76	331	85																								Stereocaulon alpinum	lichens	B-03	Barton Peninsula, KGI	Lee et al. (2009)
ARD1A	57	57	57	8.1556	1.76708	5.13865	1.24716	154.465	551	173		YAN 8A-1	69	69	8.77481	2.73188	5.52459	0.109967	69	364	78																								Stereocaulon alpinum	lichens	B-03	Barton Peninsula, KGI	Lee et al. (2009)
ARD1B	3	58.2	58.2	8.07621	1.79549	5.39594	1.4575	190.697	606	195		YAN 8A-1	71	71	8.7801	2.72585	5.55317	0.109967	66	361	77																								Stereocaulon alpinum	lichens	B-05	Barton Peninsula, KGI	Lee et al. (2009)
ARD1A	59	59	59	8.58957	2.32391	5.36735	0.849625	100.116	510	134		YAN 8A-1	73	73	8.75893	2.73791	5.50314	0.111276	64	361	79																								Usnea antarctica	lichens	B-09	Barton Peninsula, KGI	Lee et al. (2009)
ARD1A	61	61	61	7.3882	1.35798	4.80274	1.95671	256.488	646	248		YAN 8A-1	75	75	8.81185	2.71379	5.52459	0.109094	65	363	78																								Usnea antarctica	lichens	B-07	Barton Peninsula, KGI	Lee et al. (2009)
ARD1B	5	61.3	61.3	7.42524	1.32957	5.68897	2.35512	287.953	830	339		YAN 8A-1	77	77	8.88595	2.65951	5.53173	0.105167	66	370	76																								Usnea antarctica	lichens	B-13	Barton Peninsula, KGI	Lee et al. (2009)
ARD1A	63	63	63	7.09712	1.27844	5.1458	2.27876	316.558	763	297		YAN 8A-1	79	79	8.87536	2.65348	5.52459	0.105167	65	372	77																								Usnea antarctica	lichens	B-12	Barton Peninsula, KGI	Lee et al. (2009)
ARD1B	7	64.5	64.5	4.91464	0.694119	7.16208	4.23655	628.932	1236.99	728.794		YAN 8A-1	81	81	8.81185	2.68363	5.43882	0.107785	68	364	78																								Usnea antarctica	lichens	B-12	Barton Peninsula, KGI	Lee et al. (2009)
ARD1A	65	65	65	5.91691	0.693197	6.92539	3.99939	616.906	1212	559		YAN 8A-1	83	83	8.9177	2.99723	5.18868	0.115203	72	343	81																								Usnea antarctica	lichens	B-09	Barton Peninsula, KGI	Lee et al. (2009)
ARD1A	67	67	67	7.16062	1.39208	5.71755	2.11468	306.069	768	320		YAN 8A-1	85	85	8.66896	2.9128	5.12436	0.114767	72	349	82																								Usnea antarctica	lichens	B-03	Barton Peninsula, KGI	Lee et al. (2009)
ARD1B	9	67.6	67.6	5.21831	0.721606	7.56146	4.05001	624.534	1270	693		YAN 8A-1	87	87	8.74305	2.756	5.50314	0.112585	66	349	80																								Usnea aurantiaco-atra	lichens	B-09	Barton Peninsula, KGI	Lee et al. (2009)
ARD1A	69	69	69	5.6417	0.625013	7.3685	4.4026	662.673	1227	707		YAN 8A-1	89	89	8.77481	2.70776	5.63179	0.109094	65	363	79																								Usnea aurantiaco-atra	lichens	B-07	Barton Peninsula, KGI	Lee et al. (2009)
ARD1B	11	70.8	70.8	5.31887	0.727288	7.38994	4.07357	669.348	1244	682		YAN 8A-1	91	91	8.82773	2.64142	5.81046	0.106039	63	367	77																								Usnea aurantiaco-atra	lichens	B-12	Barton Peninsula, KGI	Lee et al. (2009)
ARD1A	71	71	71	4.82138	0.55683	7.85449	4.32667	710.348	1187	745		YAN 8A-1	93	93	8.70071	2.82234	5.11721	0.112149	71	342	84																								Usnea aurantiaco-atra	lichens	B-12	Barton Peninsula, KGI	Lee et al. (2009)
ARD1A	73	73	73	4.3874	0.534102	8.46198	4.47155	724.65	1398	739		YAN 8A-1	95	95	8.72188	2.82837	5.07433	0.113021	76	344	82																								Usnea aurantiaco-atra	lichens	B-03	Barton Peninsula, KGI	Lee et al. (2009)
ARD1B	13	74	74	5.34004	0.78979	7.04688	3.73844	585.441	1200	655		YAN 8A-1	97	97	8.7113	2.81631	5.08862	0.111276	74	349	82
ARD1A	75	75	75	5.27653	0.806836	7.54002	3.68214	594.022	1146	626		YAN 8A-1	99	99	8.77481	2.72585	5.1458	0.109094	73	350	86																								Cephalozia badia	liverworts	B-03	Barton Peninsula, KGI	Lee et al. (2009)
ARD1A	77	77	77	6.09156	1.09661	6.76815	3.0302	489.139	971	450		YAN 8A-2	1	101	8.66367	2.71982	5.0243	0.107349	71	344	81																								Cephalozia varians	liverworts	B-07	Barton Peninsula, KGI	Lee et al. (2009)
ARD1B	15	77.1	77.1	5.66287	0.818199	6.82533	3.50367	573.999	1124	646		YAN 8A-2	3	103	8.72188	2.68363	5.10292	0.105603	70	345	77																								Cephalozia varians	liverworts	B-03	Barton Peninsula, KGI	Lee et al. (2009)
ARD1A	79	79	79	6.49378	1.30685	8.13322	3.16329	438.604	1140	433		YAN 8A-2	5	105	8.82244	2.70776	5.28874	0.106039	72	350	79
ARD1B	17	80.3	80.3	5.086	0.721606	7.66867	4.24463	641.697	1283	765		YAN 8A-2	7	107	8.82244	2.68363	5.31018	0.105603	68	351	80																								Prasiola crispa	algae	B-01	Barton Peninsula, KGI	Lee et al. (2009)
ARD1A	81	81	81	6.58375	1.32957	7.74014	2.92416	417.627	1074	430		YAN 8A-2	9	109	8.8489	2.68966	5.41023	0.10473	65	357	76																								Prasiola crispa	algae	B-04	Barton Peninsula, KGI	Lee et al. (2009)
ARD1A	83	83	83	6.55729	1.31253	7.76158	2.90845	383.302	1069	407		YAN 8A-2	11	111	8.88595	2.65951	5.65323	0.104294	63	362	77																								Prasiola crispa	algae	B-01	Barton Peninsula, KGI	Lee et al. (2009)
ARD1B	19	83.5	83.5	5.05425	0.738652	7.99743	4.32187	669.348	1273	857		YAN 8A-2	13	113	8.90183	2.65951	5.75329	0.102985	62	367	75
ARD1A	85	85	85	6.48849	1.18184	8.1761	3.29115	463.395	1105	385		YAN 8A-2	15	115	8.96004	2.6776	5.8319	0.102548	63	366	76																								Deschampsia antarctica	grasses	B-04	Barton Peninsula, KGI	Lee et al. (2009)
ARD1B	21	86.6	86.6	5.59407	0.863655	7.60435	3.87764	588.301	1167	614		YAN 8A-2	17	117	8.95475	2.69569	5.8319	0.102985	63	367	77																								Deschampsia antarctica	grasses	B-15	Barton Peninsula, KGI	Lee et al. (2009)
ARD1B	23	89.8	89.8	5.14422	0.755698	7.69011	3.90339	613.092	1130	668		YAN 8A-2	19	119	8.91241	2.68363	5.92481	0.103421	62	367	74																								Deschampsia antarctica	grasses	B-15	Barton Peninsula, KGI	Lee et al. (2009)
ARD1B	25	92.9	92.9	4.90606	0.710243	7.60435	3.86586	652.185	1140	760		YAN 8A-2	21	121	8.90712	2.68363	5.79617	0.10473	65	367	78																								Deschampsia antarctica	grasses	B-15	Barton Peninsula, KGI	Lee et al. (2009)
ARD1B	27	96.1	96.1	4.0434	0.534102	8.39051	4.40958	707.487	1344	780		YAN 8A-2	23	123	8.86478	2.64142	5.68897	0.102548	60	361	75																								Deschampsia antarctica	grasses	B-15	Barton Peninsula, KGI	Lee et al. (2009)
ARD1B	29	99.3	99.3	4.85843	0.670469	7.16123	3.97015	614.999	1176	634		YAN 8A-2	25	125	9.16645	2.8344	5.7247	0.104294	64	359	78
ARD1B	31	102.4	102.4	5.01191	0.698879	7.06118	3.88419	642.65	1188	643		YAN 8A-2	27	127	8.9177	2.65348	5.71755	0.102112	63	368	74
ARD1B	33	105.6	105.6	5.03837	0.778426	8.13322	3.89466	580.673	1193	612		YAN 8A-2	29	129	9.01297	2.63539	5.8319	0.0990574	60	369	74
ARD1B	35	108.7	108.7	5.63641	0.914792	8.22613	3.90339	575.906	1257	656		YAN 8A-2	31	131	9.12411	2.65348	6.00343	0.0990574	60	368	73
ARD1B	37	111.9	111.9	6.62609	1.3523	7.81875	3.07514	399.511	1032	450		YAN 8A-2	33	133	9.00238	2.64142	5.93911	0.101676	63	374	75
ARD1B	39	115.1	115.1	7.00185	1.50571	7.60435	2.6715	369.953	929	390		YAN 8A-2	35	135	8.93887	2.61127	5.87479	0.100803	61	367	76
ARD1B	41	118.2	118.2	7.08653	1.55685	7.247	2.45593	334.674	892	356		YAN 8A-2	37	137	9.09764	2.65951	6.02487	0.0994938	61	376	74
ARD1B	43	121.4	121.4	7.12358	1.59094	6.49657	2.02566	308.93	805	320		YAN 8A-2	39	139	9.12411	2.70172	6.06775	0.100803	61	366	75
ARD1B	45	124.5	124.5	7.72691	1.73867	6.70383	1.93315	270.79	799	344		YAN 8A-2	41	141	9.00767	2.69569	5.88908	0.0999302	59	370	74
ARD1B	47	127.7	127.7	7.70045	1.75004	6.61807	1.85896	269.837	768	322		YAN 8A-2	43	143	9.29876	2.93692	6.00343	0.102112	65	364	75
ARD1B	49	130.9	130.9	7.67928	1.81254	6.63951	1.83758	253.627	744	298		YAN 8A-2	45	145	8.92829	2.70172	5.70326	0.102985	63	365	75
ARD1C	21	131	131	7.28764	1.65344	7.0183	2.26348	318.465	880	365		YAN 8A-2	47	147	8.96533	2.70776	5.64608	0.102985	61	366	79
ARD1C	23	133	133	7.32998	1.71026	6.68239	2.09068	270.79	821	324		YAN 8A-2	49	149	8.94417	2.63539	5.66038	0.102112	62	366	76
ARD1B	51	134	134	7.22943	1.69322	6.6538	1.92006	279.372	832	320		YAN 8A-2	51	151	8.9918	2.65348	5.87479	0.102112	57	372	75
ARD1C	25	135	135	7.54168	1.80686	6.34648	1.76296	240.279	732	279		YAN 8A-2	53	153	9.04472	2.71379	5.93196	0.100803	60	372	78
ARD1C	27	137	137	6.80074	1.62504	6.51801	1.92006	306.069	821	342		YAN 8A-2	55	155	8.77481	2.76203	5.51029	0.109094	61	353	79
ARD1B	53	137.2	137.2	7.15533	1.7614	6.17496	1.59888	250.767	707	286		YAN 8A-2	57	157	8.79069	2.76806	5.50314	0.111276	63	353	79
ARD1C	29	139	139	7.08653	1.68754	6.38222	1.79263	282.232	736	300		YAN 8A-2	59	159	8.71659	2.79218	5.496	0.114767	63	346	81
ARD1B	55	140.4	140.4	6.7584	1.54549	6.53945	2.02697	317.511	738	328		YAN 8A-2	61	161	8.70071	2.79821	5.51744	0.115203	62	355	80
ARD1C	31	141	141	6.64726	1.50003	6.73957	2.08981	307.976	831	330		YAN 8A-2	63	163	8.69013	2.78615	5.48885	0.115203	64	345	82
ARD1C	33	143	143	6.6896	1.55685	7.04688	2.12472	295.581	864	301		YAN 8A-2	65	165	8.76952	2.76806	5.55317	0.114331	61	354	80
ARD1B	57	143.5	143.5	6.19211	1.34662	7.13979	2.31978	332.767	901	325		YAN 8A-2	67	167	8.80656	2.74394	5.63894	0.112149	63	359	77
ARD1C	35	145	145	6.44086	1.52844	7.30417	2.18668	309.883	875	300		YAN 8A-2	69	169	8.88066	2.66554	5.76043	0.109967	56	367	76
ARD1B	59	146.7	146.7	7.41995	1.75572	6.83248	1.80005	249.814	758	259		YAN 8A-2	71	171	8.96533	2.65951	5.98199	0.107785	56	368	75
ARD1C	37	147	147	6.58904	1.5739	6.91824	2.04442	307.023	837	311		YAN 8A-2	73	173	8.96004	2.69569	6.03202	0.107349	58	372	74
ARD1C	39	149	149	6.93305	1.77277	7.04688	1.8402	279.372	753	272		YAN 9B-1	21	174	8.97063	2.65348	6.06061	0.105167	59	376	72
ARD1B	61	149.8	149.8	7.27706	1.85231	6.92539	1.71496	240.279	722	246		YAN 8A-2	75	175	9.00767	2.68363	6.06775	0.107785	57	376	72
ARD1C	41	151	151	7.28764	1.96027	6.48228	1.35058	214.535	626	199		YAN 9B-1	23	176	8.97063	2.65951	5.93196	0.108221	62	372	74
ARD1B	63	153	153	7.99682	2.27278	5.8462	0.694711	124.907	478	130		YAN 8A-2	77	177	9.05001	2.65348	6.14637	0.106476	57	378	73
ARD1C	43	153	153	7.33527	1.72731	6.81103	1.79176	248.86	759	259		YAN 9B-1	25	178	8.98121	2.65951	5.93196	0.109094	60	373	81
ARD1C	45	155	155	8.31437	2.36937	5.85334	0.610054	115.372	462	122		YAN 8A-2	79	179	8.9865	2.66554	5.99628	0.109094	59	374	73
ARD1C	47	157	157	8.64779	2.54551	5.59605	0.373538	89.6278	408	102		YAN 9B-1	27	180	9.02884	2.65348	6.02487	0.106912	62	378	81
ARD1C	49	159	159	8.85419	2.68756	5.47456	0.233025	81.0464	386	89		YAN 8A-2	81	181	8.94946	2.67157	5.89623	0.112149	61	374	78
ARD1C	51	161	161	9.42577	2.7046	5.81761	0.175423	67.6976	391	84		YAN 9B-1	29	182	9.07118	2.62333	5.9677	0.109094	60	379	74
ARD1C	53	163	163	9.08706	2.76142	5.93196	0.210333	62.9301	382	81		YAN 8A-2	83	183	8.97063	2.67157	5.91767	0.111712	61	375	76
ARD1C	55	165	165	8.98121	2.59665	5.6032	0.16015	60.0697	377	78		YAN 9B-1	31	184	8.87536	2.63539	5.78902	0.109094	57	372	91
ARD1C	57	167	167	8.62133	3.43757	4.60978	0.356519	80.0929	318	97		YAN 9B-1	33	186	8.80656	2.76203	5.82476	0.109967	69	373	134
ARD1C	59	169	169	8.96004	2.81256	5.38879	0.14575	70.558	360	82		YAN 9B-1	35	188	8.86478	2.71379	5.81761	0.108658	60	369	185
ARD1C	61	171	171	8.97592	2.68188	5.46026	0.147495	63.8836	367	80		YAN 9B-1	37	190	9.4099	2.8344	4.13808	0.09513	90	344	110
ARD1C	63	173	173	9.4099	2.75006	5.48885	0.15535	69.6045	368	83		YAN 9B-1	39	192	9.88621	2.36401	1.57233	0.070693	155	279	78
ARD1C	65	175	175	7.96507	2.31823	6.56804	1.17953	186.883	551	199		YAN 9B-1	41	194	9.67981	2.40019	1.77244	0.0698202	133	292	77
ARD1C	67	177	177	6.61021	1.4148	8.61206	3.37057	452.906	1046	503		YAN 9B-1	43	196	9.53691	2.39416	1.60091	0.074184	146	282	78
ARD1C	69	179	179	6.4779	0.801154	7.23985	3.47966	628.348	1050	590		YAN 9B-1	45	198	9.8968	2.55096	1.41509	0.0763659	175	262	80
ARD1C	71	181	181	7.41261	1.85744	5.62297	1.42881	334.836	584.348	326.2		YAN 9B-1	47	200	9.90738	2.54493	2.07976	0.0807296	153	291	79
ARD1C	73	183	183									YAN 9B-1	49	202	9.84917	3.00326	2.45855	0.0842206	96	331	89
ARD1C	75	185	185	6.28851	0.981615	7.34007	3.74676	664.503	1081.55	721.465		YAN 9B-1	51	204	9.76978	2.78012	4.03802	0.117822	106	333	84
ARD1C	77	187	187	6.25033	0.784108	5.38165	2.97085	602.604	903	540		YAN 9B-1	53	206	10.5478	2.77409	1.47227	0.0750567	114	301	85
ARD1C	79	189	189	6.26621	0.750016	5.74614	2.74437	552.069	785	411		YAN 9B-1	55	208	10.5742	2.60523	1.43654	0.0829115	143	270	85
ARD1D	1	190	190	8.90712	2.69892	5.38879	0.214697	71.5115	370	88		YAN 9B-1	57	210	9.72744	2.59317	2.51572	0.0877116	132	358	105
ARD1C	81	191	191	8.14501	2.21027	7.50429	1.38026	182.116	633	215		YAN 9B-1	61	214	9.17174	2.70172	5.0243	0.0859661	107	361	81
ARD1D	3	192	192	7.98095	2.24437	6.86821	1.28644	193.558	611	201		YAN 9B-1	63	216	9.16115	2.61127	5.2673	0.0855298	104	369	79
ARD1C	83	193	193	7.65282	2.07391	7.67581	1.61721	225.023	673	248		YAN 9B-1	65	218	8.93358	2.46653	5.05289	0.0829115	101	373	80
ARD1D	5	194	194	9.28817	2.83529	5.43168	0.197678	77.2324	374	87		YAN 9B-1	67	220	8.97592	2.38813	4.72413	0.0855298	100	378	82
ARD1C	85	195	195	7.72162	2.14777	7.46855	1.44266	199.279	638	215		YAN 9B-1	69	222	8.83302	2.37004	4.59548	0.0859661	101	368	93
ARD1D	7	196	196	6.31913	1.80686	8.41195	2.65317	381.395	930	359		YAN 9B-1	71	224	8.80127	2.35798	4.94568	0.0833479	94	367	81
ARD1C	87	197	197	6.46203	1.73299	8.24757	2.38829	306.069	868	315		YAN 9B-1	73	226	9.03943	2.34592	4.71698	0.0864025	97	376	89
ARD1D	9	198	198	7.04948	2.07391	7.29703	1.92398	259.348	724	269		YAN 9B-1	75	228	9.20879	2.35195	4.49543	0.0763659	100	393	76
ARD1C	89	199	199	7.86981	2.23868	6.93968	1.27727	182.116	603	198		YAN 9B-1	77	230	9.39931	2.34592	4.16667	0.0837843	108	391	82
ARD1D	11	200	200	8.34083	2.4546	6.21069	0.784605	122.046	505	145		YAN 9B-1	79	232	9.30405	2.37004	4.3239	0.081166	112	383	81
ARD1C	91	201	201	7.53109	2.06254	7.37564	1.59408	244.093	662	239		YAN 9B-1	81	234	9.73273	2.38813	3.72356	0.0802932	121	385	83
ARD1D	13	202	202	7.61577	2.09664	7.61149	1.67481	221.209	693	268		YAN 9B-1	85	238	9.83858	2.3821	3.68067	0.0798569	142	379	98
ARD1C	93	203	203	6.85896	1.89209	7.84734	1.99468	252.674	742	283		YAN 8B-1	21	239	8.27732	2.49065	6.94683	0.0964392	98	194	87
ARD1D	15	204	204	7.08124	1.93754	7.95455	1.98158	242.186	754	260		YAN 9B-1	89	242	8.70071	2.15897	3.05889	0.081166	113	323	103
ARD1D	17	206	206	6.99656	1.87504	8.46913	2.39614	301.302	859	301		YAN 8B-1	25	243	9.02884	2.12881	2.71584	0.0798569	124	322	162
ARD1D	19	208	208	8.45726	2.48869	6.26787	0.808169	131.581	501	144		YAN 9B-1	91	244	9.16115	2.15897	2.70154	0.081166	129	313	109
ARD1D	21	210	210	7.59989	2.13641	7.11835	1.50724	199.279	653	224		YAN 8B-1	27	245	9.65335	2.21324	2.28702	0.0850934	136	306	138
ARD1D	23	212	212	7.35115	2.02277	7.26129	1.57139	198.325	673	231		YAN 8B-1	29	247	8.99444	2.21324	3.12679	0.099712	92.5	303.5	121.5
ARD1D	25	214	214	7.61048	2.05686	7.68296	1.65256	236.465	689	228		YAN 8B-1	31	249	8.33554	2.21324	3.96655	0.114331	49	301	105
ARD1D	27	216	216	7.63165	2.13641	7.18268	1.47888	193.558	647	225		YAN 9B-1	97	250	8.45197	2.17706	3.7307	0.105603	58	300	89
ARD1D	29	218	218	7.75867	2.15914	6.99686	1.30389	196.418	614	213		YAN 8B-1	33	251	8.1503	2.27958	4.0809	0.121313	42	299	114
ARD1D	31	220	220	7.15533	1.983	7.92596	1.97678	275.558	792	281		YAN 9B-1	99	252	8.2932	2.24943	4.27387	0.117822	43	310	96
ARD1D	33	222	222	8.31437	2.26141	6.98971	1.24629	193.558	608	200		YAN 8B-1	35	253	8.16089	2.2253	4.20955	0.120876	41	297	95
ARD1D	35	224	224	7.30881	2.07959	7.77587	1.917	258.395	759	264		YAN 8B-1	37	255	8.39905	2.31576	4.83848	0.12044	40	330	569
ARD1D	37	226	226	7.98095	2.30687	6.61807	1.13327	183.069	575	184		YAN 8B-1	39	257	8.1556	2.19515	4.49543	0.122185	38	308	120
ARD1D	39	228	228	8.00741	2.30687	6.63236	1.14418	182.116	585	185		YAN 8B-1	41	259	8.39375	2.41828	4.00229	0.119567	50	296	155
ARD1D	41	230	230	7.07065	1.90345	8.37621	2.22421	294.627	860	291		YAN 8B-1	43	261	10.2726	2.49065	1.86535	0.074184	143	383	94
ARD1D	43	232	232	7.94919	2.22164	7.06832	1.27815	180.209	614	195		YAN 8B-1	45	263	10.299	2.37004	2.05832	0.0737476	77	394	84
ARD1D	45	234	234	7.62636	2.14209	7.31132	1.50506	206.907	660	215		YAN 8B-1	47	265	10.4948	2.43638	1.86535	0.0759295	121	357	111
ARD1D	47	236	236	8.5049	2.46028	6.4251	0.75624	132.535	498	140		YAN 8B-1	49	267	10.8283	2.27355	1.65809	0.0658928	127	310	85
ARD1D	49	238	238	8.89653	2.53983	6.21069	0.404521	87.7208	437	104		YAN 8B-1	51	269	10.6801	2.27958	1.65094	0.0689475	128	301	124
ARD1D	51	240	240	8.88066	2.52278	6.16781	0.421976	91.5347	438	110		YAN 8B-1	53	271	10.3572	2.42432	1.69383	0.070693	132	293	116
ARD1D	53	242	242	8.74835	2.47164	6.48228	0.560744	110.604	468	121		YAN 8B-1	55	273	10.3625	2.49065	1.77244	0.070693	124	288	189
ARD1D	55	244	244	7.85922	2.03982	7.79731	1.8882	240.279	738	296		YAN 8B-1	57	275	9.62159	2.4605	3.48771	0.0833479	114	482	185
ARD1D	57	246	246	7.64223	1.94891	7.84019	2.02828	287.953	766	297		YAN 8B-1	59	277	9.3358	2.46653	3.60921	0.081166	103	471	193
ARD1D	59	248	248	7.61577	2.13641	7.90452	1.76732	208.814	677	222		YAN 8B-1	61	279	8.59487	2.00217	5.11721	0.10473	93	265	146
ARD1D	61	250	250	7.6687	2.09095	7.4757	1.61416	241.232	679	245		YAN 8B-1	63	281	8.9918	2.04439	5.77473	0.120003	114	237	85
ARD1D	64	253	253	8.29849	2.34096	6.98971	1.01763	161.139	563	169		YAN 8B-1	65	283	8.64779	1.98408	5.9677	0.0964392	113	230	139
ARD1D	65	254	254	8.53136	2.3296	6.93968	1.05167	179.256	564	173		YAN 8B-1	67	285	8.20852	1.92377	5.81046	0.0968755	106	209	103
ARD1D	67	256	256	7.97036	2.22732	6.88965	1.21574	189.744	600	197		YAN 8B-1	69	287	7.93861	1.92377	6.23928	0.088148	119	193	76
ARD1D	69	258	258	7.5258	2.05686	7.41138	1.65474	210.721	689	246		YAN 8B-1	71	289	8.5049	2.20721	5.50314	0.088148	119	199	105
ARD1D	71	260	260	8.49431	2.42619	6.37507	0.698202	121.093	492	143		YAN 8B-1	73	291	8.51019	2.32783	6.10349	0.114331	120	220	133
ARD1D	73	262	262	8.18735	2.3296	6.78959	1.02985	164.953	563	176		YAN 8B-1	75	293	7.42524	2.15294	3.40194	0.0789841	111	149	76
ARD1D	75	264	264	8.55253	2.40914	6.48228	0.695584	121.093	500	136		YAN 8B-1	77	295	7.99682	2.73188	6.06775	0.0894571	138	172	94
ARD1D	77	266	266	8.82773	2.46028	6.39651	0.489178	97.2557	457	114		YAN 8B-1	79	297	8.362	2.58111	4.2167	0.100803	127	169	111
ARD1D	79	268	268	8.14501	2.30687	6.61092	0.933409	150.651	527	166		YAN 8B-1	81	299	7.62636	2.55699	6.96827	0.0855298	90	182	101
ARD1D	81	270	270	8.52077	2.31255	6.72527	0.904608	161.139	535	170		YAN 8B-1	83	301	8.38846	2.68363	4.80274	0.0912027	131	149	91
ARD1D	83	272	272	7.91215	2.27278	7.08262	1.24673	194.511	606	209		YAN 8B-1	85	303	8.54723	2.55699	5.22441	0.100367	129	148	80
ARD1D	85	274	274	7.96507	2.22164	6.76815	1.14025	186.883	572	200		YAN 8B-1	87	305	8.28791	2.45447	6.43225	0.114331	156	176	78
ARD1D	87	276	276	8.45726	2.42619	6.46798	0.739658	129.674	500	149		YAN 8B-1	89	307	8.74835	2.65951	4.9028	0.103858	121	162	91
ARD1E	1	276	276	8.34612	2.2955	6.55374	0.915518	149.697	534	166		YAN 8B-1	91	309	8.25086	2.44241	5.8319	0.106912	99	176	85
ARD1D	89	278	278	9.01297	2.44323	6.43939	0.723948	143.977	518	145		YAN 8B-1	93	311	8.42551	2.59317	4.97427	0.0964392	126	167	95
ARD1E	3	278	278	7.88568	2.233	6.81103	1.12323	164.953	582	190		YAN 8B-1	95	313	8.03916	2.47256	6.27501	0.123495	102	180	87
ARD1D	91	280	280	8.44139	2.42619	6.48942	0.714784	125.86	503	146		YAN 8B-1	97	315	8.16089	2.41225	5.76043	0.107349	123	178	85
ARD1E	5	280	280	8.26674	2.30119	6.76815	0.938645	169.721	543	172		YAN 8B-2	1	319	8.09738	2.3037	5.71755	0.118258	108	181	107
ARD1D	93	282	282	8.47314	2.44892	6.63236	0.762786	137.302	501	139		YAN 8B-2	3	321	7.98095	2.15897	6.1821	0.0920754	106	173	76
ARD1E	7	282	282	7.27706	1.71595	7.53288	2.22508	279.372	780	338		YAN 8B-2	5	323	8.09209	2.29164	6.99686	0.127858	144	188	83
ARD1D	95	284	284	4.65912	0.859516	9.77325		503.18	1179.47	532.89		YAN 8B-2	7	325	8.16618	2.49668	6.26787	0.0785477	102	183	87
ARD1E	9	284	284	6.84308	1.73299	8.06175	2.76706	471.976	944	425		YAN 8B-2	9	327	8.24028	2.55096	5.26015	0.108221	110	167	85
ARD1E	11	286	286	5.81106	0.772744	5.9677	3.04111	538.72	876	435		YAN 8B-2	11	329	8.80656	2.58111	5.51744	0.11564	131	185	135
ARD1E	13	288	288	5.30299	0.73297	8.9837	4.32842	586.394	1119	617		YAN 8B-2	13	331	8.28791	2.55699	6.41795	0.105167	116	192	136
ARD1E	15	290	290	5.59072	0.748624	8.45352	4.48309		1117.13	689.41		YAN 8B-2	15	333	8.0815	2.58111	6.18925	0.109967	111	174	102
ARD1E	17	292	292									YAN 8B-2	17	335	8.4308	2.66554	6.86821	0.133531	102	188	91
ARD1E	19	294	294	6.32972	1.09093	6.53945	2.85608	485.325	888	439		YAN 8B-2	19	337	7.79571	2.39416	6.84677	0.108221	103.5	178	84.5
ARD1E	21	296	296									YAN 8B-2	21	339	8.30378	2.49065	6.98971	0.0968755	98	194	88
ARD1E	23	298	298									YAN 8B-2	23	341	8.2932	2.54493	6.04631	0.0942573	136	194	84
ARD1E	25	300	300	8.20852	2.46028	5.98914	0.960901	177.349	538	165		YAN 8B-2	25	343	8.19264	2.47859	5.45312	0.0868389	124	180	87
ARD1E	27	302	302	6.52024	1.21594	5.76758	2.25257	400.464	732	348		YAN 8B-2	27	345	8.83832	2.33386	6.02487	0.0702566	93	264	82
ARD1E	29	304	304	5.8534	0.914792	7.01115	3.18773	476.743	937	448		YAN 8B-2	29	347	8.43609	2.36401	5.66752	0.0628382	101	253	88
ARD1E	31	306	306									YAN 8B-2	31	349	8.27732	2.20721	6.20354	0.0872753	128	222	76
ARD1E	33	308	308									YAN 8B-2	33	351	8.38846	2.19515	6.09634	0.0789841	116	218	79
ARD1E	35	310	310	9.05531	2.60233	5.77473	0.174114	61.9766	384	81		YAN 8B-2	35	353	8.51019	2.26149	5.69611	0.0837843	106	236	82
ARD1E	37	312	312	8.99709	2.62506	5.74614	0.193751	67.6976	386	84		YAN 8B-2	37	355	8.33554	2.41225	7.51144	0.0698202	96	258	83
ARD1E	39	314	314	8.87536	2.63074	5.52459	0.223861	67.6976	388	88
ARD1E	41	316	316	8.76422	2.62506	5.54603	0.242189	74.372	389	91
ARD1E	43	318	318	8.35671	2.50574	5.56032	0.505324	110.604	428	123
ARD1E	45	320	320	5.9963	1.01139	6.6538	2.95121	457.674	876	424
ARD1E	47	322	322	4.51971	0.875019	8.21898	3.63676	473.883	935	414
ARD1E	49	324	324	5.6417	1.27844	6.26072	2.18406	409.046	682	319
ARD1E	51	326	326	8.55782	2.32391	4.99571	0.291063	91.5347	372	97
ARD1E	53	328	328	8.52607	2.06254	4.11664	0.208152	42.9069	324	96
ARD1E	55	330	330	8.40963	2.233	4.45969	0.140513	36.2325	321	92
ARD1E	57	332	332	8.46785	2.26141	4.60978	0.151423	37.186	327	91
ARD1E	59	334	334	8.55253	2.32179	5.1315	0.161896	29.5581	341	92
ARD1E	61	336	336	8.58957	2.32179	5.23871	0.154914	36.2325	348	93
ARD1E	63	338	338	8.53665	2.14088	4.84563	0.140077	30.5116	325	94
ARD1E	65	340	340	8.68484	2.37004	5.33162	0.142259	33.372	342	89
ARD1E	67	342	342	8.53136	2.36401	5.31018	0.144441	36.2325	342	90
ARD1E	69	344	344	8.64779	2.32179	5.2673	0.136586	32.4186	342	87
ARD1E	71	346	346	9.42048	1.74285	2.36564	0.103858	108.697	336	105
ARD1E	73	348	348	10.4631	2.28561	2.46569	0.0946937	139.209	383	96
ARD1E	75	350	350	10.2355	2.38813	2.72298	0.081166	121.093	385	79
ARD1E	77	352	352	10.0291	2.32783	3.34477	0.0898935	107.744	396	84
ARD1E	79	354	354	10.2196	2.35798	2.94454	0.0789841	127.767	404	81
ARD1E	81	356	356	10.3414	2.38813	2.83019	0.0807296	137.302	405	81
ARD1E	83	358	358	10.1032	2.36401	2.95169	0.0781114	137.302	404	82
[truncated: 13 more columns]
