# Supplementary material for: Past penguin colony responses to explosive volcanism on the Antarctic Peninsula
Source: Nat Commun. 2017 Apr 11;8:14914. doi: 10.1038/ncomms14914 (PMC5394244; doi:10.1038/ncomms14914)
Supplement: Supplementary Data 4 — Key datasets for Figures 4 and 5 [file ncomms14914-s5.xlsx]

## Sheet: Supplementary Data 4.1
Supplementary Data 4: Figure 4 datsets
4.1 Ardley Lake %Fo.sed. & DMAR data
ARDLEY LAKE			Duplicates	CONISS ZONE	CONISS-defined Guano Phase	ARD-M5 age (cal yr BP)													Blank = not detected										SUMMARY STATS														Resampling	PiecewiseLinear-interp. (Average Fo.sed. (mass%)). integration interpolation: mean values between mid-points.
SAMPLE CODE	Core	Sample code	Composite depth (cm)			min	max	median	wmean	95% err -	95% err +	Mean 95% err -	Sed. rate (cm yr-1)	Al2O3 (mass%)	P2O5 (mass%)	Cu (mg kg-1)	Sr (mg kg-1)	Zn (mg kg-1)	%Fo.sed. (P)	%Fo.sed. (Cu)	%Fo.sed. (Sr)	%Fo.sed. (Zn)	Average Fo.s. (mass %) (>10% shaded)	SD (1σ) Fo.sed. (mass %)	+1s	-1s	+2s	-2s	Mean	Standard deviation (n-1)	Standard error of the mean	Lower bound on mean (95%)	Upper bound on mean (95%)		Reference data	Al (mass%)	P (mass%)	Cu (mg kg-1)	Sr (mg kg-1)	Zn (mg kg-1)			Analyseries 100-year Linear	wmean age (cal yr BP)	Average Fo.sed. (mass%)	+1s	-1s		As measured (2mm interval)
ARD-FOS-1	ARD1A	0	0	13		-56.9	-56.3	-56.6	-56.6	0.3	0.3	0.3	0.010101	13.58	2.814	175.442	468	229	6.35724	4.601	1.37526	9.4361	5.4424	3.36829	8.81069	2.07411	12.179	-1.29418	5.4424	3.36829	1.68415	0.0826941	10.8021		Average bedrock (Ardley Island)	9.23452	0.0858253	151.333	528.333	83.6667	compiled after Machado et al. (2005) (n=3)			0	6.64203	9.75617	3.571
ARD-FOS-2	ARD1A	1	1			35.8	48.8	42.3	42.4	6.6	6.4	6.5	0.010101	13.86	3.88	247.907	562	216	8.71676	9.98486	3.37774	8.43629	7.62892	2.91309	10.542	4.71583	13.4551	1.80274	7.62892	2.91309	1.45654	2.99354	12.2643		SD (1σ) bedrock (Ardley Island)	0.323278	0.0140283	22.0076	51.984	7.63763				100	5.74545	8.3568	3.13409
ARD-FOS-3	ARD1A	2	2			128.2	154.2	141.2	141.4	13.2	12.8	13	0.010101	14.19	2.912	178.302	478	176	6.2923	4.21755	1.11969	5.94868	4.39455	2.36452	6.75907	2.03004	9.12359	-0.334482	4.39455	2.36452	1.18226	0.632075	8.15703		Average guano (Stranger Point, King George Island)	2.968	7.57	566	1874	744	compiled after Tatur et al. (1997) (n=5)			200	3.65703	6.12026	1.1938
ARD-FOS-4	ARD1A	6	6			480.2	550.8	510.8	512.1	31.9	38.7	35.3	0.0135135	14.82	1.423	89.6278	339	97	2.74953	-2.84651	-2.43759	1.36812	-0.291611	2.77705	2.48543	-3.06866	5.26248	-5.8457	-0.291611	2.77705	1.38852	-4.71051	4.12729		SD (1σ) guano (Stranger Point, King George Island)	0.751878	1.4064	151.427	515.053	183.521				300	2.38916	4.96029	-0.18198
ARD-FOS-5	ARD1A	7	7			547.7	656.4	582.2	585.5	37.8	70.9	54.35	0.0136986	15.65	1.434	97.2557	350	100	2.60711	-2.66587	-2.60549	1.24658	-0.354415	2.69221	2.3378	-3.04663	5.03001	-5.73884	-0.354415	2.69221	1.34611	-4.63833	3.9295											400	1.12128	3.80032	-1.55776
ARD-FOS-6	ARD1A	8	8			611.3	766.3	654	658.8	47.5	107.5	77.5	0.0136986	14.98	1.322	87.7208	341	111	2.4975	-3.05449	-2.47405	2.04425	-0.246697	2.92255	2.67585	-3.16925	5.5984	-6.0918	-0.246697	2.92255	1.46127	-4.89713	4.40374		Average tundra (Ardley)						compiled from NSR 2014			500	-0.0653132	2.7041	-2.82494
ARD-FOS-7	ARD1A	9	9			671.5	876.9	725.8	732.2	60.7	144.7	102.7	0.0136986	15.69	1.278	95.3487	353	125	2.27695	-2.81477	-2.56133	2.47978	-0.154844	2.9281	2.77325	-3.08294	5.70135	-6.01104	-0.154844	2.9281	1.46405	-4.81411	4.50442		Average ornithogenic soils (Ardley)									600	-0.334659	2.43068	-3.06534
ARD-FOS-8	ARD1A	11	11			890.1	1083.1	961.6	966.8	76.7	116.3	96.5	0.00617284	15.78	1.413	88.6743	391	108	2.53944	-3.31077	-1.8112	1.60185	-0.24517	2.76983	2.52466	-3.015	5.29449	-5.78483	-0.24517	2.76983	1.38492	-4.65259	4.16225											700	-0.201056	2.75036	-3.14377
ARD-FOS-9	ARD1A	13	13	12	5	1163.6	1403.1	1292.5	1290.9	127.3	112.2	119.75	0.00617284	13.11	5.472	348.023	758	249	13.1762	19.3709	9.06023	11.1017	13.1772	4.45789	17.6351	8.71936	22.093	4.26147	13.1772	4.45789	2.22894	6.08375	20.2707											800	-0.2	2.7133	-3.0711
ARD-FOS-10	ARD1A	15	15			1378.6	1802	1620.9	1613.9	235.3	188.1	211.7	0.00793651	14.59	3.943	226.93	614	272	8.40242	7.45659	3.88291	10.8279	7.64245	2.88058	10.523	4.76187	13.4036	1.88129	7.64245	2.88058	1.44029	3.0588	12.2261		Fo.sed. Percentile table (Empirical distribution function with averaging):									900	-0.2	2.58542	-3.02847
ARD-FOS-11	ARD1A	17	17			1634	2033.8	1878.6	1866.2	232.2	167.6	199.9	0.0078125	11.89	9.333	626.441	1232	587	25.1012	47.7026	24.1294	34.8542	32.9469	10.9647	43.9115	21.9822	54.8762	11.0175	32.9469	10.9647	5.48234	15.4996	50.3941											1000	1.23101	4.11436	-1.75114
ARD-FOS-12	ARD1A	19	19			1744.9	2358	2151.5	2120.2	375.3	237.8	306.55	0.00787402	13.02	6.635	462.441	861	388	16.1678	29.0945	11.7947	19.5524	19.1523	7.34956	26.5019	11.8028	33.8515	4.45322	19.1523	7.34956	3.67478	7.45754	30.8471		Percentile	Value								1100	5.30719	8.70586	1.80852
ARD-FOS-13	ARD1A	21	21			1870.5	2551.6	2326.7	2286.2	415.7	265.4	340.55	0.0243902	12.62	7.599	547.301	975	465	19.1702	37.6027	15.4566	25.0619	24.3229	9.6964	34.0193	14.6265	43.7157	4.93006	24.3229	9.6964	4.8482	8.89371	39.752		Maximum 100%	64.3784								1200	9.44172	13.3649	5.41851
ARD-FOS-14	ARD1A	23	23			2005.5	2594.4	2404.5	2367.1	361.6	227.3	294.45	0.0243902	10.2726	8.71064	n.d.	1139.43	766.901	27.1452		26.5323	54.6262	36.1012	16.046	52.1472	20.0552	68.1933	4.00922	36.1012	16.046	9.26417	-3.75926	75.9617		0.99	64.3784								1300	12.5514	16.8264	8.18719
ARD-FOS-15	ARD1A	25	25			2090.6	2678.1	2472.9	2447.7	357.1	230.4	293.75	0.0434783	13.3	6.991	418.581	951	489	16.6882	24.7098	13.5632	24.9999	19.9902	5.76139	25.7516	14.2289	31.513	8.46748	19.9902	5.76139	2.88069	10.8226	29.1579		0.95	50.7902								1400	11.3085	15.2018	7.38269
ARD-FOS-16	ARD1A	27	27			2160.1	2700.4	2514.9	2493.5	333.4	206.9	270.15	0.0434783	13.45	5.077	282.232	676	287	11.881	13.3419	6.5733	12.9355	11.1829	3.13415	14.3171	8.04879	17.4512	4.91464	11.1829	3.13415	1.56707	6.1958	16.1701		0.9	47.2607								1500	9.57474	13.0037	6.17526
ARD-FOS-17	ARD1A	29	29			2211.3	2736.1	2556	2539.3	328	196.8	262.4	0.0434783	13.59	4.108	252.674	594	207	9.44153	10.7502	4.41759	8.16056	8.19248	2.72966	10.9221	5.46282	13.6518	2.73316	8.19248	2.72966	1.36483	3.84898	12.536		3rd Quartile 75%	41.1365								1600	8.60738	11.8114	5.49073
ARD-FOS-18	ARD1A	31	31			2274.2	2771.9	2598.5	2582.6	308.4	189.3	248.85	0.05	13.67	4.312	251.721	615	260	9.8683	10.5567	4.83889	11.1225	9.09661	2.88444	11.981	6.21217	14.8655	3.32773	9.09661	2.88444	1.44222	4.50682	13.6864		Median 50%	24.3229								1700	16.2339	21.8981	10.6697
ARD-FOS-19	ARD1A	33	33			2327.6	2791.4	2642.3	2623.9	296.3	167.5	231.9	0.0526316	13.43	4.72	255.534	615	269	11.0368	11.2212	5.10343	11.9123	9.81844	3.16585	12.9843	6.65259	16.1501	3.48673	9.81844	3.16585	1.58293	4.78086	14.856		1st Quartile 25%	8.19248								1800	26.2616	35.1363	17.487
ARD-FOS-20	ARD1A	35	35	11		2373.3	2825.7	2683.9	2665	291.7	160.7	226.2	0.0434783	13.49	2.606	140.163	436	138	5.90184	1.85994	0.670401	4.24928	3.17036	2.35174	5.5221	0.818625	7.87384	-1.53311	3.17036	2.35174	1.17587	-0.57178	6.91251		0.1	-0.496088								1900	30.8746	41.321	20.5005
ARD-FOS-21	ARD1A	37	37			2482.3	2838.3	2724	2711.2	228.9	127.1	178	0.0454545	13.36	2.373	142.07	417	116	5.397	2.12423	0.30594	3.03948	2.71666	2.11746	4.83412	0.599196	6.95159	-1.51827	2.71666	2.11746	1.05873	-0.652701	6.08602		0.05	-1.92804								2000	25.6832	34.7342	16.6269
ARD-FOS-22	ARD1A	39	39			2537.8	2858.6	2766.7	2757.7	219.9	100.9	160.4	0.0416667	14.08	2.338	157.325	444	162	5.02166	2.70921	0.411731	5.24695	3.34739	2.2684	5.61578	1.07899	7.88418	-1.18941	3.34739	2.2684	1.1342	-0.262142	6.95691		0.01	-2.38351								2100	20.6654	28.3886	12.8644
ARD-FOS-23	ARD1A	41	41			2577.4	2883.1	2800.4	2794.5	217.1	88.6	152.85	0.0714286	13.95	2.9	185.93	502	188	6.37894	5.0445	1.87646	6.78818	5.02202	2.22528	7.2473	2.79674	9.47258	0.571462	5.02202	2.22528	1.11264	1.4811	8.56294		Minimum 0%	-2.41477								2200	21.6517	30.1054	13.146
ARD-FOS-24	ARD1A	43	43			2622	2900.7	2825.3	2821.2	199.2	79.5	139.35	0.0769231	13.21	5.146	294.627	660	293	12.273	14.7721	6.47523	13.5938	11.7785	3.67996	15.4585	8.09858	19.1384	4.41862	11.7785	3.67996	1.83998	5.9229	17.6342											2300	27.0673	38.2574	15.8731
ARD-FOS-25	ARD1A	45	45			2662.1	2936.7	2851.4	2847.4	185.3	89.3	137.3	0.0909091	14.06	4.034	243.139	586	229	8.94293	9.34159	3.74961	8.98594	7.75502	2.67624	10.4313	5.07878	13.1075	2.40254	7.75502	2.67624	1.33812	3.49652	12.0135											2400	29.0231	40.5624	17.4836
ARD-FOS-26	ARD1A	47	47			2722.3	2950.1	2870.8	2867	144.7	83.1	113.9	0.111111	11.8	6.615	362.325	828	398	17.8222	23.8787	13.1242	22.6242	19.3623	4.91001	24.2724	14.4523	29.1824	9.54233	19.3623	4.91001	2.455	11.5494	27.1753											2500	12.0218	15.5478	8.45003
ARD-FOS-27	ARD1A	49	49			2777.6	2973.2	2890	2886.7	109.1	86.5	97.8	0.1	13.85	4.477	235.511	620	245	10.1218	9.02885	4.76529	10.0824	8.49958	2.54047	11.0401	5.95911	13.5805	3.41864	8.49958	2.54047	1.27023	4.45713	12.542											2600	8.76984	11.711	5.8589
ARD-FOS-28	ARD1A	51	51			2808.8	2994.1	2906.8	2904.4	95.6	89.7	92.65	0.142857	14.97	2.596	137.302	511	149	5.26053	0.539499	1.2675	4.03302	2.77514	2.23834	5.01348	0.536799	7.25181	-1.70154	2.77514	2.23834	1.11917	-0.786561	6.33684											2700	3.16828	5.40149	0.918634
ARD-FOS-29	ARD1A	53	53			2823.4	3013.5	2922.3	2920.2	96.8	93.3	95.05	0.125	15.46	2.422	127.767	502	149	4.71705	-0.44403	0.719972	3.78634	2.19483	2.45175	4.64659	-0.25692	7.09834	-2.70868	2.19483	2.45175	1.22588	-1.70646	6.09613											2800	6.81068	9.49902	4.13227
ARD-FOS-30	ARD1A	55	55			2832.9	3042.3	2935.7	2935.5	102.6	106.8	104.7	0.166667	16.93	1.039	55.3022	437	102	1.62538	-5.86094	-1.47099	0.961199	-1.18634	3.38874	2.2024	-4.57507	5.59114	-7.96381	-1.18634	3.38874	1.69437	-6.57858	4.20591											2900	7.072	10.0269	4.06995
ARD-FOS-31	ARD1B	1	55			2832.9	3042.3	2935.7	2935.51	102.6	106.8	104.7	0.166667	16.59	2.575	128.721	552	159	4.67006	-0.991851	0.983913	3.74436	2.10162	2.58936	4.69098	-0.487736	7.28034	-3.07709	2.10162	2.58936	1.29468	-2.01863	6.22187											3000	23.6576	31.6993	15.5841
ARD-FOS-32	ARD1A	57	57			2845.4	3054.7	2949.9	2949.5	104.1	105.2	104.65	0.125	15.41	2.858	154.465	551	173	5.65149	1.46279	1.80089	5.02862	3.48595	2.1604	5.64635	1.32554	7.80676	-0.83486	3.48595	2.1604	1.0802	0.0482606	6.92364											3100	34.2396	45.0708	23.4246
ARD-FOS-33	ARD1B	3	58.2			2850.6	3065.2	2957.6	2957.8	107.2	107.4	107.3	0.125	15.26	3.34	190.697	606	195	6.73542	4.143	3.10245	6.24223	5.05577	1.72022	6.776	3.33555	8.49622	1.61533	5.05577	1.72022	0.860112	2.31851	7.79303											3200	38.9346	52.7495	25.0774
ARD-FOS-34	ARD1A	59	59			2854	3073.7	2962.8	2963.3	109.3	110.4	109.85	0.142857	16.23	1.947	100.116	510	134	3.52637	-2.71555	0.375273	2.70612	0.973054	2.79798	3.77103	-1.82493	6.56901	-4.62291	0.973054	2.79798	1.39899	-3.47916	5.42527											3300	50.4093	68.5561	32.1918
ARD-FOS-35	ARD1A	61	61			2863.1	3093	2975.6	2976.8	113.7	116.2	114.95	0.142857	13.96	4.484	256.488	646	248	10.0554	10.5122	5.26204	10.1414	8.99279	2.49505	11.4878	6.49774	13.9829	4.00269	8.99279	2.49505	1.24752	5.02261	12.963											3400	31.6651	40.6635	22.7269
ARD-FOS-36	ARD1B	5	61.3			2865.3	3095.3	2978.1	2979	113.7	116.3	115	0.142857	14.03	5.397	287.953	830	339	12.1147	12.8436	9.5013	15.1439	12.4009	2.32448	14.7254	10.0764	17.0499	7.75194	12.4009	2.32448	1.16224	8.70213	16.0997											3500	14.2314	17.277	11.196
ARD-FOS-37	ARD1A	63	63			2873.6	3110.2	2990	2990.8	117.2	119.4	118.3	0.142857	13.41	5.222	316.558	763	297	12.2684	16.184	8.75732	13.5684	12.6945	3.08888	15.7834	9.60565	18.8723	6.51676	12.6945	3.08888	1.54444	7.77942	17.6096											3600	10.2712	12.8926	7.66185
ARD-FOS-38	ARD1B	7	64.5	10	4	2879.1	3126.9	3000	3001.6	122.5	125.3	123.9	0.142857	9.28621	9.70847	628.932	1236.99	728.794	33.5537	64.005	33.8657	57.6183	47.2607	15.8636	63.1242	31.3971	78.9878	15.5335	47.2607	15.8636	7.93179	22.0182	72.5032											3700	11.5237	13.9943	9.05189
ARD-FOS-39	ARD1A	65	65			2880.9	3132.4	3003.4	3005.2	124.3	127.2	125.75	0.166667	11.18	9.165	616.906	1212	559	26.2309	50.4047	25.706	35.3474	34.4223	11.5379	45.9601	22.8844	57.498	11.3465	34.4223	11.5379	5.76893	16.0629	52.7816											3800	13.9709	16.6187	11.311
ARD-FOS-40	ARD1A	67	67			2895.1	3146.3	3017.5	3019	123.9	127.3	125.6	0.142857	13.53	4.846	306.069	768	320	11.2547	15.1169	8.71287	14.744	12.4571	3.04247	15.4996	9.41467	18.5421	6.37219	12.4571	3.04247	1.52124	7.61588	17.2984											3900	9.84637	11.6034	8.0893
ARD-FOS-41	ARD1B	9	67.6			2897.7	3151.1	3021.8	3023.2	125.5	127.9	126.7	0.125	9.86	9.281	624.534	1270	693	30.1732	59.2497	32.4168	51.2084	43.262	14.2324	57.4945	29.0296	71.7269	14.7972	43.262	14.2324	7.11622	20.615	65.909											4000	2.70211	4.4851	0.880579
ARD-FOS-42	ARD1A	69	69			2904.8	3165.8	3031.7	3033.4	128.6	132.4	130.5	0.142857	10.66	10.089	662.673	1227	707	30.3406	57.9755	27.909	48.1109	41.084	14.4188	55.5027	26.6652	69.9215	12.2465	41.084	14.4188	7.20938	18.1405	64.0275											4100	-1.50537	0.986374	-3.99177
ARD-FOS-43	ARD1B	11	70.8			2914.6	3182.1	3043.9	3045.8	131.2	136.3	133.75	0.166667	10.05	9.335	669.348	1244	682	29.7702	62.7848	30.7643	49.3135	43.1582	15.8739	59.0321	27.2843	74.9059	11.4105	43.1582	15.8739	7.93693	17.8993	68.4171											4200	-1.7962	0.898576	-4.46322
ARD-FOS-44	ARD1A	71	71			2916	3182.7	3045.2	3047.1	131.1	135.6	133.35	0.166667	9.11	9.915	710.348	1187	745	34.9453	75.1111	32.9081	60.1963	50.7902	20.419	71.2093	30.3712	91.6283	9.95211	50.7902	20.419	10.2095	18.2989	83.2815											4300	6.50476	9.98037	3.05645
ARD-FOS-45	ARD1A	73	73			2929.4	3196.5	3058.7	3060.7	131.3	135.8	133.55	0.142857	8.29	10.247	724.65	1398	739	39.7374	85.3405	45.5235	65.9555	59.1392	20.7749	79.9141	38.3644	100	17.5895	59.1392	20.7749	10.3874	26.0817	92.1968											4400	23.0647	33.5529	12.5764
ARD-FOS-46	ARD1B	13	74			2933.4	3205.3	3065.2	3067.6	134.2	137.7	135.95	0.142857	10.09	8.567	585.441	1200	655	27.1812	53.4855	29.168	47.0107	39.2114	13.0406	52.252	26.1707	65.2927	13.1301	39.2114	13.0406	6.52032	18.4608	59.962											4500	17.0974	25.902	8.28095
ARD-FOS-47	ARD1A	75	75			2938	3215.4	3072	3074.6	136.6	140.8	138.7	0.1	9.97	8.438	594.022	1146	626	27.093	55.1753	27.8569	45.3472	38.8681	13.7575	52.6256	25.1106	66.3831	11.3531	38.8681	13.7575	6.87874	16.9769	60.7594											4600	9.3738	11.3896	7.34015
ARD-FOS-48	ARD1A	77	77			2955.2	3234.5	3091.6	3094	138.8	140.5	139.65	0.111111	11.51	6.944	489.139	971	450	19.2079	36.6588	17.7938	26.8214	25.1205	8.65378	33.7743	16.4667	42.428	7.8129	25.1205	8.65378	4.32689	11.3504	38.8906											4700	6.85857	8.5058	5.19744
ARD-FOS-49	ARD1B	15	77.1			2955.8	3235.3	3092.6	3094.91	139.1	140.4	139.75	0.111111	10.7	8.029	573.999	1124	646	23.9795	48.7414	24.6	43.4592	35.195	12.7781	47.9732	22.4169	60.7513	9.63876	35.195	12.7781	6.38907	14.8621	55.5279											4800	6.8541	8.37626	5.36797
ARD-FOS-50	ARD1A	79	79			2967.6	3261.4	3110.9	3113	145.4	148.4	146.9	0.1	12.27	7.249	438.604	1140	433	18.802	29.3419	20.6065	23.8445	23.1487	4.62591	27.7746	18.5228	32.4005	13.8969	23.1487	4.62591	2.31295	15.7878	30.5096											4900	4.51054	6.27212	2.74944
ARD-FOS-51	ARD1B	17	80.3			2977.3	3280	3123.2	3125.4	148.1	154.6	151.35	0.1	9.61	9.727	641.697	1283	765	32.4734	62.9713	33.9644	58.4966	46.9764	16.0021	62.9785	30.9743	78.9806	14.9723	46.9764	16.0021	8.00105	21.5135	72.4394											5000	6.14304	8.16317	4.12423
ARD-FOS-52	ARD1A	81	81			2983.9	3285.4	3129.8	3132	148.1	153.4	150.75	0.1	12.44	6.701	417.627	1074	430	17.1108	26.9848	18.443	23.2788	21.4544	4.54054	25.9949	16.9138	30.5354	12.3733	21.4544	4.54054	2.27027	14.2294	28.6794											5100	3.94366	5.65631	2.23204
ARD-FOS-53	ARD1A	83	83			3000.1	3304.7	3150	3151.4	151.3	153.3	152.3	0.111111	12.39	6.665	383.302	1069	407	17.0871	24.129	18.4249	21.9363	20.3943	3.2219	23.6162	17.1724	26.8381	13.9505	20.3943	3.2219	1.61095	15.2675	25.5211											5200	2.68034	4.57178	0.819681
ARD-FOS-54	ARD1B	19	83.5			3003.1	3310.4	3155.1	3156.3	153.2	154.1	153.65	0.111111	9.55	9.904	669.348	1273	857	33.2811	66.5642	33.8959	66.4205	50.0404	18.9988	69.0392	31.0416	88.0381	12.0428	50.0404	18.9988	9.49942	19.809	80.2718											5300	21.4036	28.8963	13.9326
ARD-FOS-55	ARD1A	85	85			3012.3	3329.9	3169.3	3170.7	158.4	159.2	158.8	0.1	12.26	7.542	463.395	1105	385	19.593	31.5651	19.6921	20.8055	22.9139	5.79361	28.7075	17.1203	34.5012	11.3267	22.9139	5.79361	2.89681	13.695	32.1329											5400	24.6105	33.7222	15.5897
ARD-FOS-56	ARD1B	21	86.6			3030.8	3341.8	3183.2	3185.4	154.6	156.4	155.5	0.1	10.57	8.886	588.301	1167	614	26.9095	50.9231	26.3637	41.6725	36.4672	11.9652	48.4324	24.502	60.3976	12.5368	36.4672	11.9652	5.9826	17.4278	55.5065											5500	8.73137	12.284	5.20895
ARD-FOS-57	ARD1B	23	89.8			3055.9	3376.7	3211.6	3215.2	159.3	161.5	160.4	0.111111	9.72	8.945	613.092	1130	668	29.4916	58.9627	28.288	49.9888	41.6828	15.2275	56.9103	26.4553	72.1378	11.2278	41.6828	15.2275	7.61375	17.4524	65.9131											5600	20.2894	27.6959	12.8671
ARD-FOS-58	ARD1B	25	92.9			3084.4	3406.5	3242.6	3245	160.6	161.5	161.05	0.1	9.27	8.859	652.185	1140	760	30.64	66.8521	30.4999	60.3579	47.0874	19.2563	66.3437	27.8312	85.6	8.57488	47.0874	19.2563	9.62814	16.4464	77.7285											5700	7.95635	12.6978	3.1796
ARD-FOS-59	ARD1B	27	96.1			3109.9	3440	3273.6	3275.5	165.6	164.5	165.05	0.0909091	7.64	10.105	707.487	1344	780	42.5463	90.9662	47.9187	76.0823	64.3784	23.0323	87.4107	41.3461	100	18.3138	64.3784	23.0323	11.5161	27.7289	101.028											5800	-1.75947	0.819234	-4.39241
ARD-FOS-60	ARD1B	29	99.3			3138.5	3469.5	3304.7	3306	167.5	163.5	165.5	0.111111	9.18	9.098	614.999	1176	634	31.7886	63.2092	32.1869	50.2538	44.3596	15.2343	59.594	29.1253	74.8283	13.891	44.3596	15.2343	7.61717	20.1184	68.6009											5900	-1.58115	1.06262	-4.1655
ARD-FOS-61	ARD1B	31	102.4			3171.3	3494.4	3334.1	3335.4	164.1	159	161.55	0.1	9.47	8.901	642.65	1188	643	30.129	64.1504	31.313	49.3432	43.7339	16.2036	59.9375	27.5303	76.141	11.3268	43.7339	16.2036	8.10178	17.9504	69.5174											6000	-1.24312	1.23867	-3.71421
ARD-FOS-62	ARD1B	33	105.6			3198.1	3526.4	3364.6	3365.7	167.6	160.7	164.15	0.1	9.52	8.925	580.673	1193	612	30.0507	56.7081	31.2691	46.5181	41.1365	12.8023	53.9388	28.3342	66.7411	15.5319	41.1365	12.8023	6.40115	20.7651	61.5078											6100	0.0407174	2.28527	-2.20383
ARD-FOS-63	ARD1B	35	108.7			3227.8	3549.8	3393.9	3394.5	166.7	155.3	161	0.111111	10.65	8.945	575.906	1257	656	26.8843	49.2085	28.8714	44.415	37.3448	11.1349	48.4797	26.2099	59.6145	15.0751	37.3448	11.1349	5.56743	19.6267	55.0629											6200	10.9762	15.9026	6.04982
ARD-FOS-64	ARD1B	37	111.9	9		3266.8	3576	3424.8	3425.4	158.6	150.6	154.6	0.1	12.52	7.047	399.511	1032	450	17.8958	25.184	17.1577	24.3552	21.1482	4.20616	25.3543	16.942	29.5605	12.7359	21.1482	4.20616	2.10308	14.4552	27.8411											6300	25.68	34.34	16.9984
ARD-FOS-65	ARD1B	39	115.1			3297.4	3606.9	3455.8	3456.7	159.3	150.2	154.75	0.1	13.23	6.122	369.953	929	390	14.6474	20.9065	13.1405	19.3007	16.9988	3.69613	20.6949	13.3026	24.391	9.60649	16.9988	3.69613	1.84807	11.1174	22.8801											6400	32.9836	43.206	22.6878
ARD-FOS-66	ARD1B	41	118.2			3338.6	3629.3	3486.6	3486.8	148.2	142.5	145.35	0.1	13.39	5.628	334.674	892	356	13.271	17.6887	11.9552	17.0397	14.9887	2.80767	17.7963	12.181	20.604	9.37332	14.9887	2.80767	1.40383	10.521	19.4563											6500	24.0753	33.652	14.5384
ARD-FOS-67	ARD1B	43	121.4			3386	3660.8	3520.9	3522.3	136.3	138.5	137.4	0.0769231	13.46	4.642	308.93	805	320	10.8234	15.4748	9.71448	14.8402	12.7132	2.8702	15.5834	9.84302	18.4536	6.97282	12.7132	2.8702	1.4351	8.14609	17.2804											6600	9.88245	15.8005	3.97059
ARD-FOS-68	ARD1B	45	124.5			3423.7	3702.6	3561.3	3563.2	139.5	139.4	139.45	0.0769231	14.6	4.43	270.79	799	344	9.47863	10.7011	8.04271	14.6741	10.7241	2.84861	13.5727	7.87551	16.4213	5.0269	10.7241	2.84861	1.4243	6.19134	15.2569											6700	-0.886646	1.7351	-3.58104
ARD-FOS-69	ARD1B	47	127.7			3470.5	3742.6	3606	3607.2	136.7	135.4	136.05	0.0666667	14.55	4.26	269.837	768	322	9.13338	10.6991	7.40355	13.555	10.1978	2.61172	12.8095	7.58606	15.4212	4.97434	10.1978	2.61172	1.30586	6.04195	14.3536											6800	-1.99607	1.38098	-5.38327
ARD-FOS-70	ARD1B	49	130.9			3507.8	3798	3648.8	3650.7	142.9	147.3	145.1	0.0833333	14.51	4.211	253.627	744	298	9.05001	9.54376	6.90719	12.3094	9.45259	2.22191	11.6745	7.23067	13.8964	5.00876	9.45259	2.22191	1.11096	5.91702	12.9881											6900	-2.24745	1.32628	-5.82016
ARD-FOS-71	ARD1C	21	131			3508.8	3798.7	3650.1	3651.9	143.1	146.8	144.95	0.0769231	13.77	5.187	318.465	880	365	11.8556	15.6652	11.0636	16.9771	13.8904	2.8757	16.7661	11.0147	19.6418	8.13899	13.8904	2.8757	1.43785	9.31451	18.4663											7000	-2.3	1.3	-5.85262
ARD-FOS-72	ARD1C	23	133			3533.1	3825.1	3676.1	3677.8	144.7	147.3	146	0.0769231	13.85	4.791	270.79	821	324	10.8574	11.7896	9.54047	14.5426	11.6825	2.11823	13.8007	9.56429	15.919	7.44606	11.6825	2.11823	1.05911	8.31194	15.0531											7100	-2.3	1.32026	-5.86288
ARD-FOS-73	ARD1B	51	134			3541.1	3844.5	3688	3690.6	149.5	153.9	151.7	0.0769231	13.66	4.4	279.372	832	320	10.0848	12.7653	10.0767	14.568	11.8737	2.19724	14.071	9.67647	16.2682	7.47923	11.8737	2.19724	1.09862	8.3774	15.37											7200	-2.29581	1.38474	-6.04163
ARD-FOS-74	ARD1C	25	135			3549	3866.6	3699.1	3703	154	163.6	158.8	0.0769231	14.25	4.04	240.279	732	279	8.83247	8.87412	6.93794	11.5598	9.05108	1.90071	10.9518	7.15037	12.8525	5.24965	9.05108	1.90071	0.950357	6.02662	12.0755											7300	-2.23991	1.4	-5.91974
ARD-FOS-75	ARD1C	27	137			3579.2	3889.9	3724.3	3729	149.8	160.9	155.35	0.0714286	12.85	4.4	306.069	821	342	10.7436	16.4144	11.0583	17.0614	13.8194	3.38276	17.2022	10.4367	20.585	7.05391	13.8194	3.38276	1.69138	8.4367	19.2022											7400	-2.26214	1.4	-5.9244
ARD-FOS-76	ARD1B	53	137.2			3582.4	3892.4	3727.1	3731.7	149.3	160.7	155	0.0769231	13.52	3.664	250.767	707	286	8.42683	10.7017	7.24213	12.7913	9.79049	2.4623	12.2528	7.32818	14.7151	4.86588	9.79049	2.4623	1.23115	5.87241	13.7086											7500	-2.38349	1.38143	-6.14841
ARD-FOS-77	ARD1C	29	139			3601.7	3921.5	3750.4	3755.1	153.4	166.4	159.9	0.0769231	13.39	4.108	282.232	736	300	9.58801	13.4438	8.1218	13.7694	11.2308	2.81109	14.0419	8.41967	16.853	5.60858	11.2308	2.81109	1.40555	6.75769	15.7038											7600	-2.39973	1.25864	-6.05783
ARD-FOS-78	ARD1B	55	140.4			3617.6	3945.5	3767.2	3772.7	155.1	172.8	163.95	0.0769231	12.77	4.645	317.511	738	328	11.4356	17.5473	9.05143	16.3346	13.5922	4.01798	17.6102	9.57423	21.6282	5.55626	13.5922	4.01798	2.00899	7.19871	19.9857											7700	-2.35786	1.24214	-5.91572
ARD-FOS-79	ARD1C	31	141			3627.7	3951.5	3774.6	3780.2	152.5	171.3	161.9	0.0833333	12.56	4.789	307.976	831	330	12.0049	17.175	11.8057	16.7949	14.4451	2.93797	17.3831	11.5072	20.3211	8.56918	14.4451	2.93797	1.46899	9.77015	19.1201											7800	-2.32074	1.27926	-5.84147
ARD-FOS-80	ARD1C	33	143			3655.4	3976.9	3799.8	3805.4	150	171.5	160.75	0.0769231	12.64	4.869	295.581	864	301	12.1319	15.944	12.5269	14.8708	13.8684	1.83735	15.7058	12.0311	17.5431	10.1937	13.8684	1.83735	0.918675	10.9448	16.7921											7900	-2.34714	1.20304	-5.88005
ARD-FOS-81	ARD1B	57	143.5			3660.8	3983.3	3806.6	3811.8	151	171.5	161.25	0.0833333	11.7	5.316	332.767	901	325	14.3756	21.425	15.3745	17.9708	17.2865	3.14776	20.4342	14.1387	23.582	10.991	17.2865	3.14776	1.57388	12.2777	22.2953											8000	-1.79385	0.957539	-4.54524
ARD-FOS-82	ARD1C	35	145			3673.5	4009	3825.3	3830.9	157.4	178.1	167.75	0.0588235	12.17	5.011	309.883	875	300	12.9932	18.1965	13.6929	15.5257	15.1021	2.32295	17.425	12.7791	19.748	10.4562	15.1021	2.32295	1.16147	11.4057	18.7984											8100	-1.3637	0.653956	-3.41789
ARD-FOS-83	ARD1B	59	146.7			3705.3	4031.2	3851.8	3859.2	153.9	172	162.95	0.0625	14.02	4.125	249.814	758	259	9.18007	9.91105	7.82542	10.6955	9.40301	1.22026	10.6233	8.18275	11.8435	6.96249	9.40301	1.22026	0.61013	7.4613	11.3447											8200	-1.37323	0.347194	-3.15499
ARD-FOS-84	ARD1C	37	147			3709	4035.1	3856.8	3864.1	155.1	171	163.05	0.0625	12.45	4.685	307.023	837	311	11.8432	17.3268	12.1566	15.7831	14.2774	2.70735	16.9848	11.5701	19.6921	8.86272	14.2774	2.70735	1.35368	9.96942	18.5854											8300	-1.63766	0.0679984	-3.27448
ARD-FOS-85	ARD1C	39	149			3735	4085.1	3890.9	3897.4	162.4	187.7	175.05	0.0588235	13.1	4.217	279.372	753	272	10.0783	13.7129	8.94917	12.4859	11.3066	2.17923	13.4858	9.12734	15.665	6.94811	11.3066	2.17923	1.08962	7.83893	14.7742											8400	-1.69591	0.0710029	-3.36283
ARD-FOS-86	ARD1B	61	149.8			3743.5	4106	3903.2	3910.6	167.1	195.4	181.25	0.0588235	13.75	3.93	240.279	722	246	8.9074	9.53868	7.31326	10.2398	8.9998	1.24914	10.2489	7.75066	11.4981	6.50151	8.9998	1.24914	0.624571	7.01213	10.9875											8500	-1.57297	0.0366926	-3.08305
ARD-FOS-87	ARD1C	41	151			3765.4	4129.6	3926.2	3933.3	167.9	196.3	182.1	0.0555556	13.77	3.095	214.535	626	199	6.92655	7.48483	4.99423	7.55058	6.73905	1.19643	7.93547	5.54262	9.1319	4.3462	6.73905	1.19643	0.598213	4.83527	8.64283											8600	-1.44309	0.000129661	-2.84296
ARD-FOS-88	ARD1B	63	153			3793.3	4170.1	3965.6	3972	178.7	198.1	188.4	0.05	15.11	1.592	124.907	478	130	3.05261	-0.44173	0.444828	2.97765	1.50834	1.7774	3.28574	-0.269063	5.06315	-2.04647	1.50834	1.7774	0.888702	-1.31991	4.33659											8700	-1.34518	0.0548203	-2.69036
ARD-FOS-89	ARD1C	43	153			3793.3	4170.1	3965.6	3972.1	178.7	198.1	188.4	0.05	13.86	4.106	248.86	759	259	9.24579	10.0594	8.05452	10.8622	9.5555	1.19866	10.7542	8.35683	11.9528	7.15817	9.5555	1.19866	0.599332	7.64815	11.4628											8800	-1.3	0.1	-2.6
ARD-FOS-90	ARD1C	45	155	8		3813.2	4233	4004.2	4011.1	197.9	221.9	209.9	0.05	15.71	1.398	115.372	462	122	2.52141	-1.44174	-0.287823	2.32253	0.778594	1.95689	2.73548	-1.1783	4.69237	-3.13519	0.778594	1.95689	0.978445	-2.33526	3.89244											8900	-1.3	0.1	-2.6
ARD-FOS-91	ARD1C	47	157			3858.9	4262.3	4041.6	4049.2	190.3	213.1	201.7	0.0526316	16.34	0.856	89.6278	408	102	1.33392	-3.45626	-1.74829	1.13131	-0.684831	2.32275	1.63792	-3.00758	3.96066	-5.33033	-0.684831	2.32275	1.16137	-4.38084	3.01118											9000	-1.3	0.1	-2.6
ARD-FOS-92	ARD1C	49	159			3886.7	4302	4077.4	4087.3	200.6	214.7	207.65	0.0526316	16.73	0.534	81.0464	386	89	0.66985	-4.15079	-2.37249	0.40991	-1.36088	2.3142	0.953316	-3.67508	3.26751	-5.98928	-1.36088	2.3142	1.1571	-5.04329	2.32153
ARD-FOS-93	ARD1C	51	161			3911.7	4338	4109	4119.5	207.8	218.5	213.15	0.0714286	17.81	0.402	67.6976	391	84	0.366591	-5.28154	-2.74048	-0.0618644	-1.92932	2.62386	0.694539	-4.55319	3.3184	-7.17705	-1.92932	2.62386	1.31193	-6.10448	2.24583
ARD-FOS-94	ARD1C	53	163			3934.9	4358.1	4140.6	4146.9	212	211.2	211.6	0.0714286	17.17	0.482	62.9301	382	81	0.545054	-5.42892	-2.64369	-0.0610206	-1.89714	2.73047	0.833329	-4.62762	3.5638	-7.35809	-1.89714	2.73047	1.36524	-6.24194	2.44765
ARD-FOS-95	ARD1C	55	165			3952.7	4388.2	4170.3	4174.2	221.5	214	217.75	0.0769231	16.97	0.367	60.0697	377	78	0.335925	-5.5648	-2.65436	-0.15578	-2.00975	2.7076	0.697845	-4.71735	3.40544	-7.42495	-2.00975	2.7076	1.3538	-6.31815	2.29864
ARD-FOS-96	ARD1C	57	167			3980.7	4406.7	4198.6	4202	221.3	204.7	213	0.0769231	16.29	0.817	80.0929	318	97	1.26146	-4.07241	-3.54095	0.90628	-1.3614	2.83559	1.47419	-4.197	4.30978	-7.03259	-1.3614	2.83559	1.4178	-5.87347	3.15066
ARD-FOS-97	ARD1C	59	169			4003.1	4429.2	4230.7	4229.7	226.6	199.5	213.05	0.0714286	16.93	0.334	70.558	360	82	0.274343	-4.88427	-2.96749	0.0374596	-1.88499	2.48502	0.600034	-4.37002	3.08506	-6.85504	-1.88499	2.48502	1.24251	-5.83922	2.06924
ARD-FOS-98	ARD1C	61	171			4030.7	4452.3	4259.2	4256.9	226.2	195.4	210.8	0.0769231	16.96	0.338	63.8836	367	80	0.280862	-5.3188	-2.84406	-0.0614502	-1.98586	2.62592	0.640059	-4.61178	3.26598	-7.2377	-1.98586	2.62592	1.31296	-6.16429	2.19257
ARD-FOS-99	ARD1C	63	173			4060.5	4471	4288	4283.7	223.2	187.3	205.25	0.0769231	17.78	0.356	69.6045	368	83	0.283888	-5.15834	-3.15393	-0.0996206	-2.032	2.59038	0.558377	-4.62238	3.14875	-7.21276	-2.032	2.59038	1.29519	-6.15387	2.08987
ARD-FOS-100	ARD1C	65	175	7	3	4085	4498.6	4315.5	4310.5	225.5	188.1	206.8	0.0769231	15.05	2.703	186.883	551	199	5.46129	4.05733	2.08231	6.58948	4.5476	1.94269	6.49029	2.60492	8.43297	0.66223	4.5476	1.94269	0.971343	1.45635	7.63885
ARD-FOS-101	ARD1C	67	177			4118.9	4515.4	4345.8	4338.3	219.4	177.1	198.25	0.0714286	12.49	7.724	452.906	1046	503	19.6982	29.9006	17.5917	27.7408	23.7328	6.00271	29.7355	17.7301	35.7382	11.7274	23.7328	6.00271	3.00135	14.1812	33.2845
ARD-FOS-102	ARD1C	69	179			4143	4538.4	4376.1	4366.1	223.1	172.3	197.7	0.0714286	12.24	7.974	628.348	1050	590	20.7707	46.2386	18.262	33.942	29.8033	12.9362	42.7395	16.8671	55.6758	3.93086	29.8033	12.9362	6.46811	9.21887	50.3878
ARD-FOS-103	ARD1C	71	181			4168.9	4558.2	4404.3	4392.9	224	165.3	194.65	0.0714286	14.0061	3.27425	334.836	584.348	326.2	7.21884	16.5096	3.76356	14.4615	10.4884	5.99871	16.4871	4.48966	22.4858	-1.50905	10.4884	5.99871	2.99935	0.943078	20.0337
ARD-FOS-104	ARD1C	75	185			4232.3	4600.2	4461	4447.4	215.1	152.8	183.95	0.0769231	11.8821	8.58608	664.503	1081.55	721.465	23.0786	51.2124	19.9859	43.7287	34.5014	15.336	49.8374	19.1653	65.1734	3.82933	34.5014	15.336	7.66801	10.0983	58.9044
ARD-FOS-105	ARD1C	77	187			4272.2	4612.4	4485.1	4474	201.8	138.4	170.1	0.0714286	11.81	6.808	602.604	903	540	18.337	45.9018	15.1942	32.0038	27.8592	14.0687	41.928	13.7905	55.9967	-0.278269	27.8592	14.0687	7.03437	5.47269	50.2457
ARD-FOS-106	ARD1C	79	189			4299.9	4629.5	4510.1	4500.7	200.8	128.8	164.8	0.0769231	11.84	6.289	552.069	785	411	16.8675	41.1357	11.8512	23.3937	23.312	12.7877	36.0997	10.5244	48.8873	-2.2633	23.312	12.7877	6.39383	2.96398	43.66
ARD-FOS-107	ARD1D	1	190	6		4309.7	4643.7	4523.2	4514.1	204.4	129.6	167	0.125	16.83	0.492	71.5115	370	88	0.582731	-4.79603	-2.73041	0.338732	-1.65124	2.58231	0.931063	-4.23355	3.51337	-6.81586	-1.65124	2.58231	1.29115	-5.76028	2.45779
ARD-FOS-108	ARD1C	81	191			4320.1	4651.5	4531.9	4522.8	202.7	128.7	165.7	0.111111	15.39	3.163	182.116	633	215	6.30229	3.42425	3.56933	7.174	5.11747	1.90586	7.02332	3.21161	8.92918	1.30576	5.11747	1.90586	0.952928	2.08482	8.15011
ARD-FOS-109	ARD1D	3	192			4329.6	4662	4540.4	4531.6	202	130.4	166.2	0.1	15.08	2.948	193.558	611	201	5.9768	4.51026	3.36751	6.67261	5.1318	1.4818	6.61359	3.65	8.09539	2.16821	5.1318	1.4818	0.740898	2.77393	7.48967
ARD-FOS-110	ARD1C	83	193			4339.8	4674	4548.2	4540.4	200.6	133.6	167.1	0.125	14.46	3.706	225.023	673	248	7.94949	7.46521	5.34993	9.66109	7.60643	1.77492	9.38135	5.83151	11.1563	4.05659	7.60643	1.77492	0.887461	4.78213	10.4307
ARD-FOS-111	ARD1D	5	194			4348.5	4688.9	4556.2	4549.2	200.7	139.7	170.2	0.125	17.55	0.453	77.2324	374	87	0.471722	-4.63166	-2.95219	0.126439	-1.74642	2.46348	0.717061	-4.2099	3.18054	-6.67338	-1.74642	2.46348	1.23174	-5.66637	2.17353
ARD-FOS-112	ARD1C	85	195			4357.4	4703.6	4563.4	4557.9	200.5	145.7	173.1	0.111111	14.59	3.306	199.279	638	215	6.98591	5.40247	4.42416	7.77297	6.14638	1.51328	7.65966	4.6331	9.17294	3.11981	6.14638	1.51328	0.756641	3.73841	8.55435
ARD-FOS-113	ARD1D	7	196			4369.4	4710.8	4572.2	4566.5	197.1	144.3	170.7	0.111111	11.94	6.08	381.395	930	359	16.1552	25.2196	15.6643	19.7609	19.2	4.40914	23.6091	14.7909	28.0183	10.3817	19.2	4.40914	2.20457	12.1841	26.2159
ARD-FOS-114	ARD1C	87	197			4379.2	4719.8	4580.8	4575.4	196.2	144.4	170.3	0.125	12.21	5.473	306.069	868	315	14.177	17.7676	13.4268	16.4232	15.4486	2.00266	17.4513	13.446	19.454	11.4433	15.4486	2.00266	1.00133	12.262	18.6353
ARD-FOS-115	ARD1D	9	198			4387.1	4729.3	4589.5	4584	196.9	145.3	171.1	0.125	13.32	4.409	259.348	724	269	10.3735	11.7018	7.92042	12.0417	10.5093	1.87003	12.3794	8.63932	14.2494	6.76929	10.5093	1.87003	0.935014	7.53371	13.485
ARD-FOS-116	ARD1C	89	199			4394	4741.5	4597.8	4592.5	198.5	149	173.75	0.111111	14.87	2.927	182.116	603	198	6.02056	3.87275	3.37877	6.66205	4.98353	1.60228	6.58581	3.38125	8.1881	1.77896	4.98353	1.60228	0.801142	2.43394	7.53312
ARD-FOS-117	ARD1D	11	200			4400.3	4755.8	4605.7	4601.3	201	154.5	177.75	0.125	15.76	1.798	122.046	505	145	3.33571	-1.00798	0.579229	3.44442	1.58785	2.18002	3.76787	-0.592178	5.94789	-2.7722	1.58785	2.18002	1.09001	-1.88106	5.05675
ARD-FOS-118	ARD1C	91	201			4410.9	4762	4614	4610.1	199.2	151.9	175.55	0.111111	14.23	3.653	244.093	662	239	7.96305	9.1903	5.34311	9.3833	7.96994	1.86075	9.83069	6.10919	11.6914	4.24844	7.96994	1.86075	0.930375	5.00907	10.9308
ARD-FOS-119	ARD1D	13	202			4422.3	4767.9	4622.8	4618.9	196.6	149	172.8	0.111111	14.39	3.838	221.209	693	268	8.28755	7.25999	5.88174	10.8131	8.0606	2.08297	10.1436	5.97763	12.2265	3.89467	8.0606	2.08297	1.04148	4.74613	11.3751
ARD-FOS-120	ARD1C	93	203			4430.8	4777.5	4632.1	4627.7	196.9	149.8	173.35	0.111111	12.96	4.571	252.674	742	283	11.0773	11.7298	8.87421	13.325	11.2516	1.84483	13.0964	9.40677	14.9413	7.56195	11.2516	1.84483	0.922413	8.31607	14.1871
ARD-FOS-121	ARD1D	15	204			4439	4788	4640.5	4636.5	197.5	151.5	174.5	0.111111	13.38	4.541	242.186	754	260	10.6454	10.2169	8.57797	11.4449	10.2213	1.20797	11.4293	9.01332	12.6372	7.80535	10.2213	1.20797	0.603986	8.29914	12.1434
ARD-FOS-122	ARD1D	17	206			4454.4	4808.6	4657	4653.8	199.4	154.8	177.1	0.111111	13.22	5.491	301.302	859	301	13.1101	15.301	11.4158	14.0539	13.4702	1.63737	15.1076	11.8328	16.7449	10.1954	13.4702	1.63737	0.818687	10.8648	16.0756
ARD-FOS-123	ARD1D	19	208			4473.9	4828.3	4674.4	4671.4	197.5	156.9	177.2	0.111111	15.98	1.852	131.581	501	144	3.39438	-0.476826	0.351714	3.29645	1.64143	1.99686	3.63829	-0.355426	5.63514	-2.35228	1.64143	1.99686	0.998428	-1.53602	4.81888
ARD-FOS-124	ARD1D	21	210			4488.1	4853.2	4690.7	4688.6	200.5	164.6	182.55	0.111111	14.36	3.454	199.279	653	224	7.43804	5.63958	4.99831	8.44761	6.63089	1.59164	8.22253	5.03924	9.81417	3.4476	6.63089	1.59164	0.795821	4.09823	9.16354
ARD-FOS-125	ARD1D	23	212			4508.8	4867.8	4707.9	4705.9	197.1	161.9	179.5	0.111111	13.89	3.601	198.325	673	231	8.04546	6.07412	5.97837	9.25441	7.33809	1.59364	8.93173	5.74445	10.5254	4.15081	7.33809	1.59364	0.796821	4.80225	9.87393
ARD-FOS-126	ARD1D	25	214			4529.3	4886.9	4725	4723.2	193.9	163.7	178.8	0.125	14.38	3.787	236.465	689	228	8.1785	8.42144	5.80123	8.64815	7.76233	1.32139	9.08372	6.44094	10.4051	5.11956	7.76233	1.32139	0.660694	5.65971	9.86496
ARD-FOS-127	ARD1D	27	216			4549.9	4903.5	4741.5	4740.4	190.5	163.1	176.8	0.125	14.42	3.389	193.558	647	225	7.25932	5.147	4.79915	8.45108	6.41414	1.73948	8.15361	4.67466	9.89309	2.93518	6.41414	1.73948	0.869738	3.64624	9.18203
ARD-FOS-128	ARD1D	29	218			4567.8	4918.7	4758.9	4757.6	189.8	161.1	175.45	0.111111	14.66	2.988	196.418	614	213	6.24704	5.1203	3.81679	7.61128	5.69885	1.61604	7.31489	4.08281	8.93093	2.46677	5.69885	1.61604	0.80802	3.12737	8.27033
ARD-FOS-129	ARD1D	31	220			4582.2	4937.9	4776.4	4774.9	192.7	163	177.85	0.111111	13.52	4.53	275.558	792	281	10.505	12.6891	9.31077	12.5021	11.2517	1.62833	12.8801	9.6234	14.5084	7.99508	11.2517	1.62833	0.814164	8.6607	13.8428
ARD-FOS-130	ARD1D	33	222			4605.9	4951.5	4793	4791.9	186	159.6	172.8	0.125	15.71	2.856	193.558	608	200	5.53246	3.95238	2.77005	6.20488	4.61494	1.55052	6.16546	3.06442	7.71598	1.51391	4.61494	1.55052	0.77526	2.14772	7.08217
ARD-FOS-131	ARD1D	35	224			4627.8	4966.5	4810.7	4809	181.2	157.5	169.35	0.111111	13.81	4.393	258.395	759	264	9.95485	10.8782	8.11976	11.1983	10.0378	1.38308	11.4208	8.65469	12.8039	7.27161	10.0378	1.38308	0.69154	7.83698	12.2386
ARD-FOS-132	ARD1D	37	226			4649.2	4983.8	4828.2	4826.5	177.3	157.3	167.3	0.111111	15.08	2.597	183.069	575	184	5.22164	3.75643	2.58201	5.79111	4.3378	1.45075	5.78855	2.88705	7.2393	1.43629	4.3378	1.45075	0.725376	2.02932	6.64627
ARD-FOS-133	ARD1D	39	228			4668.3	4998.7	4846.5	4844.8	176.5	153.9	165.2	0.111111	15.13	2.622	182.116	585	185	5.25678	3.64465	2.75803	5.81126	4.36768	1.41282	5.7805	2.95486	7.19332	1.54204	4.36768	1.41282	0.706411	2.11956	6.6158
ARD-FOS-134	ARD1D	41	230			4684.7	5023.5	4864.5	4862.9	178.2	160.6	169.4	0.111111	13.36	5.097	294.627	860	291	12.0121	14.5007	11.2163	13.282	12.7528	1.44274	14.1955	11.31	15.6383	9.8673	12.7528	1.44274	0.721372	10.4571	15.0485
ARD-FOS-135	ARD1D	43	232			4710.3	5037.9	4882.1	4880.5	170.2	157.4	163.8	0.125	15.02	2.929	180.209	614	195	5.9611	3.60258	3.48649	6.40189	4.86301	1.53378	6.39679	3.32923	7.93057	1.79546	4.86301	1.53378	0.76689	2.42243	7.3036
ARD-FOS-136	ARD1D	45	234			4729.9	5053.4	4899.8	4898	168.1	155.4	161.75	0.111111	14.41	3.449	206.907	660	215	7.3997	6.16112	5.10623	7.91691	6.64599	1.2635	7.90949	5.38249	9.17299	4.119	6.64599	1.2635	0.631749	4.63548	8.6565
ARD-FOS-137	ARD1D	47	236			4750	5068.9	4916.5	4915.6	165.6	153.3	159.45	0.1	16.07	1.733	132.535	498	140	3.13307	-0.462499	0.232515	3.06235	1.49136	1.87665	3.36801	-0.385294	5.24467	-2.26195	1.49136	1.87665	0.938327	-1.49482	4.47754
ARD-FOS-138	ARD1D	49	238			4769.3	5083.8	4933.9	4933.2	163.9	150.6	157.25	0.111111	16.81	0.927	87.7208	437	104	1.42343	-3.74544	-1.41036	1.08786	-0.661125	2.41376	1.75263	-3.07488	4.16639	-5.48864	-0.661125	2.41376	1.20688	-4.50195	3.1797
ARD-FOS-139	ARD1D	51	240			4786.8	5101.1	4950.8	4950.8	164	150.3	157.15	0.1	16.78	0.967	91.5347	438	110	1.50397	-3.48898	-1.37546	1.37611	-0.496088	2.39694	1.90086	-2.89303	4.2978	-5.28998	-0.496088	2.39694	1.19847	-4.31016	3.31799
ARD-FOS-140	ARD1D	53	242			4813.8	5113.9	4969	4968.8	155	145.1	150.05	0.1	16.53	1.285	110.604	468	121	2.1564	-2.14918	-0.648401	1.97399	0.333201	2.093	2.42621	-1.7598	4.51921	-3.85281	0.333201	2.093	1.0465	-2.99724	3.66364
ARD-FOS-141	ARD1D	55	244			4832.4	5130.9	4987	4987.1	154.7	143.8	149.25	0.111111	14.85	4.327	240.279	738	296	9.08786	8.13572	6.38797	11.8364	8.86198	2.27642	11.1384	6.58556	13.4148	4.30914	8.86198	2.27642	1.13821	5.23969	12.4843
ARD-FOS-142	ARD1D	57	246			4857.4	5147.6	5004.5	5005.1	147.7	142.5	145.1	0.111111	14.44	4.648	287.953	766	297	10.0775	12.212	7.49028	12.3331	10.5282	2.27486	12.8031	8.25337	15.0779	5.97851	10.5282	2.27486	1.13743	6.90842	14.148
ARD-FOS-143	ARD1D	59	248			4885	5163.6	5021.1	5023	138	140.6	139.3	0.1	14.39	4.05	208.814	677	222	8.76553	6.32638	5.51589	8.3135	7.23033	1.55847	8.7888	5.67185	10.3473	4.11338	7.23033	1.55847	0.779237	4.75045	9.71021
ARD-FOS-144	ARD1D	61	250			4903.6	5182.8	5038.2	5040.9	137.3	141.9	139.6	0.125	14.49	3.699	241.232	679	245	7.9166	8.64274	5.45447	9.47143	7.87131	1.73192	9.60323	6.13939	11.3352	4.40747	7.87131	1.73192	0.86596	5.11544	10.6272
ARD-FOS-145	ARD1D	64	253			4938.9	5205.2	5059.6	5066.1	127.2	139.1	133.15	0.111111	15.68	2.332	161.139	563	169	4.45951	1.73707	1.85012	4.67799	3.18117	1.60538	4.78655	1.57579	6.39193	-0.0295925	3.18117	1.60538	0.802691	0.626648	5.73569
ARD-FOS-146	ARD1D	65	254			4948	5216.9	5067.1	5074.9	126.9	142	134.45	0.111111	16.12	2.41	179.256	564	173	4.4848	2.65111	1.54806	4.64198	3.33148	1.49343	4.82492	1.83805	6.31835	0.344616	3.33148	1.49343	0.746717	0.955095	5.70787
ARD-FOS-147	ARD1D	67	256			4966.1	5235.9	5082.5	5090.9	124.8	145	134.9	0.142857	15.06	2.786	189.744	600	197	5.63623	4.25425	3.14488	6.47877	4.87853	1.47537	6.3539	3.40317	7.82926	1.9278	4.87853	1.47537	0.737683	2.5309	7.22617
ARD-FOS-148	ARD1D	69	258			4981.9	5247.5	5099.3	5105.3	123.4	142.2	132.8	0.142857	14.22	3.792	210.721	689	246	8.28605	6.65976	5.97862	9.77746	7.67547	1.70315	9.37862	5.97233	11.0818	4.26918	7.67547	1.70315	0.851573	4.96538	10.3856
ARD-FOS-149	ARD1D	71	260			4995.3	5261	5115.3	5119.6	124.3	141.4	132.85	0.125	16.05	1.6	121.093	492	143	2.86858	-1.22402	0.122217	3.217	1.24594	2.15108	3.39703	-0.905141	5.54811	-3.05623	1.24594	2.15108	1.07554	-2.17691	4.6688
ARD-FOS-150	ARD1D	73	262			5013.1	5270.9	5130.2	5134.3	121.2	136.6	128.9	0.142857	15.47	2.36	164.953	563	176	4.58374	2.15548	2.01049	5.14621	3.47398	1.62359	5.09757	1.85039	6.72117	0.226793	3.47398	1.62359	0.811797	0.890478	6.05748
ARD-FOS-151	ARD1D	75	264			5025.6	5285	5145	5148.9	123.3	136.1	129.7	0.142857	16.16	1.594	121.093	500	136	2.83452	-1.27968	0.216449	2.83086	1.15054	2.03615	3.18669	-0.885619	5.22284	-2.92177	1.15054	2.03615	1.01808	-2.08944	4.39051
ARD-FOS-152	ARD1D	77	266			5040.9	5298.3	5159.6	5163.8	122.9	134.5	128.7	0.142857	16.68	1.121	97.2557	457	114	1.81472	-3.08179	-0.949165	1.59436	-0.155468	2.31926	2.16379	-2.47473	4.48305	-4.79398	-0.155468	2.31926	1.15963	-3.84593	3.53499
ARD-FOS-153	ARD1D	79	268			5056.2	5309.3	5175.3	5179	122.8	130.3	126.55	0.125	15.39	2.139	150.651	527	166	4.14357	1.20831	1.30306	4.68437	2.83483	1.83716	4.67199	0.997666	6.50915	-0.839495	2.83483	1.83716	0.91858	-0.0885088	5.75816
ARD-FOS-154	ARD1D	81	270			5070.1	5325.5	5191.1	5194.4	124.3	131.1	127.7	0.142857	16.1	2.073	161.139	535	170	3.81171	1.4465	0.969685	4.5067	2.68365	1.73822	4.42187	0.945426	6.16009	-0.792795	2.68365	1.73822	0.869111	-0.0822526	5.44955
ARD-FOS-155	ARD1D	83	272			5088.1	5337.9	5205.2	5208.7	120.6	129.2	124.9	0.142857	14.95	2.857	194.511	606	209	5.83447	4.70036	3.37339	7.18168	5.27247	1.62221	6.89469	3.65026	8.5169	2.02805	5.27247	1.62221	0.811106	2.69117	7.85378
ARD-FOS-156	ARD1D	85	274			5101.6	5354.6	5220.2	5223.1	121.5	131.5	126.5	0.125	15.05	2.613	186.883	572	200	5.26727	4.05733	2.54143	6.64143	4.62687	1.74566	6.37253	2.88121	8.11819	1.13554	4.62687	1.74566	0.87283	1.84913	7.4046
ARD-FOS-157	ARD1D	87	276			5116.2	5370.9	5234.7	5237.8	121.6	133.1	127.35	0.125	15.98	1.695	129.674	500	149	3.07563	-0.606167	0.331124	3.54111	1.58542	2.03484	3.62027	-0.449419	5.65511	-2.48426	1.58542	2.03484	1.01742	-1.65247	4.82332
ARD-FOS-158	ARD1E	1	276			5116.2	5370.9	5234.7	5237.81	121.6	133.1	127.35	0.125	15.77	2.098	149.697	534	166	3.95056	0.887119	1.17762	4.48113	2.62411	1.8545	4.47861	0.76961	6.3331	-1.08489	2.62411	1.8545	0.927249	-0.326814	5.57503
ARD-FOS-159	ARD1D	89	278			5133.2	5391.3	5248.9	5252.6	119.4	138.7	129.05	0.125	17.03	1.659	143.977	518	145	2.79486	-0.238194	0.0441385	2.90791	1.37718	1.70679	3.08397	-0.329611	4.79076	-2.0364	1.37718	1.70679	0.853396	-1.33871	4.09307
ARD-FOS-160	ARD1E	3	278			5133.2	5391.3	5248.9	5252.61	119.4	138.7	129.05	0.125	14.9	2.574	164.953	582	190	5.23905	2.59758	2.88816	6.22125	4.23651	1.77467	6.01119	2.46184	7.78586	0.687162	4.23651	1.77467	0.887337	1.41261	7.06042
ARD-FOS-161	ARD1D	91	280			5144.7	5410.1	5264.2	5267.5	122.8	142.6	132.7	0.142857	15.95	1.638	125.86	503	146	2.96616	-0.848792	0.412375	3.40775	1.48437	2.04025	3.52463	-0.555881	5.56488	-2.59613	1.48437	2.04025	1.02013	-1.76213	4.73087
ARD-FOS-162	ARD1E	5	280			5144.7	5410.1	5264.2	5267.51	122.8	142.6	132.7	0.142857	15.62	2.151	169.721	543	172	4.1021	2.3753	1.4742	4.86054	3.20303	1.55238	4.75541	1.65065	6.30779	0.0982735	3.20303	1.55238	0.77619	0.732848	5.67322
ARD-FOS-163	ARD1D	93	282			5164	5431.7	5278.7	5282.2	118.2	149.5	133.85	0.142857	16.01	1.748	137.302	501	139	3.17658	-0.106253	0.332384	3.03904	1.61044	1.73917	3.34961	-0.128734	5.08878	-1.86791	1.61044	1.73917	0.869586	-1.15698	4.37785
ARD-FOS-164	ARD1E	7	282			5164	5431.7	5278.7	5282.21	118.2	149.5	133.85	0.142857	13.75	5.099	279.372	780	338	11.6657	12.6202	8.70119	15.4718	12.1147	2.7916	14.9063	9.32313	17.6979	6.53153	12.1147	2.7916	1.3958	7.67267	16.5568
ARD-FOS-165	ARD1D	95	284	5	2	5176	5452.5	5294.6	5296.9	120.9	155.6	138.25	0.125	8.8034	n.d.	503.18	1179.47	532.89		52.5486	34.1196	43.5831	43.4171	9.21559	52.6327	34.2015	61.8483	24.9859	43.4171	9.21559	5.32062	20.5243	66.3099
ARD-FOS-166	ARD1E	9	284			5176	5452.5	5294.6	5296.91	120.9	155.6	138.25	0.125	12.93	6.341	471.976	944	425	15.5452	30.1617	14.0583	21.9521	20.4293	7.33672	27.766	13.0926	35.1028	5.7559	20.4293	7.33672	3.66836	8.75497	32.1037
ARD-FOS-167	ARD1E	11	286			5190.7	5469.3	5312.3	5314.8	124.1	154.5	139.3	0.0909091	10.98	6.969	538.72	876	435	20.2266	43.7763	16.2868	27.2289	26.8796	12.1393	39.019	14.7403	51.1583	2.60098	26.8796	12.1393	6.06966	7.56324	46.196
ARD-FOS-168	ARD1E	13	288			5209.3	5490.8	5331.1	5335.9	126.6	154.9	140.75	0.0909091	10.02	9.919	586.394	1119	617	31.7514	54.028	26.7815	44.3999	39.2402	12.337	51.5772	26.9032	63.9141	14.5663	39.2402	12.337	6.16849	19.6093	58.8711
ARD-FOS-169	ARD1E	15	290			5224.2	5530.7	5348.1	5357.1	132.9	173.6	153.25	0.0909091	10.5637	10.2735	n.d.	1117.13	689.41	31.1871		24.8322	47.2818	34.4337	11.5716	46.0053	22.8621	57.5769	11.2905	34.4337	11.5716	6.68088	5.68822	63.1792
ARD-FOS-170	ARD1E	19	294			5261	5588.8	5392.9	5403.4	142.4	185.4	163.9	0.0833333	11.96	6.545	485.325	888	439	17.389	34.5801	14.466	24.952	22.8468	8.98383	31.8306	13.8629	40.8144	4.87912	22.8468	8.98383	4.49191	8.55149	37.1421
ARD-FOS-171	ARD1E	25	300			5335.1	5772.6	5513.3	5524	188.9	248.6	218.75	0.0434783	15.51	2.202	177.349	538	165	4.24046	2.99186	1.44925	4.5687	3.31257	1.41582	4.72839	1.89675	6.14421	0.480924	3.31257	1.41582	0.707911	1.05968	5.56546
ARD-FOS-172	ARD1E	27	302			5379.1	5805.7	5558.4	5569.1	190	236.6	213.3	0.0434783	12.32	5.162	400.464	732	348	13.2282	25.8294	9.58575	18.3376	16.7452	7.04001	23.7852	9.7052	30.8252	2.6652	16.7452	7.04001	3.52	5.54298	27.9474
ARD-FOS-173	ARD1E	29	304			5404.9	5857.3	5604.7	5614.4	209.5	242.9	226.2	0.0454545	11.06	7.305	476.743	937	448	21.0632	37.3181	17.9117	27.9239	26.0542	8.5942	34.6484	17.46	43.2426	8.86583	26.0542	8.5942	4.2971	12.3789	39.7295
ARD-FOS-174	ARD1E	35	310	4		5528.8	6015.1	5733	5746.4	217.6	268.7	243.15	0.0294118	17.11	0.399	61.9766	384	81	0.390863	-5.47539	-2.57956	-0.0480848	-1.92804	2.70307	0.775024	-4.63111	3.47809	-7.33418	-1.92804	2.70307	1.35153	-6.22923	2.37314
ARD-FOS-175	ARD1E	37	312			5641.9	6098.6	5801.6	5819.3	177.4	279.3	228.35	0.0277778	17	0.444	67.6976	386	84	0.48164	-5.08525	-2.49307	0.113858	-1.7457	2.59037	0.844671	-4.33608	3.43505	-6.92645	-1.7457	2.59037	1.29519	-5.86757	2.37616
ARD-FOS-176	ARD1E	39	314			5685.3	6202.4	5875.1	5892.8	207.5	309.6	258.55	0.027027	16.77	0.513	67.6976	388	88	0.626752	-5.02605	-2.35136	0.35336	-1.59932	2.65056	1.05124	-4.24988	3.70179	-6.90044	-1.59932	2.65056	1.32528	-5.81696	2.61831
ARD-FOS-177	ARD1E	41	316			5741	6354.1	5978.8	5997.3	256.3	356.8	306.55	0.0140845	16.56	0.555	74.372	389	91	0.721624	-4.53373	-2.23495	0.547051	-1.375	2.50381	1.12881	-3.87881	3.63262	-6.38262	-1.375	2.50381	1.2519	-5.35913	2.60912
ARD-FOS-178	ARD1E	43	318			5793.4	6601.2	6113.9	6137.5	344.1	463.7	403.9	0.0144928	15.79	1.158	110.604	428	123	2.01365	-1.80931	-1.04535	2.34128	0.375068	2.10871	2.48378	-1.73365	4.5925	-3.84236	0.375068	2.10871	1.05436	-2.98037	3.73051
ARD-FOS-179	ARD1E	45	320	3	1	5823.6	6921.8	6234	6274.6	451	647.2	549.1	0.0149254	11.33	6.763	457.674	876	424	19.0005	34.3805	15.4759	25.5127	23.5924	8.3073	31.8997	15.2851	40.207	6.97782	23.5924	8.3073	4.15365	10.3736	36.8112
ARD-FOS-180	ARD1E	47	322			5923.6	7036.7	6373.9	6406.2	482.6	630.5	556.55	0.0149254	8.54	8.334	473.883	935	414	31.2958	50.7411	26.0603	34.1571	35.5636	10.6593	46.2229	24.9043	56.8822	14.245	35.5636	10.6593	5.32966	18.6022	52.5249
ARD-FOS-181	ARD1E	49	324			5986.1	7205.7	6514.6	6538.3	552.2	667.4	609.8	0.0147059	10.66	5.005	409.046	682	319	14.8672	32.1881	11.0868	19.6498	19.448	9.18775	28.6357	10.2602	37.8235	1.07247	19.448	9.18775	4.59388	4.82819	34.0677
ARD-FOS-182	ARD1E	51	326	2		6081	7356.7	6645.2	6669.9	588.9	686.8	637.85	0.0151515	16.17	0.667	91.5347	372	97	0.972571	-3.26594	-2.39446	0.940834	-0.936748	2.21516	1.27842	-3.15191	3.49358	-5.36708	-0.936748	2.21516	1.10758	-4.46157	2.58808
ARD-FOS-183	ARD1E	53	328			6174	7469.7	6788.1	6801.7	627.7	668	647.85	0.0149254	16.11	0.477	42.9069	324	96	0.594912	-6.51467	-3.34664	0.909766	-2.08916	3.52912	1.43997	-5.61828	4.96909	-9.1474	-2.08916	3.52912	1.76456	-7.70478	3.52647
ARD-FOS-184	ARD1E	55	330			6240.7	7643.9	6925.9	6933.1	692.4	710.8	701.6	0.0144928	15.89	0.322	36.2325	321	92	0.291733	-6.92996	-3.31714	0.77744	-2.29448	3.58974	1.29526	-5.88422	4.885	-9.47396	-2.29448	3.58974	1.79487	-8.00656	3.4176
ARD-FOS-185	ARD1E	57	332			6399.4	7735	7073.3	7074.3	674.9	660.7	667.8	0.0142857	16	0.347	37.186	327	91	0.337907	-6.88236	-3.23945	0.697443	-2.27161	3.55061	1.279	-5.82223	4.82961	-9.37284	-2.27161	3.55061	1.77531	-7.92144	3.37821
ARD-FOS-186	ARD1E	59	334			6493.5	7856.3	7225.5	7215.7	722.2	640.6	681.4	0.0144928	16.16	0.371	29.5581	341	92	0.379125	-7.4189	-3.02097	0.701798	-2.33974	3.78176	1.44202	-6.1215	5.22378	-9.90326	-2.33974	3.78176	1.89088	-8.35737	3.67789
ARD-FOS-187	ARD1E	61	336			6662.5	7990.8	7363.7	7356	693.5	634.8	664.15	0.0142857	16.23	0.355	36.2325	348	93	0.343928	-6.98173	-2.909	0.730777	-2.20401	3.57904	1.37503	-5.78305	4.95407	-9.36209	-2.20401	3.57904	1.78952	-7.89906	3.49105
ARD-FOS-188	ARD1E	63	338			6819.2	8061.6	7516	7498.5	679.3	563.1	621.2	0.0136986	16.13	0.321	30.5116	325	94	0.27994	-7.35114	-3.33444	0.807033	-2.39965	3.77951	1.37986	-6.17917	5.15937	-9.95868	-2.39965	3.77951	1.88976	-8.41371	3.6144
ARD-FOS-189	ARD1E	65	340			6910.4	8187.1	7668.3	7641.3	730.9	545.8	638.35	0.0144928	16.41	0.326	33.372	342	89	0.278808	-7.1972	-3.1067	0.491027	-2.38351	3.60765	1.22414	-5.99117	4.83179	-9.59882	-2.38351	3.60765	1.80383	-8.1241	3.35707
ARD-FOS-190	ARD1E	67	342			7156	8233.2	7804.6	7780.6	624.6	452.6	538.6	0.0140845	16.12	0.331	36.2325	342	90	0.300467	-6.96522	-2.98333	0.615829	-2.25806	3.535	1.27694	-5.79306	4.81193	-9.32806	-2.25806	3.535	1.7675	-7.88304	3.36691
ARD-FOS-191	ARD1E	69	344			7329.8	8304.6	7958.1	7919.2	589.4	385.4	487.4	0.0138889	16.34	0.313	32.4186	342	87	0.255757	-7.251	-3.07732	0.413485	-2.41477	3.60365	1.18888	-6.01842	4.79253	-9.62207	-2.41477	3.60365	1.80182	-8.14898	3.31944
ARD-FOS-192	ARD1E	71	346	1		7548.3	8386.8	8082.4	8052.5	504.2	334.3	419.25	0.0151515	17.8	0.238	108.697	336	105	0.0680787	-2.78273	-3.7531	0.862728	-1.40126	2.21542	0.814161	-3.61667	3.02958	-5.83209	-1.40126	2.21542	1.10771	-4.92648	2.12397
ARD-FOS-193	ARD1E	73	348			7850.6	8416.5	8195.5	8182.6	332	233.9	282.95	0.0153846	19.77	0.217	139.209	383	96	-0.00961069	-1.76952	-3.58978	0.0471316	-1.33044	1.72624	0.395794	-3.05668	2.12203	-4.78292	-1.33044	1.72624	0.863118	-4.07727	1.41639
ARD-FOS-194	ARD1E	75	350			8044.4	8486.9	8323.8	8314	269.6	172.9	221.25	0.0175439	19.34	0.186	121.093	385	79	-0.0536975	-2.6151	-3.41402	-0.555783	-1.65965	1.61124	-0.0484073	-3.27089	1.56284	-4.88214	-1.65965	1.61124	0.805622	-4.2235	0.904199
ARD-FOS-195	ARD1E	77	352			8284.1	8547.3	8440.3	8428.6	144.5	118.7	131.6	0.0166667	18.95	0.206	107.744	396	84	-0.013034	-3.23892	-3.08822	-0.283729	-1.65598	1.74541	0.0894332	-3.40139	1.83484	-5.1468	-1.65598	1.74541	0.872705	-4.43332	1.12136
ARD-FOS-196	ARD1E	79	354			8328.2	8835.5	8524.5	8540.7	212.5	294.8	253.65	0.0188679	19.31	0.181	127.767	404	81	-0.0616136	-2.22993	-3.08009	-0.469832	-1.46037	1.43218	-0.0281878	-2.89255	1.40399	-4.32473	-1.46037	1.43218	0.71609	-3.73929	0.818552
ARD-FOS-197	ARD1E	81	356			8372.3	9056.2	8616.3	8644.9	272.6	411.3	341.95	0.0196078	19.54	0.185	137.302	405	81	-0.0585516	-1.78546	-3.14429	-0.50844	-1.37418	1.38838	0.0141969	-2.76257	1.40258	-4.15095	-1.37418	1.38838	0.694191	-3.58341	0.835042
ARD-FOS-198	ARD1E	83	358			8410.2	9231.7	8713.8	8745.2	335	486.5	410.75	0.02	19.09	0.179	137.302	404	82	-0.061508	-1.60593	-3.00076	-0.39107	-1.26482	1.33432	0.0695038	-2.59914	1.40383	-3.93346	-1.26482	1.33432	0.667161	-3.38802	0.858388

## Sheet: Supplementary Data 4.2
Supplementary Data 4.2: Tephra correlation age data
See Supplementary Table 3 for summary
Hidden, Midge, Asa & Chester Cone Lakes (Björck et al., 1991)							Limnopolar Lake (Toro et al., 2013)							WAP-Marine records (ages from Mulvaney et al 2012)						BEAK 1 LAKE (ages from Mulvaney et al 2012)						James Ross Island Ice Core (ages from Mulvaney et al 2012)
ID	cal yr BP	error	min cal yr BP	max cal yr BP	Byers record		ID	cal yr BP	error	min cal yr BP	max cal yr BP	notes		ID	cal yr BP	error	min cal yr BP	max cal yr BP		ID	cal yr BP	error	min cal yr BP	max cal yr BP		ID	cal yr BP	error	min cal yr BP	max cal yr BP
AP-1	226	100	126	326			AP-1	135	50					KGI-1	442	100	342	542		Ta	900	100	800	1000		JRI-1	-17.9	-	-17.9	-17.9
AP-2	439	100	339	539				290	50					KGI-2	744	100	644	844		Tb	2030	100	1930	2130		JRI-2	102	-	102	102
AP-3	657	100	557	757				325	50					GB-1	3310	200	3110	3510		Tc	3290	100	3190	3390		JRI-3	111	-	111	111
AP-4	907	100	807	1007	x		AP-2	365	50					GB-2	3720	200	3520	3920		Td	5040	500	4540	5540		JRI-4	370	200	170	470
AP-5	1201	100	1101	1301				410	50					BB-1	3870	200	3670	4070		Te	10080	500	9580	10580		JRI-5	440	100	340	445
AP-6	1728	100	1628	1828	x			505	50					GB-3	5000	500	4500	5500								JRI-6	691	5	686	791
AP-7	1961	100	1861	2061	x		AP-3	565	50					BB-1	5500	500	5000	6000		BEAK 1 LAKE (ages from Roberts et al., 2011)						JRI-7	700	100	600	800
AP-8	2139	200	1939	2339	x			650	50											ID	depth	min cal yr BP	max cal yr BP			JRI-8	910	100	810	1010
AP-9	2507	200	2307	2707	x		AP-4					not present								Ta	15-16	1310	1510	dated		JRI-9	1060	100	960	1260
AP-10/12	2669	200	2469	2869			AP-5	1080	100											Ta	16-17	1900	2110	modelled		JRI-10	1200	200	1000	1300
AP-14	5319	500	4819	5819				1295	100											Tb	32-33	2180	2350			JRI-11	1460	100	1360	1660
							AP-6					not present								Tc	44-45	3110	3350			JRI-12	1730	200	1530	1930
							AP-7					not present								Td	58-60	4720	5150			JRI-13	1990	200	1790	2190
							AP-8					not present								Te	130-140	9700	10190			JRI-14	2140	200	1940	2340
							AP-9					not present														JRI-15	2330	200	2130	2530
							AP10	2100	200			AP8?														JRI-16	2670	200	2470	2890
							AP?			2255	2380	AP8?														JRI-17	3300	220	3080	3500
							AP11	2600	200			AP9?														JRI-18	3800	200	3600	4000
							AP12			2800	2870															JRI-19	3910	200	3710	4110
							AP13	3250	200																	JRI-20	4100	200	3900	4600
								3520	200																	JRI-21	5040	500	4540	5540
								3705	200																	JRI-22	10020	500	9520	10520
							AP14			5145	5400															JRI-23	10080	500	9580	10580
							MS peak 1	5550	200																	JRI-24	12100	500	11600	12100
							MS peak 2	8285	200
																				BEAK 1 LAKE (BACON age-depth model - this study)
Notes																					T depth		Age: min depth				Age: max depth
1) AP ID is Antarctic Peninsula tephra layers from lake studies after Bjork et al (1991) & Toro et al. (2013)																					min	max	min	max	median	wmean	min	max	median	wmean	wmean average	SSI equivalent
2) JRI ID is James Ross Island ice core tephras after Mulvaney et al. (2012) and Abram et al. (2013)																				Ta	16	17	1444.4	1881.7	1653.1	1655.5	1467.8	1921.6	1698.4	1692.5	1674	-
3) Beak ID is Beak Island lake core tephras after Roberts et al. (2011)																				Tb	32	33	2219	2409.8	2299.1	2306.7	2254.7	2442.7	2338.4	2343.2	2324.95	T2
																				Tc	44	45	2956.8	3303.9	3113.1	3121.5	3029.6	3405.2	3190.5	3200.8	3161.15	T3b
Assigned error ranges (where used this scheme follows that of Mulvaney et al., 2012)																				Td	58	60	4600	4945.9	4750.5	4754.4	4692.6	5153.7	4966.7	4957.3	4855.85	T5b
																				Te	130	140	10106.5	10813.9	10461.2	10456.8	10375.6	10995	10645.7	10654.2	10555.5	T-caldera?
50 years <1000
100 years 1000-2000
200 years 2000-5000
500 years >5000 except for MS peaks which assigned 200 year error
References used to constrcut this datasheet
Abram, N., Mulvaney, R. & Arrowsmith, C. Environmental signals in a highly resolved ice core from James Ross Island, Antarctica. J. Geophys. Res. Atmos. 116, D20116.
Björck, S., Sandgren, P. & Zale, R. Late Holocene tephrochronology of the northern Antarctic Peninsula. Quat. Res. 36, 322–328 (1991)
Emslie, S. D. Radiocarbon dates from abandoned penguin colonies in the Antarctic Peninsula region. Antarct. Sci. 13, 289–295 (2001).
Mulvaney, R. et al. Recent Antarctic Peninsula warming relative to Holocene climate and ice-shelf history. Nature 489, 141–144 (2012).
Roberts, S. J. et al. Geological constraints on glacio-isostatic adjustment models of relative sea-level change during deglaciation of Prince Gustav Channel, Antarctic Peninsula. Quat. Sci. Rev. 30, 3603–3617 (2011).
Stuiver M. & Reimer P. J. Extended 14C data base and revised CALIB 3.0 14C Age calibration program. Radiocarbon 35(1) 215-230 (1993).
Toro, M. et al. Chronostratigraphy of the sedimentary record of Limnopolar Lake, Byers Peninsula, Livingston Island, Antarctica. Antarct. Sci. 25, 198–212 (2013).

## Sheet: Supplementary Data 4.3
Supplementary Data 4.3: ARD & YAN Grain size data
ARDLEY LAKE								% data							Wet mass accum flux			Dry Mass	Dry mass accum flux				YANOU LAKE									% data			Dry mass accum flux
Core/Sample ID	Composite depth (cm)	ARD-M5 wmean age (cal yr BP)	M5 sed rate (cm yr-1)	SEDIMENT NAME:	SAMPLE TYPE:	TEXTURAL GROUP:	Arithmetic (µm) MEAN	%SAND	%SILT	%CLAY	Gamma density (g cm-3)	Den. Corr. Mag sus (SI units g-1 cm3)	Fractional porosity	PW vel (m s-1)	M5 sand flux (g cm-2 yr-1)	M5 silt flux (g cm-2 yr-1)	M5 clay flux (g cm-2 yr-1)	%	M5 sand flux (g cm-2 yr-1)	M5 silt flux (g cm-2 yr-1)	M5 clay flux (g cm-2 yr-1)		Filename	CORE	Composite Depth (cm)	YAN-M4 wmean age (cal yr BP)	Sed. rate (cm yr-1)	SAMPLE TYPE:	TEXTURAL GROUP:	SEDIMENT NAME:	Arithmetic (µm) MEAN	%SAND: 0.63-2 mm	%SILT:4 µm-63 µm	%CLAY: <4 µm	Dry mass acc rate (g cm-2 yr-1)	%SAND: 0.63-2 mm	%SILT: 4 µm-63 µm	%CLAY: <4 µm
1A_0_AV.$av	0	-56.6	0.010101	Very Fine Sandy Medium Silt	Polymodal, Very Poorly Sorted	Sandy Mud	40.5391	23.2694	64.1861	12.5445	1.506	10.6	0.694	1884	0.00353977	0.00976407	0.00190828	48.2563	0.00170816	0.00471178	0.000920868		Y8A-I 1.$av	8A-I	1	-56.6	0	Trimodal, Very Poorly Sorted	Sandy Mud	Very Fine Sandy Very Coarse Silt	33.5637	14.976	75.1718	9.85218	0	0	0	0
1A_09_av.$av	9	732.2	0.0136986	Very Fine Sandy Coarse Silt	Trimodal, Very Poorly Sorted	Sandy Mud	39.267	22.5536	68.6972	8.74923	1.4455	35.95	0.73	2426	0.00446592	0.013603	0.00173247	47.3129	0.00211296	0.00643597	0.000819681		Y8A-I 3.$av	8A-I	3	277.2	0.0041841	Polymodal, Very Poorly Sorted	Muddy Sand	Very Coarse Silty Fine Sand	89.7105	50.0831	43.8415	6.07539	0.00483601	0.242203	0.212018	0.0293807
1A_13_av.$av	13	1290.9	0.00617284	Very Fine Sandy Medium Silt	Polymodal, Very Poorly Sorted	Sandy Mud	34.2891	19.0382	69.2507	11.7111	1.3265	32.05	0.802	2565	0.0015589	0.00567043	0.00095894	44.9392	0.000700555	0.00254825	0.00043094		Y8A-I 5.$av	8A-I	5	757.5	0.00819672	Trimodal, Very Poorly Sorted	Sandy Mud	Very Fine Sandy Very Coarse Silt	63.3484	33.3663	59.615	7.01874	0.00540969	0.180501	0.322499	0.0379692
1A_17_av.$av	17	1866.2	0.0078125	Very Fine Sandy Medium Silt	Polymodal, Very Poorly Sorted	Sandy Mud	46.75	23.7055	65.1302	11.1643	1.293	21.25	0.8225	2554	0.00239463	0.00657917	0.00112777	40.7978	0.000976954	0.00268415	0.000460104		Y8A-I 7.$av	8A-I	7	1002.1	0.00813008	Polymodal, Very Poorly Sorted	Sandy Mud	Very Fine Sandy Very Coarse Silt	59.5385	39.1198	52.5492	8.33106	0.0064774	0.253395	0.340382	0.0539636
1A_21_av.$av	21	2286.2	0.0243902	Very Fine Sandy Fine Silt	Polymodal, Very Poorly Sorted	Sandy Mud	25.4165	14.7493	67.3272	17.9234	1.369	17.15	0.776	2543	0.00492483	0.0224807	0.00598468	40.992	0.00201879	0.0092153	0.00245324		Y8A-I 9.$av	8A-I	9	1247	0.00819672	Polymodal, Very Poorly Sorted	Sandy Mud	Fine Sandy Very Coarse Silt	72.7758	39.7734	51.8675	8.35904	0.00796274	0.316706	0.413008	0.0665608
1A_25_av.$av	25	2447.7	0.0434783	Very Fine Sandy Medium Silt	Polymodal, Very Poorly Sorted	Sandy Mud	34.2287	20.2768	63.8256	15.8976	1.3655	26	0.7785	2598.5	0.0120382	0.037893	0.00943835	44.6341	0.00537316	0.0169132	0.00421272		Y8A-I 11.$av	8A-I	11	1663.6	0.00340136	Polymodal, Very Poorly Sorted	Sandy Mud	Very Fine Sandy Very Coarse Silt	112.773	36.8064	54.0728	9.12078	0.00338545	0.124606	0.183061	0.030878
1A_29_av.$av	29	2539.3	0.0434783	Very Fine Sandy Medium Silt	Polymodal, Very Poorly Sorted	Sandy Mud	39.8117	23.6825	65.3163	11.0013	1.4045	34.5	0.755	2629.5	0.0144618	0.0398855	0.00671794	44.2916	0.00640535	0.017666	0.00297549		Y8A-I 13.$av	8A-I	13	2252	0.00340136	Polymodal, Very Poorly Sorted	Sandy Mud	Very Fine Sandy Very Coarse Silt	104.952	48.629	44.7005	6.67052	0.00353735	0.172018	0.158121	0.023596
1A_33_av.$av	33	2623.9	0.0526316	Very Fine Sandy Medium Silt	Polymodal, Very Poorly Sorted	Sandy Mud	38.3968	22.3625	64.3365	13.3011	1.3765	40.3	0.772	2710	0.016201	0.0466101	0.00963628	48.6118	0.0078756	0.022658	0.00468437		Y8A-I 15.$av	8A-I	15	2839.9	0.00675676	Trimodal, Very Poorly Sorted	Sandy Mud	Very Fine Sandy Very Coarse Silt	59.43	39.5285	53.5126	6.95898	0.007384	0.291878	0.395137	0.0513851
1A_37_av.$av	37	2711.2	0.0454545	Very Fine Sandy Coarse Silt	Polymodal, Very Poorly Sorted	Sandy Mud	44.8658	27.1556	65.5668	7.27762	1.394	44.15	0.7615	2670.5	0.0172068	0.0415455	0.00461137	45.506	0.00783013	0.0189057	0.00209845		Y8A-I 17.$av	8A-I	17	3134.6	0.00666667	Trimodal, Very Poorly Sorted	Muddy Sand	Very Coarse Silty Very Fine Sand	105.324	53.1713	41.2321	5.59665	0.00689763	0.366755	0.284404	0.0386036
1A_41_av.$av	41	2794.5	0.0714286	Very Fine Sandy Coarse Silt	Polymodal, Very Poorly Sorted	Sandy Mud	39.6703	23.3141	67.5616	9.12425	1.46	42.5	0.7215	2651.5	0.0243133	0.0704571	0.00951529	45.0921	0.0109634	0.0317706	0.00429065		Y8A-I 19.$av	8A-I	19	3429.8	0.00675676	Polymodal, Very Poorly Sorted	Sandy Mud	Very Fine Sandy Coarse Silt	32.4789	14.4719	74.0411	11.487	0.00594102	0.085978	0.43988	0.0682446
1A_45_av.$av	45	2847.4	0.0909091	Very Fine Sandy Coarse Silt	Polymodal, Very Poorly Sorted	Sandy Mud	32.8589	18.1126	72.4279	9.45946	1.3945	41.95	0.761	2511	0.0229619	0.0918188	0.011992	47.3297	0.0108678	0.0434576	0.00567578		Y8A-I 21.$av	8A-I	21	3708.8	0.00746269	Polymodal, Very Poorly Sorted	Sandy Mud	Very Fine Sandy Coarse Silt	50.3805	20.7284	68.5491	10.7225	0.00694954	0.144053	0.476385	0.0745162
1A_49_av.$av	49	2886.7	0.1	Very Fine Sandy Medium Silt	Polymodal, Very Poorly Sorted	Sandy Mud	40.2246	23.8152	62.9543	13.2306	1.416	46.6	0.748	2227.5	0.0337223	0.0891432	0.0187345	43.7671	0.0147593	0.0390154	0.00819954		Y8A-I 23.$av	8A-I	23	3974.3	0.0075188	Polymodal, Very Poorly Sorted	Sandy Mud	Very Fine Sandy Fine Silt	37.9737	22.0473	62.0238	15.9289	0.00547291	0.120663	0.339451	0.0871777
1A_53_av.$av	53	2920.2	0.125	Very Fine Sandy Coarse Silt	Polymodal, Very Poorly Sorted	Sandy Mud	40.655	24.5414	64.884	10.5746	1.585	64.65	0.6455	2264	0.0486227	0.128551	0.0209509	56.203	0.0273274	0.0722497	0.011775		Y8A-I 25.$av	8A-I	25	4238.6	0.015873	Polymodal, Very Poorly Sorted	Sandy Mud	Very Fine Sandy Medium Silt	26.2903	13.8957	71.4755	14.6288	0.0117291	0.162984	0.838343	0.171583
1B_01_av.$av	55	2935.5	0.166667	Very Fine Sandy Very Coarse Silt	Polymodal, Very Poorly Sorted	Sandy Mud	39.346	24.6276	64.6921	10.6803	1.7825	65.65	0.526	2454	0.0731645	0.192189	0.0317294	60.1136	0.0439818	0.115532	0.0190737		Y8A-I 27.$av	8A-I	27	4366.8	0.015873	Polymodal, Very Poorly Sorted	Sandy Mud	Very Fine Sandy Medium Silt	34.2925	19.3597	67.7423	12.898	0.0110622	0.21416	0.749377	0.142681
1A_57_av.$av	57	2949.5	0.125	Very Fine Sandy Very Coarse Silt	Polymodal, Very Poorly Sorted	Sandy Mud	43.246	27.371	62.8386	9.79047	1.5425	68.05	0.671	2298.5	0.0527746	0.121161	0.0188773	55.0793	0.0290679	0.0667344	0.0103975		Y8A-I 29.$av	8A-I	29	4495.2	0.015625	Polymodal, Very Poorly Sorted	Sandy Mud	Very Fine Sandy Medium Silt	26.3045	14.4193	70.8861	14.6946	0.0103418	0.149122	0.733092	0.151969
1A_61_av.$av	61	2976.8	0.142857	Very Fine Sandy Medium Silt	Polymodal, Very Poorly Sorted	Sandy Mud	25.7196	14.0199	73.3795	12.6006	1.4555	44.3	0.7235	2295.5	0.0291514	0.152577	0.0262002	53.4519	0.015582	0.0815553	0.0140045		Y8A-I 31.$av	8A-I	31	4569.6	0.0833333	Polymodal, Very Poorly Sorted	Sandy Mud	Very Fine Sandy Medium Silt	23.3925	12.611	71.2046	16.1844	0.0620659	0.782715	4.41938	1.0045
1B_05_av.$av	61.3	2979	0.142857	Very Fine Sandy Fine Silt	Polymodal, Very Poorly Sorted	Sandy Mud	29.4337	18.2601	63.3858	18.3541	1.43981	42.4562	0.733313	2251.06	0.0375587	0.130377	0.0377521	53.8609	0.0202294	0.0702221	0.0203336		Y8A-I 33.$av	8A-I	33	4592.1	0.1	Polymodal, Very Poorly Sorted	Sandy Mud	Very Fine Sandy Coarse Silt	42.3082	23.5409	64.1792	12.2799	0.0865513	2.03749	5.55479	1.06284
1A_65_av.$av	65	3005.2	0.166667	Very Fine Sandy Fine Silt	Polymodal, Very Poorly Sorted	Sandy Mud	21.4943	11.9906	66.5299	21.4795	1.385	27.8	0.767	2199	0.0276784	0.153573	0.0495819	55.2568	0.0152942	0.0848596	0.0273974		Y8A-I 35.$av	8A-I	35	4614.4	0.125	Trimodal, Poorly Sorted	Sandy Mud	Very Fine Sandy Medium Silt	26.4131	11.6832	78.9925	9.32435	0.133178	1.55594	10.5201	1.2418
1B_09_av.$av	67.6	3023.2	0.125	Very Fine Sandy Medium Silt	Polymodal, Very Poorly Sorted	Sandy Mud	21.0908	11.5478	67.818	20.6342	1.3555	26.9	0.7845	2635.5	0.0195662	0.114909	0.0349621	40.723	0.00796796	0.0467945	0.0142376		Y8A-I 37.$av	8A-I	37	4630.6	0.142857	Trimodal, Very Poorly Sorted	Sandy Mud	Very Fine Sandy Coarse Silt	34.6375	16.9496	72.5912	10.4592	0.188801	3.2001	13.7053	1.9747
1A_69_av.$av	69	3033.4	0.142857	Medium Silt	Polymodal, Very Poorly Sorted	Mud	16.8153	8.80355	69.867	21.3295	1.387	19.45	0.765	2466.5	0.0174436	0.138436	0.0422628	47.2961	0.00825015	0.0654751	0.0199887		Y8A-I 39.$av	8A-I	39	4646.5	0.125	Polymodal, Very Poorly Sorted	Sandy Mud	Very Fine Sandy Coarse Silt	36.6645	17.4898	71.6434	10.8668	0.180568	3.15809	12.9365	1.9622
1A_73_av.$av	73	3060.7	0.142857	Very Fine Sandy Medium Silt	Polymodal, Very Poorly Sorted	Sandy Mud	20.4676	11.2936	67.5824	21.124	1.3485	9.65	0.789	2640.5	0.0217563	0.130193	0.0406939	35.9914	0.00783039	0.0468581	0.0146463		Y8A-I 41.$av	8A-I	41	4662.7	0.111111	Unimodal, Poorly Sorted	Muddy Sand	Very Coarse Silty Fine Sand	106.199	73.9128	23.2439	2.84333	0.16795	12.4137	3.90382	0.477539
1B_13_av.$av	74	3067.6	0.142857	Very Fine Sandy Medium Silt	Polymodal, Very Poorly Sorted	Sandy Mud	19.862	11.3146	68.8007	19.8848	1.371	9.5	0.775	2624	0.0221604	0.134751	0.0389457	41.0677	0.00910077	0.0553392	0.0159941		Y8A-I 43.$av	8A-I	43	4679.2	0.125	Polymodal, Very Poorly Sorted	Sandy Mud	Very Fine Sandy Very Coarse Silt	38.155	20.2035	69.7495	10.047	0.188144	3.80118	13.123	1.89028
1A_77_av.$av	77	3094	0.111111	Very Fine Sandy Coarse Silt	Polymodal, Very Poorly Sorted	Sandy Mud	27.6219	15.3366	70.9597	13.7037	1.411	17.05	0.751	2668	0.0240444	0.111249	0.0214843	52.6701	0.0126642	0.058595	0.0113158		Y8A-I 45.$av	8A-I	45	4695.6	0.125	Polymodal, Very Poorly Sorted	Sandy Mud	Very Fine Sandy Very Coarse Silt	32.104	15.2952	73.6512	11.0536	0.189054	2.89162	13.9241	2.08974
1B_17_av.$av	80.3	3125.4	0.1	Very Fine Sandy Medium Silt	Polymodal, Very Poorly Sorted	Sandy Mud	19.8806	11.276	64.9218	23.8022	1.47063	22.3938	0.714437	2441.88	0.0165828	0.0954756	0.0350041	39.3673	0.00652821	0.0375862	0.0137802		Y8A-I 47.$av	8A-I	47	4711.7	0.125	Polymodal, Very Poorly Sorted	Sandy Mud	Very Fine Sandy Coarse Silt	30.1853	12.2276	77.1257	10.6466	0.191282	2.33893	14.7528	2.03651
1A_81_av.$av	81	3132	0.1	Very Fine Sandy Coarse Silt	Polymodal, Very Poorly Sorted	Sandy Mud	39.8577	24.9503	63.8454	11.2043	1.4605	22.25	0.721	2185	0.0364399	0.0932462	0.0163639	42.2176	0.015384	0.0393663	0.00690845		Y8A-I 49.$av	8A-I	49	4727.8	0.125	Polymodal, Very Poorly Sorted	Sandy Mud	Very Fine Sandy Coarse Silt	30.9014	13.7048	75.1552	11.14	0.190392	2.60929	14.309	2.12098
1A_85_av.$av	85	3170.7	0.1	Very Fine Sandy Coarse Silt	Polymodal, Very Poorly Sorted	Sandy Mud	26.6155	14.8511	69.8221	15.3267	1.46567	17.2333	0.717667	2247.67	0.0217668	0.102336	0.0224639	46.8941	0.0102074	0.0479895	0.0105342		Y8A-I 51.$av	8A-I	51	4743.8	0.125	Trimodal, Very Poorly Sorted	Mud	Coarse Silt	24.7255	7.00304	80.443	12.5539	0.194427	1.36158	15.6403	2.44083
1B_21_av.$av	86.6	3185.4	0.1	Very Fine Sandy Medium Silt	Polymodal, Very Poorly Sorted	Sandy Mud	24.2181	13.6851	63.8187	22.4963	1.428	14	0.7405	2655.5	0.0195423	0.091133	0.0321247	42.2323	0.00825316	0.0384876	0.013567		Y8A-I 53.$av	8A-I	53	4759.8	0.125	Trimodal, Poorly Sorted	Sandy Mud	Very Fine Sandy Coarse Silt	28.8076	11.2223	77.7024	11.0754	0.18557	2.08251	14.4192	2.05525
1B_25_av.$av	92.9	3245	0.1	Very Fine Sandy Fine Silt	Polymodal, Very Poorly Sorted	Sandy Mud	20.192	11.0931	68.0948	20.8121	1.38167	12.3	0.769	2685.33	0.015327	0.0940844	0.0287553	34.5065	0.00528881	0.0324652	0.00992246		Y8A-I 55.$av	8A-I	55	4776	0.125	Polymodal, Poorly Sorted	Mud	Coarse Silt	24.3914	7.47275	80.498	12.0292	0.1807	1.35033	14.546	2.17368
1B_29_AV.$av	99.2	3305.1	0.111111	Very Fine Sandy Medium Silt	Polymodal, Very Poorly Sorted	Sandy Mud	21.7366	12.1816	69.4922	18.3262	1.40333	10.6667	0.755667	2675.67	0.0189942	0.108356	0.0285753	34.2061	0.00649718	0.0370645	0.00977449		Y8A-I 57.$av	8A-I	57	4792.3	0.125	Unimodal, Poorly Sorted	Muddy Sand	Very Coarse Silty Very Fine Sand	96.201	69.2847	27.9231	2.79219	0.169942	11.7744	4.7453	0.47451
1B_33_av.$av	105.6	3365.7	0.1	Medium Silt	Polymodal, Poorly Sorted	Mud	15.3953	8.68573	69.6202	21.694	1.41167	13	0.750667	2674	0.0122614	0.0982806	0.0306248	39.5874	0.00485395	0.0389067	0.0121235		Y8A-I 59.$av	8A-I	59	4809	0.125	Polymodal, Very Poorly Sorted	Sandy Mud	Very Fine Sandy Very Coarse Silt	42.1046	23.9245	66.2956	9.77993	0.189155	4.52544	12.5401	1.84992
1B_37_av.$av	111.9	3425.4	0.1	Very Fine Sandy Coarse Silt	Polymodal, Very Poorly Sorted	Sandy Mud	27.7717	16.1626	68.7758	15.0616	1.475	20.1	0.711667	2503.67	0.0238398	0.101444	0.0222158	45.526	0.0108533	0.0461836	0.010114		Y8A-I 61.$av	8A-I	61	4825.2	0.125	Trimodal, Poorly Sorted	Sandy Mud	Very Fine Sandy Very Coarse Silt	29.0147	10.9632	78.962	10.0749	0.183234	2.00882	14.4685	1.84606
1B_41_av.$av	118.2	3486.8	0.1	Very Fine Sandy Coarse Silt	Polymodal, Very Poorly Sorted	Sandy Mud	32.7366	19.5625	66.031	14.4065	1.4395	32.3	0.7335	2354.5	0.0281602	0.0950516	0.0207382	54.394	0.0153175	0.0517024	0.0112803		Y8A-I 63.$av	8A-I	63	4841.5	0.125	Unimodal, Poorly Sorted	Sandy Mud	Very Fine Sandy Very Coarse Silt	69.2921	47.702	47.4826	4.81543	0.179653	8.56978	8.53037	0.865104
1B_45_av.$av	124.5	3563.2	0.0769231	Very Fine Sandy Coarse Silt	Polymodal, Very Poorly Sorted	Sandy Mud	41.0939	25.374	61.9135	12.7126	1.464	38.3	0.719333	2705.67	0.028575	0.0697241	0.0143163	48.676	0.0139092	0.0339389	0.00696862		Y8A-I 65.$av	8A-I	65	4857.7	0.166667	Unimodal, Poorly Sorted	Sandy Mud	Very Fine Sandy Very Coarse Silt	37.2628	16.8296	76.0262	7.14417	0.246973	4.15647	18.7764	1.76442
1B_49_av.$av	130.8	3649.4	0.0769231	Very Fine Sandy Coarse Silt	Polymodal, Very Poorly Sorted	Sandy Mud	26.8326	14.8942	69.8536	15.2522	1.54467	36.9	0.67	2381	0.0176974	0.0830004	0.0181227	55.9536	0.00990235	0.0464417	0.0101403		Y8A-I 67.$av	8A-I	67	4870.5	0.166667	Polymodal, Very Poorly Sorted	Sandy Mud	Fine Sandy Medium Silt	29.1992	13.6731	64.6182	21.7087	0.234826	3.2108	15.1741	5.09776
1C_23_av.$av	133	3677.8	0.0769231	Very Fine Sandy Coarse Silt	Polymodal, Very Poorly Sorted	Sandy Mud	32.4496	18.4987	65.7874	15.714	1.47933	36.5	0.709667	2657.33	0.0210505	0.0748627	0.0178817	54.5516	0.0114834	0.0408388	0.00975475		Y8A-I 69.$av	8A-I	69	4883.3	0.142857	Polymodal, Very Poorly Sorted	Sandy Mud	Very Fine Sandy Medium Silt	24.7419	12.233	69.3987	18.3683	0.207175	2.53438	14.3777	3.80546
1C_27_av.$av	137	3729	0.0714286	Very Fine Sandy Coarse Silt	Polymodal, Poorly Sorted	Sandy Mud	23.4344	10.7235	76.9024	12.3741	1.44058	27.7708	0.733042	2633.58	0.0110344	0.0791316	0.0127328	45.8531	0.00505961	0.0362843	0.00583839		Y8A-I 71.$av	8A-I	71	4895.7	0.166667	Polymodal, Poorly Sorted	Mud	Coarse Silt	18.9141	4.43076	81.0674	14.5018	0.241806	1.07138	19.6026	3.50662
1B_53_av.$av	137.2	3731.7	0.0769231	Very Fine Sandy Coarse Silt	Polymodal, Very Poorly Sorted	Sandy Mud	32.0722	17.142	72.5537	10.3043	1.453	27.0667	0.725333	2646.67	0.0191595	0.0810927	0.011517	47.3195	0.00906615	0.0383727	0.0054498		Y8A-I 73.$av	8A-I	73	4907.4	0.2	Polymodal, Very Poorly Sorted	Mud	Coarse Silt	21.1757	6.0286	78.8069	15.1645	0.293032	1.76657	23.093	4.44368
1C_31_av.$av	141	3780.2	0.0833333	Very Fine Sandy Coarse Silt	Polymodal, Very Poorly Sorted	Sandy Mud	22.6122	11.2962	74.7914	13.9123	1.60781	19.2437	0.631875	1116.94	0.0151352	0.100209	0.0186404	43.4682	0.006579	0.043559	0.00810263		Y8A-I 75.$av	8A-I	75	4919.2	0.166667	Polymodal, Very Poorly Sorted	Sandy Mud	Fine Sandy Coarse Silt	57.9979	27.0364	62.7516	10.212	0.242213	6.54857	15.1992	2.47348
1B_57_av.$av	143.5	3811.8	0.0833333	Very Fine Sandy Coarse Silt	Polymodal, Very Poorly Sorted	Sandy Mud	24.1702	12.8016	73.7106	13.4878	1.7035	17.9	0.5735	1125	0.018173	0.104638	0.019147	45.5146	0.00827135	0.0476258	0.00871468		Y8A-I 77.$av	8A-I	77	4931.3	0.142857	Trimodal, Very Poorly Sorted	Sandy Mud	Very Fine Sandy Very Coarse Silt	47.3674	27.3996	64.3287	8.27169	0.206116	5.64749	13.2592	1.70492
1C_35_av.$av	145	3830.9	0.0588235	Very Fine Sandy Coarse Silt	Polymodal, Very Poorly Sorted	Sandy Mud	26.0135	14.2005	71.051	14.7485	1.63869	19.525	0.612938	1301.62	0.0136883	0.0684885	0.0142166	50.4291	0.00690289	0.0345382	0.00716929		Y8A-I 79.$av	8A-I	79	4943.5	0.166667	Trimodal, Poorly Sorted	Sandy Mud	Very Fine Sandy Very Coarse Silt	31.3704	10.8747	79.2703	9.85505	0.243361	2.64648	19.2913	2.39834
1C_39_av.$av	149	3897.4	0.0588235	Very Fine Sandy Coarse Silt	Polymodal, Very Poorly Sorted	Sandy Mud	25.8813	13.3967	71.9413	14.662	1.71212	21.025	0.568312	1162.69	0.0134922	0.0724545	0.0147665	54.0052	0.00728652	0.0391292	0.0079747		Y8A-I 81.$av	8A-I	81	4955.8	0.166667	Trimodal, Very Poorly Sorted	Sandy Mud	Very Fine Sandy Coarse Silt	26.9926	10.2683	77.3198	12.412	0.247369	2.54005	19.1265	3.07033
1B_61__av.$av	149.8	3910.6	0.0588235	Very Fine Sandy Coarse Silt	Polymodal, Very Poorly Sorted	Sandy Mud	26.2735	13.1915	73.3624	13.4461	1.78281	21.8938	0.525375	1201.75	0.0138341	0.0769362	0.0141011	49.2475	0.00681294	0.0378891	0.00694442		Y8A-I 83.$av	8A-I	83	4968.2	0.142857	Polymodal, Poorly Sorted	Mud	Medium Silt	7.55652	0	75.8156	24.1844	0.213897	0	16.2167	5.17295
1C_43_av.$av	153	3972	0.05	Coarse Silt	Polymodal, Very Poorly Sorted	Mud	23.4419	9.45994	77.019	13.521	1.67794	31.5625	0.589063	1193.25	0.0079366	0.0646166	0.0113437	56.8525	0.00451215	0.0367361	0.00644919		Y8A-I 85.$av	8A-I	85	4980.7	0.166667	Polymodal, Very Poorly Sorted	Sandy Mud	Very Fine Sandy Medium Silt	22.8796	10.7328	68.8785	20.3887	0.22665	2.43258	15.6113	4.62111
1C_47_av.$av	157	4049.2	0.0526316	Coarse Silt	Polymodal, Very Poorly Sorted	Mud	23.8301	8.87514	76.8852	14.2396	1.88112	55.2875	0.46575	1322.19	0.00878697	0.0761214	0.0140982	71.292	0.00626441	0.0542685	0.0100509		Y8A-I 87.$av	8A-I	87	4993.1	0.166667	Polymodal, Very Poorly Sorted	Sandy Mud	Very Fine Sandy Coarse Silt	26.0889	10.6009	74.7593	14.6399	0.240043	2.54467	17.9455	3.51421
1C_51_av.$av	161	4119.5	0.0714286	Very Fine Sandy Coarse Silt	Polymodal, Very Poorly Sorted	Sandy Mud	40.0047	24.2855	63.2662	12.4483	2.20369	84.9	0.270625	1296.44	0.038227	0.099585	0.0195943	80.9316	0.0309377	0.0805957	0.015858		Y8A-I 89.$av	8A-I	89	5005.4	0.166667	Trimodal, Poorly Sorted	Sandy Mud	Very Fine Sandy Very Coarse Silt	40.7066	19.6806	72.8537	7.46567	0.244591	4.81369	17.8193	1.82603
1C_55_av.$av	165	4174.2	0.0769231	Very Fine Sandy Coarse Silt	Polymodal, Very Poorly Sorted	Sandy Mud	28.5574	11.9963	77.2495	10.7542	2.164	108.094	0.294375	1229.25	0.0199692	0.128591	0.0179017	78.8525	0.0157462	0.101397	0.0141159		Y8A-I 91.$av	8A-I	91	5017.7	0.166667	Trimodal, Very Poorly Sorted	Sandy Mud	Very Fine Sandy Very Coarse Silt	33.0462	12.8486	76.5494	10.6021	0.241854	3.10748	18.5138	2.56416
1C_59_av.$av	169	4229.7	0.0714286	Coarse Silt	Polymodal, Very Poorly Sorted	Mud	19.8767	8.02016	75.1787	16.8011	2.194	109.388	0.276062	1283.94	0.0125687	0.117816	0.0263298	77.9522	0.00979761	0.09184	0.0205246		Y8A-I 93.$av	8A-I	93	5030.2	0.166667	Polymodal, Very Poorly Sorted	Sandy Mud	Very Fine Sandy Medium Silt	21.9495	10.6204	72.2834	17.0962	0.226422	2.40469	16.3665	3.87096
1C_63_av.$av	173	4283.7	0.0769231	Very Fine Sandy Very Coarse Silt	Polymodal, Very Poorly Sorted	Sandy Mud	37.8039	20.0003	69.7285	10.2712	2.275	86.1312	0.227563	1234.44	0.0350006	0.122025	0.0179746	79.4516	0.0278085	0.0969507	0.0142811		Y8A-I 95.$av	8A-I	95	5042.4	0.166667	Polymodal, Poorly Sorted	Mud	Medium Silt	20.746	8.79428	74.9277	16.278	0.219944	1.93425	16.4799	3.58026
1C_68_av.$av	178	4352.1	0.0714286	Very Fine Sandy Medium Silt	Polymodal, Very Poorly Sorted	Sandy Mud	26.6326	15.1394	64.721	20.1396	1.67975	25.0312	0.587562	1270.81	0.0181645	0.0776536	0.024164	42.157	0.00765763	0.0327364	0.0101868		Y8A-I 97.$av	8A-I	97	5054.7	0.166667	Polymodal, Very Poorly Sorted	Mud	Medium Silt	22.7761	9.87236	73.1967	16.931	0.225324	2.22448	16.493	3.81495
1C_71_av.$av	181	4392.9	0.0714286	Very Fine Sandy Coarse Silt	Polymodal, Very Poorly Sorted	Sandy Mud	39.6653	23.4715	65.2239	11.3046	1.86781	19.8438	0.474438	1305.19	0.0313146	0.0870186	0.015082	43.5137	0.0136261	0.037865	0.00656275		Y8A-I 99	8A-I	99	5066.6	0.142857	Polymodal, Very Poorly Sorted	Sandy Mud	Very Fine Sandy Medium Silt	24.2553	11.6489	73.1874	15.1637	0.186784	2.17584	13.6703	2.83234
1C_75_av.$av	185	4447.4	0.0769231	Very Fine Sandy Medium Silt	Polymodal, Very Poorly Sorted	Sandy Mud	24.1185	14.1634	66.3644	19.4722	1.62062	19.8062	0.623938	1214.75	0.0176566	0.0827322	0.0242747	43.4786	0.00767684	0.0359708	0.0105543		Y8A-II 1_01_02_av.$av	8A-II	101	5078.8	0.142857	Bimodal, Very Poorly Sorted	Mud	Coarse Silt	34.8532	9.24673	72.9481	17.8052	0.193042	1.785	14.082	3.43715
1C_79_av.$av	189	4500.7	0.0769231	Very Fine Sandy Medium Silt	Polymodal, Very Poorly Sorted	Sandy Mud	32.1689	19.3037	65.2744	15.4219	1.62044	19.8	0.624437	1110.44	0.0240619	0.081364	0.0192232	40.161	0.00966349	0.0326766	0.00772024		Y8A-II 5_01_02_av.$av	8A-II	105	5103.3	0.166667	Unimodal, Very Poorly Sorted	Sandy Mud	Very Fine Sandy Coarse Silt	25.6583	10.1002	74.3613	15.5386	0.226817	2.2909	16.8664	3.52441
1D_01_av.$av	190	4514.1	0.125	Coarse Silt	Polymodal, Very Poorly Sorted	Mud	21.0106	7.67226	77.7381	14.5897	1.69369	24.2188	0.57975	1219	0.016243	0.16458	0.0308879	59.488	0.00966264	0.0979054	0.0183746		Y8A-II 9_01_02_av.$av	8A-II	109	5127.6	0.2	Unimodal, Very Poorly Sorted	Sandy Mud	Very Fine Sandy Very Coarse Silt	30.4392	13.9208	72.0872	13.992	0.294169	4.09506	21.2058	4.11602
1C_83_av.$av	193	4540.4	0.125	Fine Sandy Coarse Silt	Polymodal, Very Poorly Sorted	Sandy Mud	67.747	37.995	51.5451	10.4599	1.72975	36.4625	0.557937	1337.94	0.0821524	0.11145	0.0226162	61.1969	0.0502747	0.068204	0.0138404		Y8A-II 13_01_02_av.$av	8A-II	113	5151.9	0.166667	Unimodal, Very Poorly Sorted	Sandy Mud	Very Fine Sandy Very Coarse Silt	30.0334	14.0962	70.878	15.0258	0.254019	3.5807	18.0043	3.81683
1D_05_av.$av	194	4549.2	0.125	Very Fine Sandy Medium Silt	Polymodal, Very Poorly Sorted	Sandy Mud	27.9216	17.1927	66.1201	16.6873	1.70375	39.9875	0.573688	1355	0.036615	0.140815	0.0355387	75.8317	0.0277658	0.106782	0.0269496		Y8A-II 17_01_02_av.$av	8A-II	117	5176.5	0.166667	Polymodal, Very Poorly Sorted	Sandy Mud	Very Fine Sandy Very Coarse Silt	64.1562	32.9308	55.9946	11.0746	0.263701	8.68389	14.7658	2.92037
1C_87_av.$av	197	4575.4	0.125	Very Fine Sandy Coarse Silt	Polymodal, Very Poorly Sorted	Sandy Mud	28.1869	15.1991	69.8413	14.9596	1.74588	42.4	0.548125	1153.75	0.0331697	0.152418	0.032647	39.6172	0.0131409	0.0603837	0.0129338		Y8A-II 21_01_02_av.$av	8A-II	121	5200.9	0.166667	Bimodal, Very Poorly Sorted	Sandy Mud	Very Fine Sandy Very Coarse Silt	63.3171	32.19	56.65	11.16	0.266063	8.56455	15.0725	2.96926
1D_09_av.$av	198	4584	0.125	Medium Silt	Polymodal, Poorly Sorted	Mud	17.2437	6.24482	76.7792	16.9759	1.61963	42.5625	0.624125	1106.12	0.0126428	0.155442	0.0343683	61.6406	0.00779312	0.0958154	0.0211849		Y8A-II 25_01_02_av.$av	8A-II	125	5225.3	0.166667	Bimodal, Very Poorly Sorted	Sandy Mud	Very Fine Sandy Coarse Silt	49.6515	23.091	64.4802	12.4287	0.249943	5.77144	16.1164	3.10647
1C_91_av.$av	201	4610.1	0.111111	Very Fine Sandy Coarse Silt	Polymodal, Very Poorly Sorted	Sandy Mud	31.4582	14.6421	71.7883	13.5696	1.90231	69.3937	0.45325	1232.69	0.0309486	0.151738	0.0286818	57.9831	0.017945	0.0879822	0.0166306		Y8A-II 29_01_02_av.$av	8A-II	129	5250	0.166667	Bimodal, Very Poorly Sorted	Sandy Mud	Very Fine Sandy Very Coarse Silt	54.9147	25.9599	63.0731	10.967	0.255173	6.62428	16.0946	2.79849
1D_13_av.$av	202	4618.9	0.111111	Medium Silt	Polymodal, Poorly Sorted	Mud	14.7991	5.13455	77.6007	17.2647	1.78244	77.4813	0.525875	1220.5	0.0101689	0.153687	0.0341925	66.5781	0.00677027	0.102322	0.0227647		Y8A-II 33_01_02_av.$av	8A-II	133	5274.3	0.166667	Unimodal, Poorly Sorted	Sandy Mud	Very Fine Sandy Very Coarse Silt	56.429	32.0105	60.4008	7.58863	0.257431	8.24052	15.5491	1.95355
1D_17_av.$av	206	4653.8	0.111111	Very Fine Sandy Medium Silt	Polymodal, Very Poorly Sorted	Sandy Mud	28.1587	13.8926	72.1041	14.0033	1.58744	59.9	0.644437	1216.5	0.0245041	0.127179	0.0246993	47.4764	0.0116337	0.0603798	0.0117263		Y8A-II 37_01_02_av.$av	8A-II	137	5299.3	0.166667	Unimodal, Very Poorly Sorted	Muddy Sand	Very Coarse Silty Very Fine Sand	118.863	64.5195	30.3769	5.10363	0.261216	16.8535	7.93492	1.33315
1D_21_av.$av	210	4688.6	0.111111	Very Fine Sandy Medium Silt	Polymodal, Very Poorly Sorted	Sandy Mud	29.8851	15.3632	69.3535	15.2833	1.86275	63.9	0.477312	1339.12	0.0317976	0.143542	0.0316322	60.657	0.0192875	0.0870685	0.0191871		Y8A-II 41_01_02_av.$av	8A-II	141	5324	0.2	Trimodal, Very Poorly Sorted	Sandy Mud	Fine Sandy Very Coarse Silt	80.6251	40.1663	50.6331	9.20057	0.327935	13.172	16.6044	3.01719
1D_25_av.$av	214	4723.2	0.125	Fine Sandy Coarse Silt	Polymodal, Very Poorly Sorted	Sandy Mud	100.377	45.6494	47.0017	7.34883	1.73887	68.9688	0.552063	1256.81	0.0992234	0.102163	0.0159734	60.4744	0.0600048	0.0617823	0.00965981		Y8A-II 45_01_02_av.$av	8A-II	145	5348.9	0.142857	Unimodal, Very Poorly Sorted	Sandy Mud	Very Fine Sandy Very Coarse Silt	67.3947	31.1258	58.4785	10.3957	0.220914	6.87613	12.9187	2.29657
1D_29_av.$av	218	4757.6	0.111111	Very Fine Sandy Coarse Silt	Polymodal, Very Poorly Sorted	Sandy Mud	49.5425	28.1334	61.1904	10.6762	1.79181	58.1125	0.519938	1363.69	0.0560108	0.121824	0.0212552	60.276	0.0337611	0.0734307	0.0128118		Y8A-II 49_01_02_av.$av	8A-II	149	5374.9	0.166667	Unimodal, Poorly Sorted	Sandy Mud	Very Fine Sandy Very Coarse Silt	41.895	22.8568	68.6587	8.48451	0.252046	5.76097	17.3052	2.13849
1D_33_av.$av	222	4791.9	0.125	Very Fine Sandy Coarse Silt	Polymodal, Very Poorly Sorted	Sandy Mud	45.5504	24.058	64.4121	11.5299	1.75919	55.0938	0.540125	1111.69	0.0529032	0.141641	0.025354	62.7583	0.0332011	0.0888917	0.0159118		Y8A-II 53_01_02_av.$av	8A-II	153	5400.8	0.166667	Unimodal, Very Poorly Sorted	Muddy Sand	Very Coarse Silty Fine Sand	127.695	60.8114	33.2849	5.90363	0.271655	16.5197	9.04202	1.60375
1D_37_av.$av	226	4826.5	0.111111	Very Fine Sandy Medium Silt	Polymodal, Very Poorly Sorted	Sandy Mud	23.3554	11.1159	73.7073	15.1768	1.66413	49.2687	0.597	1341.88	0.0205536	0.136287	0.0280622	63.4676	0.0130449	0.0864981	0.0178104		Y8A-II 57_01_02_av.$av	8A-II	157	5427.3	0.166667	Unimodal, Very Poorly Sorted	Sandy Mud	Very Fine Sandy Coarse Silt	34.4024	16.023	69.3751	14.6018	0.236068	3.78252	16.3773	3.44703
1D_41_av.$av	230	4862.9	0.111111	Very Fine Sandy Coarse Silt	Polymodal, Very Poorly Sorted	Sandy Mud	45.9175	23.1239	66.6332	10.2428	1.83262	55.0375	0.495437	1330.75	0.0470861	0.135682	0.020857	64.2464	0.0302511	0.0871708	0.0133999		Y8A-II 61_01_02_av.$av	8A-II	161	5455	0.111111	Bimodal, Very Poorly Sorted	Mud	Coarse Silt	17.5838	4.26601	75.8443	19.8897	0.157576	0.672219	11.9512	3.13414
1D_45_av.$av	234	4898	0.111111	Very Fine Sandy Very Coarse Silt	Polymodal, Very Poorly Sorted	Sandy Mud	46.5913	23.9592	66.4052	9.63553	1.94294	72.5312	0.4285	1277.06	0.0517237	0.143357	0.0208014	74.0067	0.038279	0.106094	0.0153944		Y8A-II 65_01_02_av.$av	8A-II	165	5486.7	0.125	Polymodal, Very Poorly Sorted	Mud	Coarse Silt	27.0435	9.24746	72.7532	17.9993	0.179772	1.66243	13.079	3.23577
1D_49_av.$av	238	4933.2	0.111111	Very Fine Sandy Coarse Silt	Polymodal, Very Poorly Sorted	Sandy Mud	42.254	20.8031	68.2458	10.9511	1.94306	82.3812	0.42825	1118.94	0.0449129	0.14734	0.023643	68.263	0.0306589	0.100579	0.0161394		Y9B-I 15_01_02_av.$av	9B-I	168	5510.5	0.125	Unimodal, Very Poorly Sorted	Sandy Mud	Very Fine Sandy Very Coarse Silt	46.5757	29.7704	60.4295	9.80009	0.189175	5.6318	11.4317	1.85393
1D_53_av.$av	242	4968.8	0.1	Very Coarse Silty Very Fine Sand	Unimodal, Poorly Sorted	Muddy Sand	73.9963	56.5754	39.8615	3.56311	2.04981	81.475	0.364063	1295.25	0.115969	0.0817087	0.0073037	72.028	0.0835301	0.0588531	0.00526071		Y9B-I 17_01_02_av.$av	9B-I	170	5526.2	0.142857	Unimodal, Very Poorly Sorted	Sandy Mud	Very Fine Sandy Coarse Silt	25.1421	10.4804	72.7617	16.7579	0.231645	2.42773	16.8549	3.88188
1D_57_av.$av	246	5005.1	0.111111	Very Fine Sandy Coarse Silt	Polymodal, Very Poorly Sorted	Sandy Mud	52.588	28.2318	60.55	11.2182	1.90312	72	0.452875	1116.81	0.0596986	0.128038	0.0237218	58.1584	0.0347197	0.0744648	0.0137962		Y9B-I 19_01_02_av.$av	9B-I	172	5541.9	0.125	Unimodal, Very Poorly Sorted	Sandy Mud	Very Fine Sandy Very Coarse Silt	52.1903	33.2604	56.0326	10.707	0.2112	7.02457	11.8341	2.26132
1D_61_av.$av	250	5040.9	0.125	Very Fine Sandy Coarse Silt	Polymodal, Very Poorly Sorted	Sandy Mud	51.4831	29.4029	59.7409	10.8561	1.79025	57.025	0.520687	1254.75	0.0657982	0.133689	0.024294	61.2367	0.0402926	0.0818667	0.0148768		Y9B-I 21_01_02_av.$av	9B-I	174	5557.8	0.125	Unimodal, Very Poorly Sorted	Sandy Mud	Very Fine Sandy Very Coarse Silt	68.1495	46.5944	45.1104	8.29514	0.206702	9.63115	9.32441	1.71462
1D_65_av.$av	254	5074.9	0.111111	Very Fine Sandy Coarse Silt	Polymodal, Very Poorly Sorted	Sandy Mud	31.3252	15.6351	71.3477	13.0171	1.8855	53.0125	0.46275	977.688	0.0327556	0.149474	0.0272709	58.7685	0.01925	0.0878433	0.0160267		Y9B-I 23_01_02_av.$av	9B-I	176	5573.8	0.125	Unimodal, Very Poorly Sorted	Sandy Mud	Very Fine Sandy Very Coarse Silt	64.2412	39.0267	51.7922	9.18114	0.202991	7.92207	10.5133	1.86369
1D_69_av.$av	258	5105.3	0.142857	Very Fine Sandy Medium Silt	Polymodal, Very Poorly Sorted	Sandy Mud	27.9216	17.1927	66.1201	16.6873	1.90744	64.05	0.450313	1073.5	0.0468485	0.180171	0.0454714	61.0872	0.0286184	0.110062	0.0277772		Y9B-I 25_01_02_av.$av	9B-I	178	5590	0.125	Unimodal, Very Poorly Sorted	Sandy Mud	Very Fine Sandy Very Coarse Silt	71.3559	44.7052	46.6506	8.64427	0.202389	9.04781	9.44154	1.7495
1D_73_av.$av	262	5134.3	0.142857	Very Fine Sandy Very Coarse Silt	Polymodal, Very Poorly Sorted	Sandy Mud	36.5831	20.3307	69.3353	10.334	1.9235	69.7375	0.440375	1118.94	0.0558659	0.190523	0.0283964	61.9244	0.0345946	0.117981	0.0175843		Y9B-I 27_01_02_av.$av	9B-I	180	5606.3	0.125	Unimodal, Very Poorly Sorted	Sandy Mud	Very Fine Sandy Very Coarse Silt	51.8238	33.6293	56.3614	10.0093	0.201752	6.78476	11.371	2.01939
1D_77_av.$av	266	5163.8	0.142857	Very Fine Sandy Very Coarse Silt	Trimodal, Very Poorly Sorted	Sandy Mud	63.1354	41.1434	52.4792	6.37748	2.09063	81.7875	0.33925	1252.38	0.122879	0.156735	0.019047	74.1114	0.0910674	0.116158	0.014116		Y9B-I 29_01_02_av.$av	9B-I	182	5622.2	0.125	Unimodal, Very Poorly Sorted	Sandy Mud	Very Fine Sandy Very Coarse Silt	76.2239	45.4168	46.1785	8.40469	0.197215	8.95686	9.1071	1.65753
1D_81_av.$av	270	5194.4	0.142857	Very Fine Sandy Very Coarse Silt	Polymodal, Very Poorly Sorted	Sandy Mud	53.6781	33.1956	55.7575	11.0468	2.07175	76.7812	0.350438	1095.56	0.0982472	0.165022	0.0326947	67.4385	0.0662565	0.111289	0.0220488		Y9B-I 33_01_02_av.$av	9B-I	186	5654	0.125	Bimodal, Very Poorly Sorted	Sandy Mud	Very Fine Sandy Coarse Silt	52.8398	25.4847	60.6272	13.888	0.219578	5.5959	13.3124	3.04951
1D_85_av.$av	274	5223.1	0.125	Fine Sandy Coarse Silt	Polymodal, Very Poorly Sorted	Sandy Mud	102.212	39.5727	51.6312	8.79617	1.90394	66.7938	0.452375	994.562	0.0941799	0.122878	0.0209342	60.9655	0.0574173	0.0749133	0.0127626		Y9B-I 35_01_02_av.$av	9B-I	188	5669.8	0.125	Bimodal, Very Poorly Sorted	Sandy Mud	Very Fine Sandy Very Coarse Silt	50.1985	27.0926	60.7082	12.1992	0.218176	5.91096	13.2451	2.66157
1E_01_av.$av	276	5237.8	0.125	Very Fine Sandy Coarse Silt	Polymodal, Very Poorly Sorted	Sandy Mud	54.785	26.0399	62.6727	11.2874	1.97875	63.6688	0.40725	1333.25	0.064408	0.155017	0.0279187	69.1834	0.0445596	0.107246	0.0193151		Y9B-I 37_01_02_av.$av	9B-I	190	5685.1	0.1	Trimodal, Very Poorly Sorted	Sandy Mud	Very Fine Sandy Fine Silt	47.1873	22.4826	57.6508	19.8666	0.187116	4.20686	10.7874	3.71736
1D_89_av.$av	278	5252.6	0.125	Fine Sandy Coarse Silt	Polymodal, Very Poorly Sorted	Sandy Mud	111.689	42.5525	48.881	8.56656	1.82656	75.5375	0.4985	1105.38	0.0971559	0.111605	0.0195592	66.9119	0.0650089	0.0746772	0.0130874		Y9B-I 39_01_02_av.$av	9B-I	192	5704.2	0.111111	Polymodal, Very Poorly Sorted	Sandy Mud	Very Fine Sandy Fine Silt	42.2338	20.9595	60.8043	18.2362	0.0924496	1.9377	5.62133	1.68593
1E_05_av.$av	280	5267.5	0.142857	Fine Sandy Coarse Silt	Polymodal, Very Poorly Sorted	Sandy Mud	61.3964	32.5291	56.6771	10.7938	2.0715	76.7188	0.350313	1116.88	0.096263	0.167724	0.031942	51.6188	0.0496898	0.0865769	0.0164881		Y9B-I 41_01_02_av.$av	9B-I	194	5723.8	0.1	Trimodal, Very Poorly Sorted	Sandy Mud	Very Fine Sandy Medium Silt	42.0929	23.0345	59.9849	16.9806	0.0793957	1.82884	4.76254	1.34819
1D_93_av.$av	282	5282.2	0.142857	Fine Sandy Coarse Silt	Polymodal, Very Poorly Sorted	Sandy Mud	93.8421	44.5064	48.0902	7.40332	1.92312	76.6312	0.440688	1288.94	0.122274	0.132119	0.0203393	68.7701	0.0840876	0.0908586	0.0139874		Y9B-I 43_01_02_av.$av	9B-I	196	5749.8	0.0625	Polymodal, Very Poorly Sorted	Sandy Mud	Very Fine Sandy Fine Silt	70.9242	29.8134	53.674	16.5126	0.0550744	1.64195	2.95606	0.909422
1E_09_av.$av	284	5296.9	0.125	Very Fine Sandy Very Coarse Silt	Polymodal, Very Poorly Sorted	Sandy Mud	40.4661	25.9988	59.3192	14.682	1.682	44.9	0.5865	1393	0.0546625	0.124719	0.0308689	40.9969	0.0224099	0.0511307	0.0126553		Y9B-I 45_03_04_av.$av	9B-I	198	5781.9	0.0625	Polymodal, Very Poorly Sorted	Sandy Mud	Fine Sandy Fine Silt	56.9786	25.1512	56.3917	18.4571	0.0429795	1.08099	2.42369	0.793277
1E_13_av.$av	288	5335.9	0.0909091	Very Fine Sandy Medium Silt	Polymodal, Very Poorly Sorted	Sandy Mud	24.0586	12.328	68.5869	19.0851	1.644	31	0.6095	1378.5	0.0184247	0.102506	0.0285236	41.8782	0.00771594	0.0429278	0.0119452		Y9B-I 49_01_02_av.$av	9B-I	202	5850.2	0.0588235	Trimodal, Very Poorly Sorted	Muddy Sand	Very Coarse Silty Fine Sand	337.895	70.8503	24.2928	4.8569	0.0668856	4.73886	1.62484	0.324857
1E_17_av.$av	292	5380.2	0.0833333	Very Fine Sandy Medium Silt	Trimodal, Very Poorly Sorted	Sandy Mud	31.8683	17.8517	66.8476	15.3007	1.6575	35.9	0.602	1271	0.0246577	0.0923332	0.0211341	46.7571	0.0115292	0.0431723	0.0098817		Y9B-I 51_01_02_av.$av	9B-I	204	5886.8	0.0555556	Polymodal, Very Poorly Sorted	Sandy Mud	Very Fine Sandy Very Coarse Silt	133.189	42.2446	47.4618	10.2936	0.0678849	2.86777	3.22194	0.698777
1E_21_av.$av	296	5437	0.0434783	Very Fine Sandy Medium Silt	Polymodal, Very Poorly Sorted	Sandy Mud	31.0742	18.166	63.0701	18.7639	1.6655	43.5	0.5965	1293	0.0131546	0.045671	0.0135875	50.7021	0.00666964	0.0231561	0.00688916		Y9B-I 53_01_02_av.$av	9B-I	206	5930.9	0.0384615	Polymodal, Very Poorly Sorted	Sandy Mud	Very Fine Sandy Very Coarse Silt	46.1818	23.407	56.6223	19.9706	0.0303007	0.70925	1.7157	0.605125
1E_25_av.$av	300	5524	0.0434783	Very Fine Sandy Very Coarse Silt	Polymodal, Very Poorly Sorted	Sandy Mud	50.8509	28.5612	62.9659	8.47293	1.8555	45.8	0.481	1339.5	0.0230414	0.0507971	0.00683544	65.3396	0.0150552	0.0331906	0.00446625		Y9B-I 57_01_02_av.$av	9B-I	210	6032.4	0.0384615	Polymodal, Very Poorly Sorted	Sandy Mud	Very Fine Sandy Very Coarse Silt	104.276	34.8927	52.616	12.4913	0.0429962	1.50025	2.26228	0.537079
1E_29_av.$av	304	5614.4	0.0454545	Medium Silt	Polymodal, Very Poorly Sorted	Mud	20.1695	9.67473	70.6424	19.6829	1.5885	46.95	0.6435	1186	0.00698559	0.051007	0.014212	45.0823	0.00314927	0.0229951	0.00640708		Y9B-I 61_01_02_av.$av	9B-I	214	6137.5	0.04	Unimodal, Very Poorly Sorted	Muddy Sand	Very Coarse Silty Fine Sand	128.479	60.7138	31.5886	7.69759	0.0683147	4.14765	2.15797	0.525859
1E_33_av.$av	308	5703.2	0.0454545	Medium Silt	Polymodal, Very Poorly Sorted	Mud	16.2988	6.88057	70.0712	23.0482	1.4935	69.35	0.7005	1169	0.00467097	0.0475688	0.0156466	44.4286	0.00207524	0.0211341	0.00695156		Y9B-I 63_01_02_av.$av	9B-I	216	6188.9	0.04	Trimodal, Very Poorly Sorted	Muddy Sand	Very Coarse Silty Fine Sand	157.023	62.7979	29.6633	7.53883	0.0658972	4.13821	1.95473	0.496788
1E_37_av.$av	312	5819.3	0.0277778	Coarse Silt	Polymodal, Poorly Sorted	Mud	24.3754	5.84333	82.5928	11.5638	2.146	100.7	0.305	1278.5	0.00348327	0.0492345	0.00689333	80.1547	0.002792	0.0394638	0.00552532		Y9B-I 65_01_02_av.$av	9B-I	218	6240.6	0.0384615	Bimodal, Very Poorly Sorted	Muddy Sand	Very Coarse Silty Fine Sand	108.022	52.8211	38.5566	8.62235	0.0610729	3.22594	2.35476	0.526592
1E_41_av.$av	316	5997.3	0.0140845	Coarse Silt	Trimodal, Poorly Sorted	Mud	21.3963	6.40215	80.0959	13.502	1.999	94.05	0.3945	1332	0.00180252	0.0225509	0.00380148	77.2255	0.001392	0.0174151	0.00293571		Y9B-I 67_01_02_av.$av	9B-I	220	6292.4	0.0384615	Bimodal, Very Poorly Sorted	Muddy Sand	Very Coarse Silty Very Fine Sand	127.767	54.3205	37.3742	8.30523	0.0544414	2.95729	2.03471	0.452149
1E_45_01.$av	320	6274.6	0.0149254	Coarse Silt	Trimodal, Very Poorly Sorted	Mud	24.0736	7.80901	78.0752	14.1158	1.638	66.55	0.6135	1208	0.00190913	0.0190876	0.003451	44.7002	0.000853383	0.0085322	0.0015426		Y9B-I 69_01_02_av.$av	9B-I	222	6344.3	0.0384615	Trimodal, Very Poorly Sorted	Muddy Sand	Very Coarse Silty Fine Sand	147.001	56.8298	35.3272	7.84309	0.0389788	2.21516	1.37701	0.305714
1E_49_av.$av	324	6538.3	0.0147059	Very Fine Sandy Medium Silt	Trimodal, Very Poorly Sorted	Sandy Mud	49.2606	22.8735	65.4373	11.6892	1.575	43.85	0.6515	1274.5	0.00529791	0.0151564	0.00270742	41.5878	0.00220328	0.00630323	0.00112595		Y9B-I 71_01_02_av.$av	9B-I	224	6395.9	0.04	Trimodal, Very Poorly Sorted	Muddy Sand	Very Coarse Silty Very Fine Sand	122.924	54.1038	37.4707	8.42546	0.0494449	2.67516	1.85274	0.416596
1E_53_av.$av	328	6801.7	0.0149254	Very Fine Sandy Coarse Silt	Polymodal, Very Poorly Sorted	Sandy Mud	36.802	15.7085	74.9543	9.33728	2.0125	97.9	0.3865	1322	0.0047184	0.0225142	0.00280467	73.7168	0.00347825	0.0165968	0.00206751		Y9B-I 73_01_02_av.$av	9B-I	226	6448.1	0.04	Trimodal, Very Poorly Sorted	Muddy Sand	Very Coarse Silty Fine Sand	174.431	63.2214	30.4191	6.35949	0.0511285	3.23241	1.55529	0.325152
1E_57_av.$av	332	7074.3	0.0142857	Medium Sandy Coarse Silt	Polymodal, Very Poorly Sorted	Sandy Mud	175.074	40.6297	51.7922	7.57808	2.012	121.8	0.387	1291.5	0.0116781	0.0148866	0.00217816	75.1515	0.00877631	0.0111875	0.00163692		Y9B-I 75_01_02_av.$av	9B-I	228	6501	0.037037	Bimodal, Very Poorly Sorted	Muddy Sand	Very Coarse Silty Fine Sand	132.422	53.0166	37.9462	9.03719	0.0528287	0.028008	0.0200465	0.00477423
1E_61_av.$av	336	7356	0.0142857	Coarse Silty Coarse Sand	Unimodal, Very Poorly Sorted	Muddy Sand	624.675	82.7947	15.1036	2.10173	2.106	132.95	0.33	1194.5	0.0249094	0.00454403	0.000632319	74.2094	0.0184851	0.00337209	0.00046924		Y9B-I 77_01_02_av.$av	9B-I	230	6553.7	0.04	Trimodal, Very Poorly Sorted	Sandy Mud	Fine Sandy Very Coarse Silt	106.237	45.3354	43.8422	10.8225	0.0521618	0.0236477	0.0228689	0.00564518
1E_65_av.$av	340	7641.3	0.0144928	Very Coarse Silty Medium Sand	Polymodal, Very Poorly Sorted	Muddy Sand	356.233	70.8411	25.4853	3.67359	2.0405	157.3	0.369	1246.5	0.0209495	0.00753663	0.00108637	70.8375	0.0148401	0.00533876	0.000769559		Y9B-I 79_01_02_av.$av	9B-I	232	6603.5	0.0384615	Polymodal, Very Poorly Sorted	Muddy Sand	Very Coarse Silty Fine Sand	161.232	50.9478	38.9819	10.0703	0.0510091	0.025988	0.0198843	0.00513678
1E_69_av.$av	344	7919.2	0.0138889	Very Coarse Silty Medium Sand	Polymodal, Very Poorly Sorted	Muddy Sand	340.295	68.2778	28.1622	3.56008	2.167	133.35	0.293	1327.5	0.0205497	0.00847603	0.00107148	75.327	0.0154795	0.00638474	0.000807118		Y9B-I 81_01_02_av.$av	9B-I	234	6654.3	0.04	Polymodal, Very Poorly Sorted	Sandy Mud	Fine Sandy Medium Silt	162.7	48.0567	40.7027	11.2406	0.0542045	0.0260489	0.0220627	0.00609294
1E_73_av.$av	348	8182.6	0.0153846	Medium Silt	Polymodal, Poorly Sorted	Mud	11.6362	3.01097	76.7954	20.1936	1.9535	254.7	0.4225	1353	0.000904911	0.02308	0.00606897	70.6445	0.00063927	0.0163047	0.00428739		Y9B-I 85_01_02_av.$av	9B-I	238	6757.2	0.037037	Polymodal, Very Poorly Sorted	Sandy Mud	Very Fine Sandy Very Coarse Silt	127.877	38.0283	50.3985	11.5732	0.0441118	0.016775	0.0222317	0.00510512
1E_77_av.$av	352	8428.6	0.0166667	Medium Silty Coarse Sand	Trimodal, Very Poorly Sorted	Muddy Sand	518.857	71.1458	23.2243	5.62991	2.153	530.55	0.3015	1303.5	0.0255295	0.00833366	0.0020202	79.7536	0.0203607	0.00664639	0.00161118		Y8B-I 21_01_02_av.$av	8B-I	239	6783.1	0.04	Trimodal, Very Poorly Sorted	Sandy Mud	Very Fine Sandy Medium Silt	37.09	16.9053	67.6528	15.442	0.0484544	0.00819134	0.0327807	0.00748231
1E_81_av.$av	356	8644.9	0.0196078	Coarse Sandy Medium Silt	Polymodal, Very Poorly Sorted	Sandy Mud	210.945	49.3209	40.049	10.6301	2.32	504.35	0.2	1267.5	0.0224362	0.0182184	0.00483565	81.1592	0.018209	0.0147859	0.00392457		Y8B-I 23_01_02_av.$av	8B-I	241	6834.2	0.04	Trimodal, Very Poorly Sorted	Sandy Mud	Fine Sandy Medium Silt	87.7367	32.7705	54.7769	12.4525	0.03478	0.0113976	0.0190514	0.00433099
																							Y8B-I 25_01_02_av.$av	8B-I	243	6884.4	0.04	Bimodal, Very Poorly Sorted	Mud	Medium Silt	22.2394	9.72616	70.2719	20.002	0.0226065	0.00219874	0.015886	0.00452174
																							Y8B-I 27_01_02_av.$av	8B-I	245	6934.8	0.04	Bimodal, Very Poorly Sorted	Sandy Mud	Very Fine Sandy Medium Silt	23.8554	10.648	70.9388	18.4132	0.030942	0.0032947	0.0219499	0.00569743
																							Y8B-I 31_01_03_04_av.$av	8B-I	249	7034.9	0.0416667	Unimodal, Very Poorly Sorted	Sandy Mud	Very Fine Sandy Coarse Silt	28.8945	13.5697	72.8787	13.5516	0.0506172	0.00686862	0.0368892	0.00685944
																							Y8B-I 33_01_02_av.$av	8B-I	251	7073.2	0.0714286	Bimodal, Very Poorly Sorted	Sandy Mud	Very Fine Sandy Coarse Silt	26.7372	12.0831	72.7155	15.2015	0.0960965	0.0116114	0.069877	0.0146081
																							Y8B-I 35_01_02_av.$av	8B-I	253	7100.1	0.0666667	Bimodal, Very Poorly Sorted	Sandy Mud	Very Fine Sandy Very Coarse Silt	57.595	22.7008	65.1515	12.1477	0.0880332	0.0199842	0.057355	0.010694
																							Y8B-I 37_02_03_04_av.$av	8B-I	255	7127.1	0.0714286	Bimodal, Very Poorly Sorted	Muddy Sand	Very Coarse Silty Coarse Sand	384.206	64.5655	30.2688	5.16566	0.0958724	0.0619005	0.0290194	0.00495244
																							Y8B-I 39_01_02_av.$av	8B-I	257	7152.9	0.0769231	Unimodal, Very Poorly Sorted	Sandy Mud	Very Fine Sandy Coarse Silt	49.9078	18.7483	68.6987	12.553	0.122595	0.0229846	0.0842213	0.0153893
																							Y8B-I 41_02_03_04_av.$av	8B-I	259	7178.5	0.0769231	Bimodal, Very Poorly Sorted	Mud	Coarse Silt	20.5029	6.32925	77.1905	16.4802	0.090531	0.00572994	0.0698814	0.0149197
																							Y8B-I 43_01_02_av.$av	8B-I	261	7207.1	0.0625	Polymodal, Very Poorly Sorted	Muddy Sand	Very Coarse Silty Fine Sand	233.119	51.8418	38.72	9.4382	0.0802686	0.0416127	0.03108	0.00757591
																							Y8B-I 45_02_03_04_av.$av	8B-I	263	7238.4	0.0666667	Trimodal, Very Poorly Sorted	Sandy Mud	Fine Sandy Very Coarse Silt	152.615	47.485	42.0887	10.4263	0.0909801	0.0432019	0.0382923	0.00948589
																							Y8B-I 47_02_03_04_av.$av	8B-I	265	7269.6	0.0333333	Polymodal, Very Poorly Sorted	Sandy Mud	Very Fine Sandy Fine Silt	46.8591	20.9071	59.6863	19.4065	0.0439869	0.00919638	0.0262541	0.00853633
																							Y8B-I 49_01_02_av.$av	8B-I	267	7329.6	0.0333333	Bimodal, Very Poorly Sorted	Sandy Mud	Very Fine Sandy Fine Silt	29.2387	14.4915	67.8197	17.6887	0.0406011	0.00588371	0.0275355	0.00718182
																							Y8B-I 53_02_03_04_av.$av	8B-I	269	7389.1	0.0344828	Polymodal, Very Poorly Sorted	Sandy Mud	Very Fine Sandy Fine Silt	24.0822	10.9277	69.3834	19.6888	0.044636	0.00487771	0.03097	0.00878832
																							Y8B-I 57_01_02_av.$av	8B-I	275	7566.4	0.03125	Polymodal, Very Poorly Sorted	Sandy Mud	Very Fine Sandy Fine Silt	74.095	23.0657	54.8454	22.0888	0.0476142	0.0109826	0.0261142	0.0105174
																							Y8B-I 61_01_02_av.$av	8B-I	279	7691.6	0.03125	Polymodal, Very Poorly Sorted	Muddy Sand	Fine Silty Very Coarse Sand	454.523	61.7448	30.1845	8.07067	0.056763	0.0350482	0.0171336	0.00458116
																							Y8B-I 65_01_02_av.$av	8B-I	283	7815.8	0.0333333	Polymodal, Very Poorly Sorted	Muddy Sand	Medium Silty Coarse Sand	320.074	57.2968	34.4994	8.2038	0.0599026	0.0343223	0.020666	0.00491429
																							Y8B-I 69_01_02_av.$av	8B-I	287	7934.8	0.0357143	Polymodal, Very Poorly Sorted	Sandy Mud	Coarse Sandy Medium Silt	253.795	48.7994	40.526	10.6746	0.0669995	0.0326953	0.0271522	0.00715191
																							Y8B-I 73_01_02_av.$av	8B-I	291	8054.1	0.0322581	Polymodal, Very Poorly Sorted	Sandy Mud	Coarse Sandy Medium Silt	231.707	48.5147	39.7991	11.6862	0.0571898	0.0277454	0.022761	0.00668333
																							Y8B-I 77_01_02_av.$av	8B-I	295	8181.7	0.0333333	Polymodal, Very Poorly Sorted	Muddy Sand	Medium Silty Coarse Sand	294.685	54.2703	36.8791	8.85055	0.0557984	0.030282	0.020578	0.00493847
																							Y8B-I 81_01_02_av.$av	8B-I	299	8298.6	0.0357143	Polymodal, Very Poorly Sorted	Muddy Sand	Coarse Silty Very Coarse Sand	559.372	66.8111	26.1874	7.00145	0.0665292	0.0444489	0.0174223	0.00465801
																							Y8B-I 89_01_02_av.$av	8B-I	307	8614.9	0.0163934	Polymodal, Very Poorly Sorted	Muddy Sand	Coarse Silty Coarse Sand	252.404	52.8161	37.5979	9.58602	0.0284681	0.0150357	0.0107034	0.00272895
																							Y8B-I 93_01_02_av.$av	8B-I	311	8859.5	0.016129	Polymodal, Very Poorly Sorted	Muddy Sand	Coarse Silty Coarse Sand	292.415	56.0403	35.0135	8.94624	0.0274616	0.0153895	0.00961525	0.00245678
																							Y8B-I 95_01_02_av.$av	8B-I	313	8987.2	0.0153846	Polymodal, Very Poorly Sorted	Sandy Mud	Coarse Sandy Coarse Silt	210.028	46.2788	42.8835	10.8377	0.0265602	0.0122917	0.0113899	0.00287851
																							Y8B-I 97_01_02_av.$av	8B-I	315	9113.9	0.015625	Polymodal, Very Poorly Sorted	Muddy Sand	Coarse Silty Coarse Sand	278.501	54.9125	35.9668	9.12074	0.0279865	0.0153681	0.0100658	0.00255257
																							Y8B-II 1_01_02_av.$av	8B-II	319	9371.6	0.015625	Polymodal, Very Poorly Sorted	Muddy Sand	Medium Silty Coarse Sand	347.134	60.2399	31.6401	8.11998	0.0266447	0.0160508	0.00843043	0.00216355
																							Y8B-II 5_01_02_av.$av	8B-II	323	9628.4	0.0163934	Polymodal, Very Poorly Sorted	Muddy Sand	Coarse Silty Coarse Sand	353.668	56.0571	35.503	8.43989	0.0281183	0.0157623	0.00998283	0.00237315
																							Y8B-II 9_03_04_av.$av	8B-II	327	9875.6	0.016129	Polymodal, Very Poorly Sorted	Muddy Sand	Coarse Silty Coarse Sand	340.316	56.3255	34.9618	8.7127	0.0230438	0.0129795	0.00805651	0.00200773
																							Y8B-II 13_01_02_av.$av	8B-II	331	10120.4	0.0163934	Polymodal, Very Poorly Sorted	Sandy Mud	Fine Sandy Coarse Silt	188.968	43.899	45.6623	10.4387	0.0203558	0.008936	0.00929493	0.00212488
																							Y8B-II 17_01_02_av.$av	8B-II	335	10367.2	0.0169492	Polymodal, Very Poorly Sorted	Sandy Mud	Coarse Sandy Coarse Silt	211.216	43.3267	45.8093	10.8641	0.0231066	0.0100113	0.010585	0.00251031
																							Y8B-II 21R_01_02_av.$av	8B-II	339	10609.2	0.0163934	Polymodal, Very Poorly Sorted	Muddy Sand	Coarse Silty Very Coarse Sand	450.706	60.2982	31.7961	7.90572	0.0245559	0.0148068	0.00780781	0.00194132
																							Y8B-II 23_01_02_av.$av	8B-II	341	10732.6	0.0153846	Polymodal, Very Poorly Sorted	Muddy Sand	Medium Silty Coarse Sand	301.884	53.4725	36.8557	9.67181	0.0262719	0.0140482	0.00968268	0.00254097
																							Y8B-II 27_01_02_av.$av	8B-II	345	10991.8	0.0277778	Polymodal, Very Poorly Sorted	Muddy Sand	Very Coarse Silty Very Coarse Sand	497.098	62.8615	30.3131	6.82539	0.0560629	0.035242	0.0169944	0.00382651
																							Y8B-II 33_01_02_av.$av	8B-II	351	11197.1	0.0322581	Polymodal, Very Poorly Sorted	Muddy Sand	Medium Silty Coarse Sand	400.989	61.0981	30.564	8.33784	0.0489102	0.0298832	0.0149489	0.00407805

## Sheet: Supplementary Data 4.4
Supplementary Data 4.4: ARD Bone data core location and modelled ages
ARDLEY LAKE
Core	Section	Core depth (cm)			Strat. depth (cm)			Midpoint	ARD-M5 (cal a BP)					Confidence Interval.		Classification	Most likely species
		Min	-	Max	Min	-	Max	(cm)	min	-	max	median	wmean	-95%	+95%
ARD	1A	72.5	-	75	72.5	-	75	73.8	2933		3203.5	3066.2	3064	131	139.5	Cnemial crest at top of Tibiotarsus (left leg)	Juvenile Pygoscelis Papua (based on size)
ARD	1B*	45	-	47	124.5	-	127.1	125.8	3444.1		3718.5	3580.7	3579.1	135	139.4	Base of Occipital condyle - poorly fused skull fragment	Juvenile Pygoscelis Papua (based on size/poorly fusing & porous bone structure)
ARD	1B	45	-	47	124.5	-	127.1	125.8	3444.1		3718.5	3580.7	3579.1	135	139.4	Base of Occipital condyle - poorly fused skull fragment	Juvenile Pygoscelis Papua (based on size/poorly fusing & porous bone structure)
ARD	1B	46	-	47	126.1	-	127.1	126.6	3456.2		3726.6	3591.9	3590.9	134.7	135.7	Base of Occipital condyle - poorly fused skull fragment	Juvenile Pygoscelis Papua (based on size/poorly fusing & porous bone structure)
ARD	1B	46	-	48	126.1	-	129.3	127.7	3470.5		3742.6	3607.2	3606	135.5	136.6	Base of Occipital condyle - poorly fused skull fragment	Juvenile Pygoscelis Papua (based on size/poorly fusing & porous bone structure)
ARD	1C	30.5	-	32	140.5	-	142	141.3	3632.9		3954.7	3784	3778.1	145.2	176.6	Heavily weathered Metatarsal (foot) bone	Juvenile Pygoscelis Papua (based on size and porous bone structure)
ARD	1C*	32	-	36	142	-	146	144	3665.9		3991.7	3818.1	3812.6	146.7	179.1	Heavily weathered Carpometacarpus (wing)	Juvenile Pygoscelis Papua or possibly adult Pygoscelis adeliae (based on size)
ARD	1C	33	-	37	143	-	147	145	3673.5		4009	3830.9	3825.3	151.8	183.7	Heavily weathered Carpometacarpus (wing)	Juvenile Pygoscelis Papua or possibly adult Pygoscelis adeliae (based on size)
ARD	1D	13.5	-	15.5	202.5	-	204.5	203.5	4435		4783.1	4632.1	4636.5	201.5	146.6	Talon (claw)	Juvenile Pygoscelis Papua or adult Pygoscelis adeliae (based on size)
ARD	1E	14	-	16.5	289	-	291.5	290.3	5227.9		5533.7	5360.5	5351.5	123.6	182.2	Cervical vertebrae (mid-upper neck) - intact in sequence in core	Juvenile Pygoscelis Papua (based on size and porous bone structure)
ARD	1E*	14	-	16.5	289	-	291.5	290.3	5227.9		5533.7	5360.5	5351.5	123.6	182.2	Cervical vertebrae (mid-upper neck) - intact in sequence in core	Juvenile Pygoscelis Papua (based on size and porous bone structure)
ARD	1E	14	-	16.5	289	-	291.5	290.3	5227.9		5533.7	5360.5	5351.5	123.6	182.2	Cervical vertebrae (mid-upper neck) - intact in sequence in core	Juvenile Pygoscelis Papua (based on size and porous bone structure)
ARD	1E	14	-	16.5	289	-	291.5	290.3	5227.9		5533.7	5360.5	5351.5	123.6	182.2	Cervical vertebrae (mid-upper neck) - intact in sequence in core	Juvenile Pygoscelis Papua (based on size and porous bone structure)
ARD	1E	14	-	16.5	289	-	291.5	290.3	5227.9		5533.7	5360.5	5351.5	123.6	182.2	Cervical vertebrae (mid-upper neck) - intact in sequence in core	Juvenile Pygoscelis Papua (based on size and porous bone structure)
Notes:
1) All bones are too large for juvenile Adelie or Chrinstrap penguins
2) Poorly fused skull fragments are more likely to be juvenile
3) Size and bone structure/porosity suggests they are most likely from from juvenile or adolescent Gentoo penguins
4) Dates shown in this table are based on age-depth model ARD-M5;
5) * = collagen extracted and radiocarbon dated - see S-Table 2 for calibrated ages

## Sheet: Supplementary Data 4.5
Supplementary Data 4.5: YAN-GDGT Temperature Reconstruction data
YANOU LAKE: GDGT-MSAT TEMP DATASHEET						YAN-M4 age (cal yr BP)					Pearson et al. (2011): GLOBAL ALL DATA				Foster et al. (2016): ANT CALIBRATION				Stats notes		Smoothed data					100-year interval	TEMP DATA				6-0 kyr ANOMALY DATA				Pre-INDUSTRIAL ANOMALY DATA					YAN GDGT <10C Bootstrapping n=10,000
Core depth	ANT-GDGT CONISS Zone	ANT-GDGT Temp CONISS Subzone	ARD-M5 CHEM ZONE	ARD GUANO-PHASE	Core depth	95% min	95% max	median	wmean	Sed. rate (cm yr-1)	GLOBAL CAL GDGT TEMP (°C)	RMSE (GLOBAL CAL)	GLOBAL CAL RMSE min temp (°C)	GLOBAL CAL RMSE max temp(°C)	ANT_CAL GDGT TEMP (°C)	RMSE (ANT)	ANT RMSE min temp (°C)	ANT RMSE max temp(°C)	10th/90th/95th percentile outliers <-0.3, >8.1, >11.1; >10 °C calibration limit		Neg-exp_excl. 95th outliers wmean age (cal yr BP)	ANT_CAL GDGT Temp (°C)	ANT_CAL <10 °C 6-0 kyr Temp Anomaly (°C)	ANT_CAL <10 °C Pre-ind. mean Temp Anomaly (°C)		Neg-exp_excl. 95th outliers wmean age (cal yr BP)	ANT_CAL <10 °C 100-yr resample Temp (°C)	Combined error (°C)	Combined error-min temp (°C)	Combined error-max temp (°C)	ANT_CAL <10 °C 6-0 ka 100-yr resample Temp ANOMALY (°C)	Combined error (°C)	95% Combined error-min temp (°C)	95% Combined error-max temp (°C)	ANT_CAL <10 °C Pre-ind. 100-yr resample anomaly (°C)	Combined error (°C)	95% Combined error-min temp (°C)	95% Combined error-max temp (°C)		XLSTAT 2016.06.37258 - Resampled statistics - Start time: 07/11/ at 14:30:07
YAN8A-1	3	3b	13		0	-56.6	614.4	-56.6	-56.6	0	5.06676	2	3.06676	7.06676	-0.15	1.45	-1.6	1.3			-56.6	0.8215	-2.0585	-0.9185		0	0.937068	1.45	-0.512932	2.38707	-1.44755	3.03	-4.47755	1.58245	-0.802932	2.04	-2.84293	1.23707		Weights: Workbook = Workbook1 / Sheet = Sheet1 / Range = Sheet1!$B$2:$B$41 / 39 rows and 1 column
YAN8A-2	3	3b			2	-56.6	677.1	-48.4	36.9	0.00411523	5.8753	2	3.8753	7.8753	2.16	1.45	0.71	3.61			4.29	0.9452	-1.9348	-0.7948		100	1.14642	1.45	-0.303578	2.59642	-1.23819	3.03	-4.26819	1.79181	-0.593578	2.04	-2.63358	1.44642		Method: Bootstrap
YAN8A-3	3	3b			3	27.4	711.5	216	277.2	0.0041841	5.97506	2	3.97506	7.97506	1.57	1.45	0.12	3.02			65.18	1.0723	-1.8077	-0.6677		200	1.34909	1.45	-0.100909	2.79909	-1.03552	3.03	-4.06552	1.99448	-0.390909	2.04	-2.43091	1.64909		Sample size: 39
YAN8A-4	3	3b			4	356	756.7	489.2	517.9	0.00414938	5.42117	2	3.42117	7.42117	1.49	1.45	0.04	2.94			126.07	1.2019	-1.6781	-0.5381		300	1.55229	1.45	0.10229	3.00229	-0.832325	3.03	-3.86233	2.19767	-0.18771	2.04	-2.22771	1.85229		Number of samples: 10000
YAN8A-5	3	3b			5	634.2	895.3	755.9	757.5	0.00819672	6.3198	2	4.3198	8.3198	4.18	1.45	2.73	5.63			186.96	1.3307	-1.5493	-0.4093		400	2.16415	1.45	0.714154	3.61415	-0.220462	3.03	-3.25046	2.80954	0.424154	2.04	-1.61585	2.46415		Significance level (%): 5
YAN8A-6	3	3a			6	778.8	990.1	878.4	879.9	0.00819672	4.41054	2	2.41054	6.41054	0.47	1.45	-0.98	1.92			247.85	1.4314	-1.4486	-0.3086		500	1.92467	1.45	0.474673	3.37467	-0.459943	3.03	-3.48994	2.57006	0.184673	2.04	-1.85533	2.22467		Seed (random numbers): 1891116040
YAN8A-7	3	3a			7	912.9	1088.3	1001.6	1002.1	0.00813008	5.15888	2	3.15888	7.15888	0.97	1.45	-0.48	2.42			308.74	1.4739	-1.4061	-0.2661		600	1.94834	1.45	0.49834	3.39834	-0.436276	3.03	-3.46628	2.59372	0.20834	2.04	-1.83166	2.24834		Run again:
YAN8A-8	3	3a			8	1039.6	1203.5	1123.9	1124.2	0.00806452	5.7616	2	3.7616	7.7616	6.35	1.45	4.9	7.8			369.63	2.1208	-0.7592	0.3808		700	1.92833	1.45	0.478329	3.37833	-0.456287	3.03	-3.48629	2.57371	0.188329	2.04	-1.85167	2.22833		Summary statistics:
YAN8A-9	2	2b			9	1144.6	1338.6	1245.6	1247	0.00819672	6.43744	2	4.43744	8.43744	4.34	1.45	2.89	5.79			430.52	2.276	-0.604	0.536		800	1.9798	1.45	0.529801	3.4298	-0.404814	3.03	-3.43481	2.62519	0.239801	2.04	-1.8002	2.2798
YAN8A-10	2	2b	12	5	10	1246.4	1480.2	1368	1369.7	0.00340136	4.49811	2	2.49811	6.49811	4.37	1.45	2.92	5.82			491.41	1.8376	-1.0424	0.0976		900	2.47008	1.45	1.02008	3.92008	0.0854676	3.03	-2.94453	3.11547	0.730083	2.04	-1.30992	2.77008		Variable	Observations	Obs. with missing data	Obs. without missing data	Minimum	Maximum	Mean	Std. deviation
YAN8A-11	2	2b			11	1558.6	1756.9	1663.8	1663.6	0.00340136	5.54561	2	3.54561	7.54561	11.34	1.45	9.89	12.79	outlier 95th & >10 °C cal limit		552.3	1.9275	-0.9525	0.1875		1000	2.78382	1.45	1.33382	4.23382	0.399203	3.03	-2.6308	3.4292	1.04382	2.04	-0.996182	3.08382		ANT_CAL GDGT TEMP (°C)	39	0	39	-0.73	8.61	2.38462	2.65532
YAN8A-12	2	2b			12	1845.5	2060.2	1957.8	1957.6	0.00340136	6.01376	2	4.01376	8.01376	6.71	1.45	5.26	8.16			613.19	1.9667	-0.9133	0.2267		1100	3.47165	1.45	2.02165	4.92165	1.08704	3.03	-1.94296	4.11704	1.73165	2.04	-0.308347	3.77165
YAN8A-13	2	2a			13	2102.4	2384.9	2251.6	2252	0.00340136	7.15275	2	5.15275	9.15275	8.16	1.45	6.71	9.61	outlier 90th		674.08	1.9174	-0.9626	0.1774		1200	4.22186	1.45	2.77186	5.67186	1.83725	3.03	-1.19275	4.86725	2.48186	2.04	0.441864	4.52186
YAN8A-14	2	2a			14	2353.3	2717.6	2544.4	2546	0.00340136	5.59487	2	3.59487	7.59487	3.93	1.45	2.48	5.38			734.97	1.9419	-0.9381	0.2019		1300	5.14885	1.45	3.69885	6.59885	2.76423	3.03	-0.265767	5.79423	3.40885	2.04	1.36885	5.44885		Results of the resampling (ANT_CAL <10CGDGT TEMP (°C)):
YAN8A-15	2	2a	11		15	2601.9	3056.6	2837.3	2839.9	0.00675676	6.18151	2	4.18151	8.18151	8.11	1.45	6.66	9.56	outlier 90th		795.86	1.8039	-1.0761	0.0639		1400	6.81382	1.45	5.36382	8.26382	4.4292	3.03	1.3992	7.4592	5.07382	2.04	3.03382	7.11382
YAN8A-16	2	2a			16	2791.9	3164.3	2985.8	2987.2	0.00675676	6.54739	2	4.54739	8.54739	8.61	1.45	7.16	10.06	outlier 90th		856.75	2.4357	-0.4443	0.6957		1500	8.08918	1.45	6.63918	9.53918	5.70456	3.03	2.67456	8.73456	6.34918	2.04	4.30918	8.38918		Parameters	Parameters	Mean (Bootstrap)	Standard deviation (Bootstrap)	Lower bound (Standard bootstrap interval)	Upper bound (Standard bootstrap interval)
YAN8A-17	2	2a	9 & 10	4	17	2973.6	3284.7	3134.7	3134.6	0.00666667	6.9022	2	4.9022	8.9022	13.84	1.45	12.39	15.29	outlier 95th & >10 °C cal limit		917.64	2.4342	-0.4458	0.6942		1600	7.38198	1.45	5.93198	8.83198	4.99737	3.03	1.96737	8.02737	5.64198	2.04	3.60198	7.68198		Sum	134.85	134.633	24.2147	85.8298	183.87
YAN8A-18	2	2a			18	3147.2	3417.7	3281.7	3282.5	0.00675676	6.02989	2	4.02989	8.02989	6.59	1.45	5.14	8.04			978.53	2.8725	-0.0075	1.1325		1700	7.44233	1.45	5.99233	8.89233	5.05772	3.03	2.02772	8.08772	5.70233	2.04	3.66233	7.74233		Mean	2.38462	2.38077	0.428201	1.51777	3.25146
YAN8A-19	2	2a			19	3303	3571.4	3426.1	3429.8	0.00675676	6.49255	2	4.49255	8.49255	4.91	1.45	3.46	6.36			1039.42	2.7088	-0.1712	0.9688		1800	7.7353	1.45	6.2853	9.1853	5.35069	3.03	2.32069	8.38069	5.9953	2.04	3.9553	8.0353		Variance (n)	6.92604	6.73882	1.4909	3.90786	9.94421
YAN8A-20	1	1b			20	3431.2	3736.5	3574	3577.3	0.00763359	5.39311	2	3.39311	7.39311	1.1	1.45	-0.35	2.55			1100.31	3.5543	0.6743	1.8143		1900	7.8532	1.45	6.4032	9.3032	5.46859	3.03	2.43859	8.49859	6.1132	2.04	4.0732	8.1532		Variance (n-1)	7.1083	6.91616	1.53014	4.0107	10.2059
YAN8A-21	1	1b			22	3724.7	3972.5	3838.6	3841.7	0.00746269	6.46002	2	4.46002	8.46002	2.03	1.45	0.58	3.48			1161.2	4.0134	1.1334	2.2734		2000	8.02084	1.45	6.57084	9.47084	5.63623	3.03	2.60623	8.66623	6.28084	2.04	4.24084	8.32084		Standard deviation (n)	2.63174	2.57923	0.293929	2.03671	3.22676
YAN8A-22	1	1b	8		24	3918.9	4288.1	4109.3	4106.6	0.0075188	5.79788	2	3.79788	7.79788	1.24	1.45	-0.21	2.69			1222.09	4.3563	1.4763	2.6163		2100	7.56263	1.45	6.11263	9.01263	5.17802	3.03	2.14802	8.20802	5.82263	2.04	3.78263	7.86263		Standard deviation (n-1)	2.66614	2.61295	0.297772	2.06333	3.26895
YAN8A-23	1	1b			26	4099.1	4496.3	4304.7	4302.6	0.015625	6.04369	2	4.04369	8.04369	0.95	1.45	-0.5	2.4			1282.98	4.561	1.681	2.821		2200	6.95918	1.45	5.50918	8.40918	4.57456	3.03	1.54456	7.60456	5.21918	2.04	3.17918	7.25918		Median	1.49	1.45483	0.405144	0.66983	2.31017
YAN8A-24	1	1b	7	3	28	4198.8	4577.5	4437.1	4430.9	0.0151515	5.2073	2	3.2073	7.2073	0.7	1.45	-0.75	2.15			1343.87	6.2132	3.3332	4.4732		2300	6.75979	1.45	5.30979	8.20979	4.37518	3.03	1.34518	7.40518	5.01979	2.04	2.97979	7.05979		1st Quartile	0.38	0.428542	0.340723	-0.309757	1.06976
YAN8A-25	1	1b	6		30	4248.7	4712.8	4579.5	4558.6	0.0909091	5.04432	2	3.04432	7.04432	0.08	1.45	-1.37	1.53			1404.76	6.8092	3.9292	5.0692		2400	6.6843	1.45	5.2343	8.1343	4.29969	3.03	1.26969	7.32969	4.9443	2.04	2.9043	6.9843		3rd Quartile	4.34	4.09423	1.14918	2.01361	6.66639
YAN8A-26	1	1b			32	4280.4	4728.9	4604	4580.9	0.0833333	5.30962	2	3.30962	7.30962	0.36	1.45	-1.09	1.81			1465.65	7.7099	4.8299	5.9699		2500	6.90693	1.45	5.45693	8.35693	4.52232	3.03	1.49232	7.55232	5.16693	2.04	3.12693	7.20693		Variation coefficient	1.10363	1.10278	0.140249	0.819711	1.38755
YAN8A-27	1	1b			34	4309.9	4754.5	4622.4	4603.4	0.0909091	5.77488	2	3.77488	7.77488	1.11	1.45	-0.34	2.56			1526.54	8.5649	5.6849	6.8249		2600	6.90588	1.45	5.45588	8.35588	4.52126	3.03	1.49126	7.55126	5.16588	2.04	3.12588	7.20588		Standard error of the mean	0.426924	0.418407	0.0476816	0.330398	0.52345
YAN8A-28	1	1b			36	4333	4778.8	4638.5	4622.6	0.142857	7.62694	2	5.62694	9.62694	1.8	1.45	0.35	3.25			1587.43	7.1599	4.2799	5.4199		2700	6.91705	1.45	5.46705	8.36705	4.53243	3.03	1.50243	7.56243	5.17705	2.04	3.13705	7.21705		Mean absolute deviation	2.17972	2.13552	0.344179	1.48297	2.87648
YAN8A-29	1	1b			38	4356.6	4795.5	4652.6	4638.5	0.125	10.466	2	8.46604	12.466	4.86	1.45	3.41	6.31			1648.32	7.348	4.468	5.608		2800	7.39923	1.45	5.94923	8.84923	5.01461	3.03	1.98461	8.04461	5.65923	2.04	3.61923	7.69923		Median absolute deviation	1.41	1.33474	0.445243	0.508652	2.31135
YAN9B1	1	1b	5	2	188	5550.1	5827.7	5658.8	5669.8	0.125	5.40361	2	3.40361	7.40361	-0.61	1.45	-2.06	0.84	outlier 10th		1709.21	7.4383	4.5583	5.6983		2900	8.67519	1.45	7.22519	10.1252	6.29058	3.03	3.26058	9.32058	6.93519	2.04	4.89519	8.97519		Geometric mean
YAN9B1	1	1a			190	5562.7	5848.9	5672.6	5685.1	0.1	4.15056	2	2.15056	6.15056	-0.05	1.45	-1.5	1.4			1770.1	7.6581	4.7781	5.9181		3000	9.27317	1.45	7.82317	10.7232	6.88855	3.03	3.85855	9.91855	7.53317	2.04	5.49317	9.57317		Geometric standard deviation
YAN9B1	1	1a			192	5588.4	5866.2	5691.8	5704.2	0.111111	4.7142	2	2.7142	6.7142	-0.33	1.45	-1.78	1.12	outlier 10th		1830.99	7.828	4.948	6.088		3100	9.36292	1.45	7.91292	10.8129	6.9783	3.03	3.9483	10.0083	7.62292	2.04	5.58292	9.66292		Harmonic mean	-2.56899	-10.5232	895.188	-1814.78	1809.65
YAN9B1	1	1a			194	5604.2	5883.4	5711.1	5723.8	0.1	5.10698	2	3.10698	7.10698	-0.07	1.45	-1.52	1.38			1891.88	7.8439	4.9639	6.1039		3200	8.68547	1.45	7.23547	10.1355	6.30085	3.03	3.27085	9.33085	6.94547	2.04	4.90547	8.98547		1-Percentile	-0.73	-0.646552	0.14275	-1.01898	-0.441017
YAN9B1	1	1a			196	5631.7	5905.2	5738.2	5749.8	0.0625	4.4948	2	2.4948	6.4948	0.91	1.45	-0.54	2.36			1952.77	7.8857	5.0057	6.1457		3300	7.85529	1.45	6.40529	9.30529	5.47067	3.03	2.44067	8.50067	6.11529	2.04	4.07529	8.15529		99-Percentile	8.61	8.36693	0.451931	7.69511	9.52489
YAN9B1	1	1a	4		198	5660	5922.9	5774.3	5781.9	0.0625	4.31572	2	2.31572	6.31572	-0.33	1.45	-1.78	1.12	outlier 10th		2013.66	8.1573	5.2773	6.4173		3400	5.38641	1.45	3.93641	6.83641	3.00179	3.03	-0.0282065	6.03179	3.64641	2.04	1.60641	5.68641		2.5-Percentile	-0.73	-0.646552	0.14275	-1.01898	-0.441017
YAN9B1	1	1a			200	5675.3	5957.4	5808.1	5813.8	0.0588235	4.43524	2	2.43524	6.43524	0.38	1.45	-1.07	1.83			2074.55	7.7311	4.8511	5.9911		3500	3.57127	1.45	2.12127	5.02127	1.18665	3.03	-1.84335	4.21665	1.83127	2.04	-0.208732	3.87127		97.5-Percentile	8.61	8.36693	0.451931	7.69511	9.52489
YAN9B1	1	1a			202	5719.8	5972.2	5853.5	5850.2	0.0588235	4.44075	2	2.44075	6.44075	2.3	1.45	0.85	3.75			2135.44	7.3258	4.4458	5.5858		3600	3.02735	1.45	1.57735	4.47735	0.642739	3.03	-2.38726	3.67274	1.28735	2.04	-0.752645	3.32735		5-Percentile	-0.61	-0.51168	0.199789	-1.01445	-0.205547
YAN9B1	1	1a			204	5744.9	6002	5899.2	5886.8	0.0555556	4.53658	2	2.53658	6.53658	-0.73	1.45	-2.18	0.72	outlier 10th		2196.33	6.9149	4.0349	5.1749		3700	2.43337	1.45	0.983373	3.88337	0.0487576	3.03	-2.98124	3.07876	0.693373	2.04	-1.34663	2.73337		95-Percentile	8.16	7.95643	0.743959	6.65393	9.66607
YAN9B1	1	1a			206	5777.3	6067.5	5939.2	5930.9	0.0384615	7.51997	2	5.51997	9.51997	1.77	1.45	0.32	3.22			2257.22	6.7959	3.9159	5.0559		3800	2.02149	1.45	0.571492	3.47149	-0.363123	3.03	-3.39312	2.66688	0.281492	2.04	-1.75851	2.32149
YAN9B1	1	1a			208	5805.4	6173.7	5981.9	5982.4	0.04	6.1894	2	4.1894	8.1894	0.99	1.45	-0.46	2.44			2318.11	6.7464	3.8664	5.0064		3900	1.50806	1.45	0.0580628	2.95806	-0.876553	3.03	-3.90655	2.15345	-0.231937	2.04	-2.27194	1.80806
YAN9B1	1	1a			210	5818.7	6298.9	6021	6032.4	0.0384615	5.78313	2	3.78313	7.78313	1.77	1.45	0.32	3.22			2379	6.6774	3.7974	4.9374		4000	1.47704	1.45	0.0270416	2.92704	-0.907574	3.03	-3.93757	2.12243	-0.262958	2.04	-2.30296	1.77704
																					2439.89	6.6763	3.7963	4.9363		4100	1.37961	1.45	-0.0703921	2.82961	-1.00501	3.03	-4.03501	2.02499	-0.360392	2.04	-2.40039	1.67961
																					2500.78	6.9839	4.1039	5.2439		4200	1.11461	1.45	-0.335391	2.56461	-1.27001	3.03	-4.30001	1.75999	-0.625391	2.04	-2.66539	1.41461
Summary		Calib. Errors	Global	ANT		Summary stats				GLOBAL CALIBRATION (inc. ANT DATASET)			ANTARCTIC CALIBRATION <10 °C								2561.67	6.9244	4.0444	5.1844		4300	0.886228	1.45	-0.563772	2.33623	-1.49839	3.03	-4.52839	1.53161	-0.853772	2.04	-2.89377	1.18623
		RMSE	2	1.45						Pearson et al. (2011)			Foster et al. (2016)								2622.56	6.8628	3.9828	5.1228		4400	0.705596	1.45	-0.744404	2.1556	-1.67902	3.03	-4.70902	1.35098	-1.0344	2.04	-3.0744	1.0056
		RMSEP-LOO	2.23	1.68		Whole Dataset		WMean		5.74634	95% x2	95% x4	2.38462	95% x2	95% x4						2683.45	7.1292	4.2492	5.3892		4500	0.503315	1.45	-0.946685	1.95332	-1.8813	3.03	-4.9113	1.1487	-1.23668	2.04	-3.27668	0.803315
		RMSEP-H	2.37	1.65		6-0 ka BP		Std. dev. (n-1)		1.15695	0.730359	1.46072	2.66614	1.72852	3.45705	Anomaly					2744.34	6.6031	3.7231	4.8631		4600	1.86872	1.45	0.41872	3.31872	-0.515895	3.03	-3.5459	2.5141	0.12872	2.04	-1.91128	2.16872
								SE (n=41)		0.180686			0.426924								2805.23	7.4673	4.5873	5.7273		Tephra & Reworked Tephra/sediment - No GDGT data
GDGT	Depth (cm)		Wmean cal yr BP					95% lower bound		5.38116	95% x2 value	95% x4 value	1.52035	95% x2 value	95% x4 value						2866.12	8.3689	5.4889	6.6289
Zone	min	max	min	max				95% upper bound		6.11152	6.4767	7.20706	3.24888	4.11314	5.84167	Temp.					2927.01	8.9586	6.0786	7.2186
1a	210	190	6032	5685		Pre-Industrial		WMean		5.45709	95% x2	95% x4	1.736	95% x2	95% x4						2987.9	9.1988	6.3188	7.4588
1b	190	19	5685	3430		1000-250 a BP		Std. dev. (n-1)		0.741288	1.84089	3.68178	1.436	3.56662	7.13323	Anomaly					3048.79	9.5233	6.6433	7.7833
2a	19	12	3430	1958				SE (n=5)		0.331514			0.64229								3109.68	9.366	6.486	7.626
2b	12	8	1958	1124				95% lower bound		4.53665	95% x2 value	95% x4 value	-0.0473083	95% x2 value	95% x4 value						3170.57	8.9983	6.1183	7.2583
3a	8	5	1124	758				95% upper bound		6.37754	7.58723	9.13887	3.51931	5.95123	8.86923	Temp.					3231.46	8.3328	5.4528	6.5928
3b	5	0	758	-57																	3292.35	8.3465	5.4665	6.6065
																					3353.24	6.554	3.674	4.814		5600	-0.834482	1.45	-2.28448	0.615518	-3.2191	3.03	-6.2491	-0.189098	-2.57448	2.04	-4.61448	-0.534482
General Notes:																					3414.13	5.0371	2.1571	3.2971		5700	-0.0908404	1.45	-1.54084	1.35916	-2.47546	3.03	-5.50546	0.554544	-1.83084	2.04	-3.87084	0.20916
Global GDGT - calculated using three compounds used in Pearson et al. (2011) recalibrated with Foster et al. (2016) Antarctic dataset included																					3475.02	3.4924	0.6124	1.7524		5800	0.496548	1.45	-0.953452	1.94655	-1.88807	3.03	-4.91807	1.14193	-1.24345	2.04	-3.28345	0.796548
The overall uncertainty window for temperature anomalies based on combining RMSE errors in ANT_CAL GDGT temp calibration and the 95% upper/lower bound on the dataset means																					3535.91	3.5088	0.6288	1.7688		5900	0.901581	1.45	-0.548419	2.35158	-1.48303	3.03	-4.51303	1.54697	-0.838419	2.04	-2.87842	1.20158		Descriptive statistics for the intervals :
10th/90th percentile outliers <-0.3 and >8.10 °C																					3596.8	3.0279	0.1479	1.2879		6000	1.47331	1.45	0.02331	2.92331	-0.911305	3.03	-3.94131	2.11869	-0.26669	2.04	-2.30669	1.77331
The upper data limit of ANT calibration model is 10 °C; data outside this range has been excluded where labelled ANT<10 °C																					3657.69	2.6534	-0.2266	0.9134																Lower bound	Upper bound	Frequency	Relative frequency	Density
Smoothing set up:																					3718.58	2.3281	-0.5519	0.5881			5.84167				3.45705				5.48061			Extreme 'warm' phases >4x(95%upper-mean) of whole 6-0 ka dataset		0	24	0	0	0
Negative exponential; 1st order polynominal smoothing; Outliers rejected; Weight computed from Gaussian density function; Confidence intervals (%): 95; 100 resampling points; Interval 0.1																					3779.47	2.074	-0.806	0.334			3.24888				0.864262				2.22998			Warm phases - >95% upper mean bound		24	48	0	0	0
Neg exp smoothing deviation from Gaussian distribution excludes 95% percentile data >11.1 °C; this corresponds with exclusin of ANT-CAL >10 °C datapoints 11.34 and 13.84																					3840.36	1.9074	-0.9726	0.1674			2.38462				1.5159e-16				1.14644			Weighted		48	72	22	0.0022	9.16667e-05
Pre-industrial anomaly is defined as 1000-250 years BP; 6-0 kyr mean anomaly ANT-CAL <10 °C data is shown in Fig. 4																					3901.25	1.4032	-1.4768	-0.3368																72	96	495	0.0495	0.0020625
																					3962.14	1.3833	-1.4967	-0.3567																96	120	2288	0.2288	0.00953333
Summary stats			GLOBAL-ALL	ANT-ALL	ANT <10 °C	6-0 kyr ANT <10 °C	Pre-ind ANT	NOTES						Percentile table (Empirical distribution function with averaging):							4023.03	1.5611	-1.3189	-0.1789																120	144	3789	0.3789	0.0157875
No. of observations			41	41	39	39	41														4083.92	1.4174	-1.4626	-0.3226																144	168	2497	0.2497	0.0104042
No. of missing values			0	0	0	0	0							Percentile	ANT-ALL	ANT <10C					4144.81	1.2744	-1.6056	-0.4656																168	192	793	0.0793	0.00330417
Sum of weights			82	59.45	56.55	118.362	41	Weighted by RMSE						Maximum 100%	13.84	8.61					4205.7	1.0887	-1.7913	-0.6513																192	216	107	0.0107	0.000445833
Minimum			4.15056	-0.73	-0.73	-3.11462	-2.466							0.99	13.84	8.61					4266.59	0.9559	-1.9241	-0.7841																216	240	9	0.0009	3.75e-05
Maximum			10.466	13.84	8.61	6.22538	12.104							0.95	8.61	8.16					4327.48	0.8248	-2.0552	-0.9152
Range			6.31548	14.57	9.34	9.34	14.57							0.9	8.11	6.71					4388.37	0.7471	-2.1329	-0.9929
1st Quartile			5.06676	0.47	0.38	-1.95962	-1.266							3rd Quartile 75%	4.37	4.34					4449.26	0.5839	-2.2961	-1.1561
Median			5.7616	1.57	1.49	-0.894615	-0.166							Median 50%	1.57	1.49					4510.15	0.5112	-2.3688	-1.2288
3rd Quartile			6.1894	4.37	4.34	1.87538	2.634							1st Quartile 25%	0.47	0.38					4571.04	0.2851	-2.5949	-1.4549
Sum			235.6	118.18	134.85	-2.7091e-15	47.004							0.1	-0.15	-0.33					4631.93	3.548	0.668	1.808
WMean			5.74634	2.88244	2.38462	1.5159e-16	1.14644							0.05	-0.33	-0.61					Tephra - No GDGT data
Variance (n)			1.3059	11.4971	6.92604	6.92604	11.4971							0.01	-0.73	-0.73					5606.17	-0.9839	-3.8639	-2.7239
Variance (n-1)			1.33854	11.7845	7.1083	7.1083	11.7845							Minimum 0%	-0.73	-0.73					5667.06	-0.5019	-3.3819	-2.2419
Standard deviation (n)			1.14276	3.39073	2.63174	2.63174	3.39073														5727.95	0.2826	-2.5974	-1.4574
Standard deviation (n-1)			1.15695	3.43285	2.66614	2.66614	3.43285														5788.84	0.552	-2.328	-1.188
Variation coefficient			0.198867	1.17634	1.10363		2.95762														5849.73	0.4801	-2.3999	-1.2599
Skewness (Pearson)			1.66103	1.37979	0.974777	0.974777	1.37979	Distribution is + skewed towards higher temp values													5910.62	1.071	-1.809	-0.669
Skewness (Fisher)			1.72478	1.43275	1.01421	1.01421	1.43275	Distribution is positively skewed towards higher temp values													5971.51	1.1408	-1.7392	-0.5992
Skewness (Bowley)			-0.237869	0.435897	0.439394	0.444589	0.435897	Distribution is within +/-0.739; not significantly skewed													6032.4	1.8384	-1.0416	0.0984
Kurtosis (Pearson)			4.93048	1.38872	-0.205829	-0.205829	1.38872
Kurtosis (Fisher)			5.75115	1.7362	-0.0637085	-0.0637085	1.7362
Standard error of the mean			0.180686	0.536122	0.426924	0.426924	0.536122
Lower bound on mean (95%)			5.38116	1.7989	1.52035	-0.864262	0.062897
Upper bound on mean (95%)			6.11152	3.96598	3.24888	0.864262	2.22998
Standard error(Skewness (Fisher))			0.3695	0.3695	0.314094	0.217105	0.3695
Standard error(Kurtosis (Fisher))			0.724483	0.724483	0.61543	0.425442	0.724483																																	Descriptive statistics for the intervals :
Mean absolute deviation			0.813564	2.72907	2.17972	2.17972	2.72907
Median absolute deviation			0.654614	1.62	1.41	1.41	1.62																																	Lower bound	Upper bound	Frequency	Relative frequency	Density
Geometric mean			5.647																																					0	0.431282	0	0	0
Geometric standard deviation			1.20271																																					0.431282	0.862564	0	0	0
Harmonic mean			5.55775	-2.72958	-2.56899	-1.19874	0.708815																																	0.862564	1.29385	30	0.003	0.006956
																																								1.29385	1.72513	562	0.0562	0.130309
																																								1.72513	2.15641	2484	0.2484	0.575957
																																								2.15641	2.58769	3860	0.386	0.895006
																																								2.58769	3.01897	2319	0.2319	0.537699
																																								3.01897	3.45026	657	0.0657	0.152337
																																								3.45026	3.88154	80	0.008	0.0185493
																																								3.88154	4.31282	8	0.0008	0.00185493
																																								Descriptive statistics for the intervals :
																																								Lower bound	Upper bound	Frequency	Relative frequency	Density
																																								0	1.34608	1	0.0001	7.42899e-05
																																								1.34608	2.69216	25	0.0025	0.00185725
																																								2.69216	4.03824	315	0.0315	0.0234013
																																								4.03824	5.38431	1516	0.1516	0.112623
																																								5.38431	6.73039	3075	0.3075	0.228441
																																								6.73039	8.07647	3220	0.322	0.239213
																																								8.07647	9.42255	1501	0.1501	0.111509
																																								9.42255	10.7686	319	0.0319	0.0236985
																																								10.7686	12.1147	26	0.0026	0.00193154
																																								12.1147	13.4608	2	0.0002	0.00014858
																																								Descriptive statistics for the intervals :
																																								Lower bound	Upper bound	Frequency	Relative frequency	Density
																																								0	1.37887	1	0.0001	7.25232e-05
																																								1.37887	2.75774	25	0.0025	0.00181308
																																								2.75774	4.13661	312	0.0312	0.0226272
																																								4.13661	5.51548	1493	0.1493	0.108277
																																								5.51548	6.89435	3070	0.307	0.222646
																																								6.89435	8.27322	3225	0.3225	0.233887
																																								8.27322	9.65209	1514	0.1514	0.1098
																																								9.65209	11.031	330	0.033	0.0239326
																																								11.031	12.4098	28	0.0028	0.00203065
																																								12.4098	13.7887	2	0.0002	0.000145046
																																								Descriptive statistics for the intervals :
																																								Lower bound	Upper bound	Frequency	Relative frequency	Density
																																								1	1.263	2	0.0002	0.000760461
																																								1.263	1.526	11	0.0011	0.00418254
																																								1.526	1.789	62	0.0062	0.0235743
																																								1.789	2.05199	377	0.0377	0.143347
																																								2.05199	2.31499	1359	0.1359	0.516733
																																								2.31499	2.57799	2901	0.2901	1.10305
																																								2.57799	2.84099	3431	0.3431	1.30457
																																								2.84099	3.10399	1609	0.1609	0.611791
																																								3.10399	3.36699	239	0.0239	0.0908751
																																								3.36699	3.62998	9	0.0009	0.00342207
																																								Descriptive statistics for the intervals :
																																								Lower bound	Upper bound	Frequency	Relative frequency	Density
																																								1	1.26761	2	0.0002	0.000747348
																																								1.26761	1.53523	10	0.001	0.00373674
																																								1.53523	1.80284	61	0.0061	0.0227941
																																								1.80284	2.07045	356	0.0356	0.133028
																																								2.07045	2.33806	1320	0.132	0.49325
																																								2.33806	2.60568	2891	0.2891	1.08029
																																								2.60568	2.87329	3455	0.3455	1.29104
																																								2.87329	3.1409	1652	0.1652	0.61731
																																								3.1409	3.40852	244	0.0244	0.0911765
																																								3.40852	3.67613	9	0.0009	0.00336307
[truncated: 16 more columns]

## Sheet: Supplementary Data 4.6
Supplementary Data 4.6: ARD & YAN Diatom Ecological Preference Summary data
ARDLEY LAKE				Ecological group percentage abundances (%)												YANOU LAKE					Ecological group percentage abundances (%)												ANVERS TROUGH					CRS-free species: Ecological group percentage abundances (%)						F.curta, F.kerg percentage & ratio data
ARD	Strat. depth (cm)	ARD-M5 wmean age (cal yr BP)	C-ZONE	Fresh	Fresh-Brackish	Brackish-Fresh	Brackish	Brackish-Marine	Marine	SR-trans PCA1 (55%)	SR-trans PCA2 (19%)	100-yr	ARD-M5	SR-trans PCA2		YAN	Strat. depth (cm)	YAN-M4 wmean age (cal yr BP)	C-ZONE	C-ZONE	Fresh	Fresh-Brackish	Brackish-Fresh	Brackish	Brackish-Marine	Marine	U/NC	Chat. Resting Spores (%) (not CONISS)	SR-trans PCA1 (51%)	SR-trans PCA2 (22%)			CONISS SIG ZONE	Strat. Depth (cm)	wmean MAR13 age (cal yr BP)	Total diatom conc. (mv g-1)	Chat. Resting Spores (%)	Spring + summer sea ice (%)	Glacial Ice (%)	Cool Open Water (%)	Pelagic Open Water (%)	Other (%)	SUM	F.c+cy	F.c+F.cy	F. kerg	F.Ob	F.curta	F.curta/F.kerg ratio
Diatom	4	339.4	D6 F-B & F	54.1833	43.0279	2.78884	0	0	0	-0.778026	-0.539446	resample	100	-0.778		Diatom	2	36.9	D7	F / F-B	31.6	54.8	10.8	2.8	0	0	0	0	-0.664231	1.27679			D4	0	105.5	170.852	61.165	41.9301	0.998336	11.98	16.8053	28.2862	100	11.6505	27.4542	14.1431	0.166389	22.1298	1.56471
Env	12	1129.1		42.8	55.2	1.6	0	0	0	-0.781557	-0.345428		200	-0.778		Env	10	1369.7			8.8	77.3	13.9	0	0	0	0	0	-0.473115	0.543277				8	303.7	182.117	58.679	36.2745	1.96078	18.6275	14.0523	29.085	100	9.06298	20.5882	10.7843	0.653595	15.0327	1.39394
	20	2246.4		30.855	65.7993	2.97398	0	0	0.371747	-0.689963	-0.157685		300	-0.778003			18	3282.5			6.3	69.1	23.8	0.8	0	0	0	0	-0.422552	0.283798				16	494.8	237.939	63.1737	34.647	1.64204	17.0772	18.7192	27.9146	100	6.43713	17.0772	17.4056	0.492611	12.8079	0.735849
	28	2516.5		36.4341	58.9147	3.87597	0.387597	0	0.387597	-0.666019	-0.256943		400	-0.778276			26	4302.6			7.8	42.4	49.8	0	0	0	0	0	-0.414888	-0.0603401				24	690.7	172.571	69.8027	35.8916	0.902935	15.8014	14.6727	32.7314	100	5.46282	22.7991	11.9639	1.3544	19.4131	1.62264
	36	2688.1		29.2683	63.7631	6.96864	0	0	0	-0.688981	-0.160273		500	-0.778732			34	4603.4			15.5	73.3	10.9	0	0	0.4	0	0	-0.539079	0.8115				36	985.3	398.308	72.5664	51.4423	0.961538	11.5385	13.4615	22.5962	100	5.45723	34.8558	11.5385	0.240385	26.4423	2.29167
	44	2834.3		43.6	51.2	5.2	0	0	0	-0.730522	-0.383156		600	-0.779188			42	4670.9	D6	B-F/B	0.8	12.8	77.4	9.1	0	0	0	0	-0.170301	-0.952424				40	1083.1	171.036	67.6283	41.4081	2.2673	17.8998	19.2124	19.2124	100	5.83697	19.6897	14.9165	0.477327	15.0358	1.008
	52	2912.3		34	63.6	2.4	0	0	0	-0.763374	-0.203939		700	-0.779644			50	4735.8			0.8	19.2	28.4	50.8	0	0.8	0	0.4	0.409411	-1.19723				48	1279.7	177.144	62.3565	46.9716	3.33745	10.3832	16.6873	22.6205	100	5.2568	13.3498	13.4734	1.97775	11.9901	0.889908
	60	2969.9		32.8	67.2	0	0	0	0	-0.798697	-0.166143		800	-0.7801			54	4768	AF & RW tephra low diatom conc.	AF & RW tephra low diatom conc.	0	0	0	0	0	0	100	-	-	-				56	1472.7	244.114	76.5796	47.0695	2.77946	12.8097	17.8852	19.4562	100	6.20507	22.2356	14.5015	1.69184	18.4894	1.275
	68	3026.2		38.5214	57.9767	3.11284	0	0	0.389105	-0.692793	-0.285117		900	-0.780556			58	4800.6			0	0	0	0	0	0	100	-	-	-				64	1666.9	375.807	81.574	47.8419	2.06687	15.3191	15.6839	19.0881	100	3.40522	23.2219	12.5228	1.82371	22.2492	1.7767
	76	3084.3	D5 F-B	4.78088	56.1753	37.0518	0	0	1.99203	0.123441	0.0105931		1000	-0.781011			66	4864			0	0	0	0	0	0	100	-	-	-				72	1861.5	381.327	80.5632	43.2564	2.18712	17.497	16.6464	20.4131	100	3.83262	19.1981	13.9733	1.21507	17.3755	1.24348
	78.7	3110.2		14.2857	73.4127	11.1111	0	0	1.19048	-0.413794	0.0514723		1100	-0.781278			74	4913.4			0	0	0	0	0	0	100	-	-	-				80	2055.9	337.127	77.6872	45.8505	2.35433	13.6551	16.8334	21.3067	100	4.22535	20.1295	13.3019	2.00118	17.6574	1.32743
	84	3161.2		0	7.53968	82.1429	3.96825	0.396825	5.95238	1.61999	0.00958387		1200	-0.775787			82	4961.9			0	0	0	0	0	0	100	-	-	-				88	2250.9	273.228	78.9084	40.7725	1.83936	18.1484	18.0258	21.214	100	2.5731	14.2244	13.6113	0.735745	12.9982	0.954955
	91.3	3229.6		13.5036	65.3285	19.708	0	0	1.45985	-0.237546	-0.00110727		1300	-0.767589			86	4986.9			0	0	0	0	0	0	100	-	-	-				96	2449.9	468.66	83.8866	44.2769	3.01508	15.187	16.6387	20.8822	100	3.7247	19.474	13.9899	1.34303	18.4667	1.32
	104	3350.7		12.0155	68.2171	19.3798	0	0	0.387597	-0.418314	0.0295164		1400	-0.759391			90	5011.6			5.9	66.4	26.9	0	0	0.7	0	0.34965	-0.414695	0.238397				104	2640.8	361.52	79.9688	42.7532	2.66828	20.1334	11.886	22.5591	100	4.44271	21.9527	7.51971	1.698	20.1334	2.67742
	116.6	3471.2		61.1111	26.2963	11.1111	0.740741	0	0.740741	-0.510515	-0.719558		1500	-0.751192			98	5060.6			1.6	52.3	45.7	0.4	0	0	0	0	-0.351945	-0.209671				112	2835.4	347.435	80.8935	34.9574	3.41048	20.7065	16.687	24.2387	100	4.14838	21.4373	14.0073	1.94884	19.0012	1.35652
	129.3	3629.5		0	86.4662	11.2782	1.50376	0	0.75188	-0.417703	0.285185		1600	-0.742994			106	5109.3			2.8	56.2	40.9	0	0	0	0	0	-0.375713	-0.0844504				120	3030.5	310.418	78.6592	36.6325	2.5347	18.8292	17.6222	24.3814	100	3.72439	19.7217	15.003	0.846945	16.6969	1.1129
	140	3767.8	D4 B-F	0.722022	18.7726	62.4549	14.0794	1.08303	2.88809	1.18388	0.622497		1700	-0.734796			114	5158.1			2	54.4	42.8	0.4	0	0.4	0	0.4	-0.353579	-0.151528				128	3226.4	221.216	78.2036	37.358	1.19546	18.171	23.1919	20.0837	100	5.57491	18.41	17.6928	1.79319	16.4973	0.932432
	141.9	3791.6		0.793651	18.254	75.3968	1.98413	0	3.57143	1.0405	-0.21953		1800	-0.726597			122	5207			5.6	47.2	46.4	0.8	0	0	0	0	-0.385188	-0.0985214				136	3421.1	432.796	81.9355	41.3965	3.2419	19.4514	18.8279	17.0823	100	2.82258	23.192	13.591	1.37157	21.0723	1.55046
	148	3880.8		0	6.4	87.6	4	0	2	1.03636	-0.295335		1900	-0.718399			130	5256.1			9.3	46.1	44.6	0	0	0	0	0	-0.436957	0.071835				144	3614.4	315.572	81.8219	40.6567	2.98507	15.0448	22.209	19.1045	100	4.22936	21.084	16.4384	2.02501	20.131	1.22464
	156	4030.2		0	7.393	86.3813	3.50195	0	2.72374	1.12041	-0.288001		2000	-0.710201			138	5305.6	D4	F-B	3.9	61.3	33.6	0.8	0	0	0.390625	0	-0.382022	0.0468605				152	3810.1	566.191	88.4533	45.7816	3.22581	10.9181	18.3623	21.7122	100	3.06775	18.5323	15.9204	3.60697	17.1642	1.07812
	180	4379.7	D3 F-B	0.377358	96.6038	3.01887	0	0	0	-0.719676	0.345461		2100	-0.702002			146	5355.4		B-F	3.6	53.6	42.8	0	0	0	0	0	-0.382022	-0.0877521				160	4003.9	362.297	84.6626	36.7073	4.63415	16.8293	24.2683	17.561	100	2.30061	13.3252	18.9487	1.58924	12.5917	0.664516
	188	4487.4		0.373134	94.0299	4.85075	0	0	0.746269	-0.568389	0.329244		2200	-0.693804			154	5407.3			2.8	34.7	62.2	0.4	0	0	0	0	-0.34269	-0.431821			D3	168	4198.7	688.484	90.4823	36.4061	4.2007	13.0688	24.6208	21.7036	100	1.36577	17.9697	20.1867	0.700117	16.6861	0.82659
	196	4566.5		0	39.4531	37.1094	22.2656	0	1.17188	0.75616	0.0632077		2300	-0.685237			170	5526.2			2.3	44.2	53.1	0	0	0	0.387597	0	-0.351888	-0.296319				176	4393.1	661.56	89.2886	39.951	4.28922	12.5	28.1863	15.0735	100	1.79886	19.2402	23.7745	1.47059	18.1373	0.762887
	204	4636.5	D2	0	25.7143	61.7857	10	0	2.5	0.931433	-0.110879		2400	-0.676352			176	5573.8			2.4	37.6	59.6	0	0	0.4	0	0.4	-0.341127	-0.395551				184	4585.1	988.269	89.1974	30.9111	4.47177	12.9681	31.1906	20.4584	100	1.47505	13.0799	24.0358	0.558971	12.4092	0.516279
	212	4705.9	B-F	0	34.3173	57.9336	5.53506	0	2.21402	0.67257	-0.0752659		2500	-0.668717			184	5638.1			1.8	33.3	63.2	0	0	1.8	0	0	-0.309086	-0.476144				192	4781.1	568.57	90.8253	30.3881	6.68657	10.2687	31.7612	20.8955	100	0.921659	12.6567	26.2687	1.91045	12.0597	0.459091
	220	4774.9	&	0.398406	41.4343	50.5976	6.3745	0	1.19522	0.420755	-0.0243656		2600	-0.677192			192	5704.2			2.6	63.3	34.1	0	0	0	0	0	-0.383633	0.0175102				200	4977.7	505.002	91.6135	31.2639	5.21064	12.6386	28.3814	22.5055	100	0.766284	16.7406	26.1641	1.66297	15.2993	0.584746
	228	4844.8	B	0	28.2869	64.9402	3.98406	0	2.78884	0.821187	-0.127841		2700	-0.693465			200	5813.8			5.1	61.2	33.7	0	0	0	0	0	-0.409323	0.10641				208	5170.9	642.725	90.2831	36.325	4.36628	13.584	25.1061	20.6186	100	1.75976	20.376	22.923	2.42571	16.98	0.740741
	236	4915.6		0.595238	43.1548	48.8095	6.84524	0	0.595238	0.310247	-0.0127503		2800	-0.720934			208	5982.4			2.8	73.5	23.3	0.4	0	0	0	0	-0.394072	0.185978				216	5367.7	558.851	90.4676	33.5319	7.86182	12.1501	27.0399	19.4163	100	1.34892	12.5074	21.7987	2.02501	11.6736	0.535519
	244	4987.1		0	27.2	50.4	20	0	2.4	1.08401	-0.0378539		2900	-0.75957			216	6188.9	D3	M	0	1.9	0.4	1.1	26.3	70.3	0	31.5789	1.67485	0.420163				224	5564.3	1022.02	92.9188	44.8649	5.76577	9.60961	23.5435	16.2162	100	2.33161	31.1111	21.3814	1.56156	28.3483	1.32584
	252	5057.6		0	40.8	49.6	8	0	1.6	0.528568	-0.0137644		3000	-0.702684			224	6395.9			0	0	0	1.1	26	72.9	0	41.6031	1.70423	0.416916				232	5758.8	592.473	85.0778	35.4179	6.73482	12.5075	26.819	18.5207	100	3.11055	19.8437	22.0084	2.16476	18.7613	0.852459
	260	5119.6		0	29.572	57.1984	10.8949	0	2.33463	0.864888	-0.0770195		3100	0.0732344			232	6603.5			0	0	0.8	4.2	18.3	76.8	0	40.6844	1.53253	0.263932				240	5950.3	631.792	86.3741	39.8593	15.9437	9.8476	18.9918	15.3576	100	2.84834	22.9777	17.1161	1.64127	22.7433	1.32877
	268	5179		0	38.8235	47.8431	12.1569	0	1.17647	0.574157	-0.0044596		3200	0.577687			240	6808.9			0	0	2.2	14.2	4.5	78.7	0.374532	41.1985	1.21772	-0.107075			D2	248	6147.1	941.719	88.9069	41.0926	14.3705	6.65083	19.4774	18.4086	100	1.95043	23.2779	17.8147	1.18765	19.3587	1.08667
	276	5237.8		0	38.7597	43.7984	16.2791	0	1.16279	0.651485	0.0206783		3300	-0.342606			248	7009.8	D2	B-F / M	1.9	20.3	46.6	13.2	3.8	14.3	0	7.14286	0.202272	-0.541831				256	6339.6	684.271	90.1432	44.1334	9.52948	13.103	15.1281	18.106	100	2.61163	29.8987	13.2222	0.357356	28.5884	2.16216
	286	5314.8	D1 F-B	0.96463	94.8553	3.53698	0.643087	0	0	-0.69036	0.33107		3400	-0.45602			256	7140.1			8.4	67.6	23.2	0.4	0	0.4	0	0.4	-0.444269	0.371306				264	6530.3	696.188	86.5516	40.4101	9.2883	16.1641	18.8179	15.3197	100	2.48896	27.8649	15.6815	0.965018	24.9698	1.59231
	294	5403.4		16.5468	79.1367	2.8777	1.07914	0	0.359712	-0.641874	0.0774732		3500	-0.49058			280	7722.9	D1	M	0.4	12.6	15.4	7.1	5.9	58.7	0	28.7402	0.856636	-0.0598781				272	6724.9	648.318	86.3934	35.5649	19.6055	8.60729	24.8655	11.3568	100	2.37705	21.9964	21.7573	0.956366	20.5619	0.945055
	302	5569.1		21.4844	76.1719	1.17188	0.78125	0	0.390625	-0.677974	0.00919476		3600	-0.411892			292	8085.9			0.4	5.6	2	6.7	5.2	80.2	0	32.9365	1.14472	0.0958658				280	6918.6	663.093	88.0615	34.0749	18.9696	6.79157	23.185	16.9789	100	1.69972	20.5399	22.0657	1.05634	19.6009	0.888298
	318	6137.5		1.2	88	5.6	1.6	2.8	0.8	-0.393033	2.26444		3700	0.398734																				288	7163.8	522.577	91.2084	38.3504	10.2348	11.3185	22.7574	17.339	100	1.68607	19.6267	19.6267	0.602047	17.0981	0.871166
	326	6669.9		18.7726	66.787	13.7184	0.722022	0	0	-0.55077	-0.0389282		3800	1.06396																				296	7453.8	395.251	85.3204	26.0474	12.5076	13.3576	26.5938	21.4936	100	1.45985	11.1718	23.4366	0.971463	10.6861	0.455959
	334	7215.7		23.6434	60.4651	14.3411	1.16279	0	0.387597	-0.467072	-0.125747		3900	1.05008																				304	7743.7	294.013	84.0266	29.9145	10.989	12.4542	26.4957	20.1465	100	2.74542	11.5995	23.8095	1.221	8.91331	0.374359
	346	8052.5		0.381679	79.3893	19.4656	0.763359	0	0	-0.44309	0.220916		4000	1.092																				312	8032.5	220.564	80.8682	26.8665	14.9324	11.7578	23.1628	23.2804	100	2.09003	15.2851	21.7519	0.705467	13.5215	0.621622
													4100	0.752906																				320	8323.9	160.768	83.9688	36.7971	13.4474	11.7359	18.3374	19.6822	100	3.03403	15.6479	17.1149	0.366748	13.9364	0.814286
													4200	0.226412																				328	8617.3	233.277	92.8146	40.7235	8.86814	16.1027	10.9685	23.3372	100	1.0984	20.3034	10.9685	0	17.6196	1.60638
													4300	-0.300083																				336	8906.8	246.753	92.2944	42.0413	14.2163	18.226	7.2904	18.226	100	0.77486	13.0012	7.04739	0.72904	10.4496	1.48276
													4400	-0.661765																				344	9199.4	220.067	90.0265	55.7298	9.2883	5.79011	11.0977	18.0941	100	0.529568	10.1572	9.67352	0.362757	8.82709	0.9125
													4500	-0.250109																			D1	352	9490.9	173.082	90.8539	55.003	8.61128	7.27714	11.6434	17.4651	100	0.953619	10.0912	11.4286	0.486322	7.78116	0.680851
													4600	0.814979																				360	9781.3	171.165	91.2186	63.4176	9.02527	4.5728	6.97954	16.0048	100	1.07527	9.62696	6.25752	0	6.13718	0.980769
													4700	0.695378																				368	10068.8	166.006	87.5314	69.5731	6.49429	5.29164	5.29164	13.3494	100	1.17155	7.93746	4.089	2.0445	6.49429	1.58824
													4800	0.591898																				376	10352.2	87.4712	87.0996	62.561	3.53659	8.78049	7.07317	18.0488	100	0.865801	8.17073	6.58537	0.365854	7.07317	1.07407
													4900	0.529532																				384	10643.9	231.634	90.7216	59.1719	1.3801	12.4209	6.90052	20.1265	100	2.06186	17.1758	6.68588	0.691643	13.8329	2.06897
													5000	0.853677																				392	10939.9	208.508	91.61	59.6862	3.3796	6.7592	9.4146	20.7604	100	1.36054	18.2815	8.77514	0.975015	12.919	1.47222
													5100	0.714749																				400	11231.2	1483.54	99.341	64.19	0.121803	2.43605	5.96833	27.2838	100	0	39.8295	5.48112	1.21803	12.9111	2.35556
													5200	0.613966																				408	11485.9	1345.95	99.1914	55.4335	1.221	2.9304	12.0879	28.3272	100	0.359389	21.6117	10.8669	1.3431	8.79121	0.808989
													5300	-0.32112																				416	11685	470.158	93.8029	61.9845	1.67364	4.78183	7.41184	24.1482	100	0.178333	18.8137	6.23128	0	14.4997	2.32692
													5400	-0.65207																				420	11785.3	597.256	97.3564	68.8995	0.837321	3.82775	6.69856	19.7368	100	0.273473	10.5263	5.98086	0.956938	8.85167	1.48
													5500	-0.662946
													5600	-0.661195
													5700	-0.612366
													5800	-0.562225
													5900	-0.512084
													6000	-0.461944
													6100	-0.412426
													6200	-0.411525
													6300	-0.441164
													6400	-0.470803
													6500	-0.500443
													6600	-0.530082
													6700	-0.545294
													6800	-0.530849
													6900	-0.515514
													7000	-0.500178
													7100	-0.484843
													7200	-0.470241
													7300	-0.464682
													7400	-0.461814
													7500	-0.458946
													7600	-0.456078
													7700	-0.45321
													7800	-0.450342
													7900	-0.447474
													8000	-0.444606
													PiecewiseLinear-interp. (PCA2). integration interpolation: mean values between mid-points

## Sheet: Supplementary Data 4.7
Supplementary Data 4.7: Summary timescale of warm periods from proxy records on the Antarctic Peninsula
See Supplementary Data 4.8-4.11 for datasets and references
6-0 kyr >95% w mean upper bound sustained warm periods														6-0 kyr >95% w mean upper bound open water periods
This study		Mulvaney et al. (2012)			Etourneaux et al. (2013) NBP990310			Shevenell et al. (2011) PD1098-TEX86			Marcott et al. (2013)
YAN-GDGT ANOMALY		JRI - TEMP ANOMALY			PD 0-200 m			PD - SUR			SH stack (30-90S)			MAXWELL BAY OW			ANVERS - ratio - OW
sustained		sustained			sustained			sustained			sustained			sustained			F-ratio		POW
6-0 kyr >95% upper		0	100		800	1200		0	100	x	0	300		1800	2900		1200	1400
1200	3500	2200	2500	*	1400	1700	*	500	1700		800	1500	*	5800	10000		3900	5500	4000	5800
6-0 kyr >4x95% upper		2500	5300		2100	2400		3100	3300		2800	3100	*				6800	8400	6700	8000
1400	3300	5700	6000		3400	4200		4200	4500		3400	4000
		6300	6700		5100	5600	*	5400	5800		4300	4700
		6800	7300	*	5900	6500	*	6400	7100		4900	6300
		7400	9100		6700	9000		8100	8700		7300	11300
		9300	12800					8900	11800
Notes
1) Sustained is defined at two or more consecutive 100-yr intervals >95%;
2) x = > mean in industrial era
3) * = defined as a <95% 100 yr interval in an otherwise >95% sustained period

## Sheet: Supplementary Data 4.8
Supplementary Data 4.8: Milliken et al. (2009) TOC (sea-ice) proxy data with smoothing and reanalysis undertaken for this study
Reference: Milliken, K. T., Anderson, J. B., Wellner, J. S., Bohaty, S. M. & Manley, P. L. High-resolution Holocene climate record from Maxwell Bay, South Shetland Islands, Antarctica. Geol. Soc. Am. Bull. 121, 1711–1725 (2009)
Age kyr	Age yrs BP	TOC%	Predicted	Residuals	Smoothed age (cal yr BP)	TOC neg. exp. smooth		100-yr smooth (cal yr BP)	TOC % smoothed	Smoothing (X and Ysmooth)/Resampling					Descriptive statistics (Quantitative data):					XLSTAT 2010.3.09 - Mann-Kendall trend tests - on 10/08/2016 at 16:08:28														XLSTAT 2010.3.09 - Resampled statistics - on 16/08/2016 at 11:23:38
0.0792	79.2	0.4497	0.3938	0.0559	79.2316	0.3938		0	0.3938	Negative exponential										Time series: Workbook = S20_AP_palaeorecords.xlsx / Sheet = Milliken et al_2011_MB_sea-ice / Range = 'Milliken et al_2011_MB_sea-ice'!$C$1:$C$219 / 218 rows and 1 column														Quantitative data: Workbook = S20_AP_palaeorecords.xlsx / Sheet = Milliken et al_2011_MB_sea-ice / Range = 'Milliken et al_2011_MB_sea-ice'!$C$2:$C$219 / 218 rows and 1 column
0.1345	134.5	0.4353	0.3934	0.0418	179.39	0.3931		100	0.393625	2nd order polynominal smoothing					Statistic	11.7-0 kyr	6-0 kyr	1-0.25 kyr		Significance level (%): 5														Method: Bootstrap
0.2625	262.5	0.3791	0.3925	-0.0134	279.549	0.3924		200	0.392956	Outliers rejected					No. of observations	210	63	7																Sample size: 218
0.3066	306.6	0.4505	0.3922	0.0583	379.707	0.3916		300	0.392232	Weight computed from Gaussian density function					No. of missing values	0	0	0		Summary statistics:														Number of samples: 1000
0.3944	394.4	0.2028	0.3914	-0.1887	479.866	0.3906		400	0.391389	Confidence intervals (%): 95					Sum of weights	210	63	7																Seed (random numbers): 123456789
0.4637	463.7	0.2751	0.3908	-0.1157	580.025	0.3896		500	0.390399	1000 resampling points					Minimum	0.0291	0.0939	0.2028		Variable	Observations	Obs. with missing data	Obs. without missing data	Minimum	Maximum	Mean	Std. deviation
0.5198	519.8	0.4109	0.3902	0.0207	680.183	0.3884		600	0.389352	Interval 0.1					Maximum	0.668	0.5893	0.4505		TOC%	218	0	218	0.0291	0.668	0.310447	0.103387
0.8913	891.3	0.4464	0.3856	0.0607	780.342	0.3872		700	0.388163	PiecewiseLinear-interp. (TOC smooth). integration interpolation: mean values between mid-points					Freq. of minimum	1	1	1
0.9873	987.3	0.3911	0.3841	0.0069885	880.5	0.3858		800	0.386916						Freq. of maximum	1	1	1																Summary statistics:
1.404	1404	0.405	0.3762	0.0288	980.659	0.3842		900	0.385479						Range	0.6389	0.4954	0.2477		Mann-Kendall trend test / Two-tailed test (TOC%):
1.51	1510	0.4529	0.3736	0.0793	1080.82	0.3826		1000	0.383891						1st Quartile	0.25485	0.34825	0.3271																Variable	Observations	Obs. with missing data	Obs. without missing data	Minimum	Maximum	Mean	Std. deviation
1.5661	1566.1	0.417	0.3722	0.0448	1180.98	0.3808		1100	0.382246						Median	0.3067	0.3985	0.3911		Kendall's tau	-0.130619													TOC	218	0	218	0.0291	0.668	0.310447	0.103387
2.007	2007	0.0939	0.336	-0.2421	1281.13	0.3788		1200	0.380411						3rd Quartile	0.38435	0.43745	0.42865		S	-3089
2.0517	2051.7	0.4004	0.3252	0.0751	1381.29	0.3767		1300	0.3784						Sum	65.1771	23.8334	2.5559		p-value (Two-tailed)	0.0041257
2.1404	2140.4	0.419	0.3168	0.1022	1481.45	0.3743		1400	0.376237		Open water TOC<6-0 kyr anomaly				Mean	0.310367	0.378308	0.365129		alpha	0.05													Results of the resampling (X1):
2.1537	2153.7	0.3943	0.3164	0.0779	1581.61	0.3717		1500	0.373809						Variance (n)	0.0103668	0.00942859	0.00733054		The exact p-value could not be computed. An approximation has been used to compute the p-value.
2.6424	2642.4	0.3566	0.3398	0.0168	1681.77	0.3686		1600	0.371106		1800	2900			Variance (n-1)	0.0104164	0.00958066	0.0085523																Parameters	Parameters	Mean (Bootstrap)	Standard deviation (Bootstrap)	Lower bound (Standard bootstrap interval)	Upper bound (Standard bootstrap interval)	Lower bound (Simple percentile interval)	Upper bound (Simple percentile interval)
2.7219	2721.9	0.1863	0.3478	-0.1615	1781.93	0.3494		1700	0.364294		5800	10000			Standard deviation (n)	0.101817	0.0971009	0.0856186		Test interpretation:														Sum	67.6775	67.6214	1.49467	64.7316	70.6234	64.7024	70.6205
2.7531	2753.1	0.415	0.3599	0.055	1882.09	0.3458		1800	0.349544						Standard deviation (n-1)	0.102061	0.0978809	0.0924786		H0: There is no trend in the series														Mean	0.310447	0.31019	0.00685626	0.296934	0.323961	0.2968	0.323947
2.8809	2880.9	0.1623	0.3751	-0.2128	1982.25	0.3436		1900	0.345478						Variation coefficient	0.328055	0.256672	0.234489		Ha: There is a trend in the series														Variance (n)	0.0106398	0.0106059	0.00105706	0.00855636	0.0127232	0.00870125	0.0128812
3.246	3246	0.4265	0.3905	0.036	2082.4	0.3244		2000	0.339314						Skewness (Pearson)	0.0398392	-1.06931	-0.849452		As the computed p-value is lower than the significance level alpha=0.05, one should reject the null hypothesis H0, and accept the alternative hypothesis Ha.														Variance (n-1)	0.0106888	0.0106548	0.00106193	0.00859579	0.0127818	0.00874134	0.0129406
3.297	3297	0.426	0.3954	0.0306	2182.56	0.3156		2100	0.323399						Skewness (Fisher)	0.0401264	-1.09557	-1.10102		The risk to reject the null hypothesis H0 while it is true is lower than 0.41%.														Standard deviation (n)	0.103149	0.102858	0.0051228	0.0930524	0.113246	0.0932805	0.113495
3.3515	3351.5	0.4918	0.3998	0.092	2282.72	0.3138		2200	0.315657						Skewness (Bowley)	0.199228	-0.126682	-0.260463																Standard deviation (n-1)	0.103387	0.103094	0.00513459	0.0932666	0.113507	0.0934951	0.113757
3.4307	3430.7	0.4155	0.4035	0.012	2382.88	0.3304		2300	0.317647						Kurtosis (Pearson)	0.245385	1.33913	-0.709276		Continuity correction has been applied.														Median	0.3067	0.307225	0.00961458	0.28775	0.32565	0.2896	0.3291
3.4672	3467.2	0.4663	0.4036	0.0627	2483.04	0.3304		2400	0.329504						Kurtosis (Fisher)	0.280454	1.55347	0.0977387																1st Quartile	0.2518	0.248025	0.0105249	0.231056	0.272544	0.2254	0.2617
3.5776	3577.6	0.4194	0.3982	0.0212	2583.2	0.331		2500	0.330534						Standard error of the mean	0.00704285	0.0123318	0.0349536		Ties have been detected in the data and the appropriate corrections have been applied.														3rd Quartile	0.3872	0.384688	0.00920717	0.369053	0.405347	0.368775	0.401225
3.6209	3620.9	0.5399	0.3992	0.1406	2683.36	0.3411		2600	0.333217						Lower bound on mean (95%)	0.296483	0.353657	0.279577																Variation coefficient	0.33226	0.331738	0.0177499	0.297276	0.367244	0.299026	0.368713
3.7032	3703.2	0.4749	0.4012	0.0736	2783.51	0.3694		2700	0.346814						Upper bound on mean (95%)	0.324251	0.402959	0.450681																Standard error of the mean	0.00700223	0.00698243	0.000347758	0.00631681	0.00768764	0.00633229	0.00770457
3.7865	3786.5	0.0947	0.3746	-0.2799	2883.67	0.3752		2800	0.369093						Standard error(Skewness (Fisher))	0.16784	0.301589	0.793725		Seasonal Mann-Kendall Test / Period = 12 / Serial dependence / Two-tailed test (TOC%):														Mean absolute deviation	0.0822471	0.0820887	0.00416948	0.0740293	0.090465	0.0741255	0.0906794
3.8067	3806.7	0.3473	0.3731	-0.0258	2983.83	0.3805		2900	0.376036						Standard error(Kurtosis (Fisher))	0.334146	0.594841	1.58745																Median absolute deviation	0.0696	0.0696313	0.00610313	0.057571	0.081629	0.0579388	0.0819
3.8306	3830.6	0.2456	0.3716	-0.126	3083.99	0.3829		3000	0.380722						Mean absolute deviation	0.0809164	0.0707682	0.072102		Kendall's tau	-0.0997519													Geometric mean	0.289592	0.289416	0.00782918	0.274161	0.305023	0.274141	0.30538
3.9053	3905.3	0.3602	0.3683	-0.0081168	3184.15	0.3836		3100	0.382914						Median absolute deviation	0.06885	0.046	0.0553		S'	-183													Geometric standard deviation	1.50565	1.5033	0.0545483	1.39814	1.61316	1.41287	1.61571
3.9595	3959.5	0.3884	0.3734	0.0149	3284.31	0.3942		3200	0.385854						Geometric mean	0.290153	0.360239	0.353039		p-value (Two-tailed)	0.192173													Harmonic mean	0.259731	0.260098	0.0123624	0.235365	0.284096	0.234375	0.284278
4.0116	4011.6	0.3545	0.3722	-0.0177	3384.47	0.402		3300	0.395258						Geometric standard deviation	1.49519	1.42575	1.3433		alpha	0.05
4.0846	4084.6	0.3924	0.3681	0.0243	3484.62	0.4036		3400	0.401881						Harmonic mean	0.261105	0.332169	0.338912		The p-value is computed using an exact method.
4.1287	4128.7	0.4942	0.3695	0.1247	3584.78	0.3984		3500	0.402395																									Resampled statistics (X1):
4.1744	4174.4	0.4605	0.3707	0.0898	3684.94	0.3997		3600	0.39899											Test interpretation:
4.4627	4462.7	0.4444	0.4176	0.0268	3785.1	0.3747		3700	0.394338											H0: There is no trend in the series														Statistic	Sum	Mean	Variance (n)	Variance (n-1)	Standard deviation (n)	Standard deviation (n-1)	Median	1st Quartile	3rd Quartile	Variation coefficient	Standard error of the mean	Mean absolute deviation	Median absolute deviation	Geometric mean
4.5079	4507.9	0.3556	0.4267	-0.0711	3885.26	0.369		3800	0.375039											Ha: There is a trend in the series														Sample 1	70.4891	0.323344	0.00954574	0.00958973	0.0977023	0.0979271	0.3253	0.2648	0.3924	0.302162	0.00663246	0.0775872	0.0665	0.305153
4.5429	4542.9	0.4684	0.4281	0.0402	3985.42	0.3726		3900	0.370107											As the computed p-value is greater than the significance level alpha=0.05, one should accept the null hypothesis H0.														Sample 2	64.27	0.294817	0.00899951	0.00904099	0.0948658	0.0950841	0.2896	0.245725	0.354825	0.321779	0.00643991	0.0722573	0.0544	0.276599
4.5811	4581.1	0.3751	0.4298	-0.0547	4085.58	0.3681		4000	0.371438											The risk to reject the null hypothesis H0 while it is true is 19.22%.														Sample 3	66.943	0.307078	0.00971246	0.00975722	0.0985518	0.0987787	0.30355	0.2461	0.378325	0.320934	0.00669013	0.0789831	0.0694	0.289043
4.6583	4658.3	0.1634	0.4181	-0.2547	4185.73	0.371		4100	0.368985																									Sample 4	69.7597	0.319999	0.0108267	0.0108766	0.104052	0.104291	0.3224	0.2586	0.401225	0.325162	0.00706348	0.0852023	0.07285	0.29911
4.7379	4737.9	0.5893	0.4161	0.1732	4285.89	0.3812		4200	0.372918											Continuity correction has been applied.														Sample 5	67.1276	0.307925	0.0112815	0.0113335	0.106214	0.106459	0.29735	0.2311	0.393825	0.344936	0.0072103	0.0880754	0.08585	0.287874
4.8006	4800.6	0.4298	0.4116	0.0182	4386.05	0.4047		4300	0.385365																									Sample 6	68.755	0.31539	0.0118368	0.0118913	0.108797	0.109047	0.31095	0.241075	0.4004	0.34496	0.00738561	0.0893841	0.0809	0.292381
5.0546	5054.6	0.4807	0.4132	0.0675	4486.21	0.4259		4400	0.407503											Ties have been detected in the data and the appropriate corrections have been applied.														Sample 7	69.0174	0.316594	0.0111005	0.0111516	0.105359	0.105601	0.3072	0.247475	0.4036	0.332789	0.00715222	0.0873328	0.0835	0.292875
5.102	5102	0.4765	0.4112	0.0653	4586.37	0.4238		4500	0.424086																									Sample 8	68.3687	0.313618	0.00926264	0.00930532	0.0962426	0.0964641	0.3108	0.2518	0.391975	0.306878	0.00653337	0.0793125	0.0751	0.296882
5.1476	5147.6	0.2254	0.4107	-0.1853	4686.53	0.4178		4600	0.422726																									Sample 9	67.0402	0.307524	0.0132388	0.0132998	0.11506	0.115325	0.3155	0.234775	0.3924	0.37415	0.00781078	0.092783	0.08005	0.27789
5.1687	5168.7	0.4396	0.4095	0.0301	4786.69	0.4119		4700	0.417013																									Sample 10	69.1445	0.317177	0.0132624	0.0133235	0.115163	0.115428	0.3166	0.241975	0.4001	0.363086	0.00781774	0.0927507	0.0819	0.290649
5.2526	5252.6	0.4099	0.4022	0.0077006	4886.84	0.3961		4800	0.409135																									Sample 11	66.6265	0.305626	0.0108385	0.0108885	0.104108	0.104348	0.3052	0.2516	0.38435	0.34064	0.00706733	0.0812193	0.06975	0.283504
5.3776	5377.6	0.3291	0.3748	-0.0457	4987	0.4152		4900	0.400974																									Sample 12	66.2246	0.303783	0.0122124	0.0122687	0.11051	0.110764	0.30025	0.220675	0.3911	0.363779	0.00750188	0.0884195	0.08785	0.279799
5.4355	5435.5	0.37	0.3756	-0.0056732	5087.16	0.4119		5000	0.413241																									Sample 13	68.4063	0.31379	0.010331	0.0103786	0.101642	0.101876	0.30865	0.258	0.381	0.323916	0.00689989	0.0791898	0.06425	0.294174
5.4714	5471.4	0.409	0.3676	0.0414	5187.32	0.4084		5100	0.411438																									Sample 14	64.5634	0.296162	0.0109241	0.0109744	0.104518	0.104759	0.2858	0.2258	0.36665	0.352909	0.00709517	0.0817632	0.06505	0.275518
5.5	5500	0.3916	0.3655	0.0261	5287.48	0.3982		5200	0.406643																									Sample 15	68.6434	0.314878	0.00979769	0.00984284	0.0989833	0.0992111	0.3165	0.2552	0.3916	0.314354	0.00671942	0.0806892	0.07325	0.296039
5.5637	5563.7	0.4048	0.3616	0.0433	5387.64	0.3787		5300	0.39511																									Sample 16	66.8111	0.306473	0.0101293	0.010176	0.100644	0.100876	0.2941	0.2394	0.374575	0.328395	0.00683218	0.0817542	0.0692	0.288091
5.5918	5591.8	0.3411	0.3658	-0.0247	5487.8	0.3664		5400	0.377691																									Sample 17	69.4452	0.318556	0.0118366	0.0118911	0.108796	0.109046	0.3072	0.256925	0.393825	0.341529	0.00738555	0.0857124	0.07255	0.297066
5.6336	5633.6	0.3703	0.3634	0.0069065	5587.95	0.366		5500	0.3672																									Sample 18	68.4505	0.313993	0.00965939	0.00970391	0.0982822	0.0985084	0.3166	0.257175	0.391475	0.313008	0.00667183	0.0797923	0.0642	0.295209
5.6751	5675.1	0.3525	0.3692	-0.0167	5688.11	0.3683		5600	0.366471																									Sample 19	66.5788	0.305407	0.0120593	0.0121149	0.109815	0.110068	0.2945	0.2406	0.375775	0.359569	0.00745473	0.0861298	0.0706	0.283571
5.791	5791	0.3353	0.355	-0.0197	5788.27	0.3554		5700	0.365667																									Sample 20	64.7783	0.297148	0.0101067	0.0101532	0.100532	0.100763	0.3073	0.232225	0.3729	0.338323	0.00682455	0.0814897	0.0657	0.274142
5.8313	5831.3	0.3063	0.3493	-0.0431	5888.43	0.3401		5800	0.353433																									Sample 21	67.3046	0.308737	0.0102999	0.0103474	0.101488	0.101722	0.2981	0.24185	0.372875	0.328722	0.00688948	0.0786636	0.06345	0.290021
5.8779	5877.9	0.3378	0.3419	-0.0041189	5988.59	0.323		5900	0.337992																									Sample 22	67.764	0.310844	0.00873264	0.00877288	0.0934486	0.0936637	0.3007	0.25785	0.391025	0.300629	0.0063437	0.076687	0.0607	0.295366
5.9109	5910.9	0.3381	0.3361	0.0020025	6088.75	0.2891		6000	0.317889																									Sample 23	71.1032	0.326161	0.0093168	0.00935974	0.0965236	0.0967457	0.3338	0.27295	0.39235	0.295938	0.00655245	0.0753363	0.0586	0.309566
5.9346	5934.6	0.3985	0.3316	0.0669	6188.91	0.2863		6100	0.291116																									Sample 24	69.4734	0.318685	0.0110532	0.0111041	0.105134	0.105376	0.3156	0.2611	0.390425	0.3299	0.00713697	0.081574	0.064	0.296638
5.9828	5982.8	0.3492	0.3239	0.0253	6289.06	0.2678		6200	0.283065																									Sample 25	66.2911	0.304088	0.00938444	0.00942768	0.0968733	0.0970963	0.3001	0.245725	0.37975	0.31857	0.00657619	0.0781093	0.066	0.285192
6.0319	6031.9	0.2896	0.3167	-0.0271	6389.22	0.2438		6300	0.264761																									Sample 26	67.6278	0.310219	0.0119418	0.0119968	0.109278	0.10953	0.3067	0.2516	0.3924	0.352262	0.0074183	0.0886126	0.07715	0.285587
6.0728	6072.8	0.4147	0.3109	0.1037	6489.38	0.234		6400	0.243836																									Sample 27	70.9502	0.32546	0.0124026	0.0124598	0.111367	0.111623	0.33455	0.2586	0.4071	0.342184	0.0075601	0.0902165	0.07535	0.297221
6.1096	6109.6	0.2782	0.2882	-0.0099133	6589.54	0.2127		6500	0.230852																									Sample 28	67.4529	0.309417	0.0109761	0.0110267	0.104767	0.105008	0.30295	0.2368	0.3884	0.338595	0.00711205	0.0844278	0.07715	0.28887
6.2245	6224.5	0.2368	0.2812	-0.0443	6689.7	0.2133		6600	0.214472																									Sample 29	68.4519	0.314	0.0109161	0.0109664	0.10448	0.104721	0.31845	0.2552	0.38615	0.33274	0.00709259	0.0839986	0.06485	0.294037
6.2405	6240.5	0.2023	0.2791	-0.0768	6789.86	0.2098		6700	0.212617																									Sample 30	66.563	0.305335	0.0100174	0.0100636	0.100087	0.100318	0.3007	0.256925	0.3872	0.327795	0.00679436	0.0796062	0.0693	0.285853
6.7016	6701.6	0.1811	0.2137	-0.0326	6890.02	0.2069		6800	0.209554																									Sample 31	67.9814	0.311841	0.00986656	0.00991203	0.0993306	0.0995592	0.306	0.25995	0.37475	0.318529	0.006743	0.0765137	0.06015	0.293248
6.7563	6756.3	0.2719	0.2102	0.0618	6990.18	0.2084		6900	0.207401																									Sample 32	69.5343	0.318965	0.00941794	0.00946134	0.097046	0.0972694	0.31105	0.2603	0.3911	0.304253	0.00658791	0.0769759	0.0634	0.301072
6.7973	6797.3	0.3458	0.2098	0.136	7090.33	0.2199		7000	0.210334																									Sample 33	66.507	0.305078	0.0115096	0.0115626	0.107283	0.10753	0.2907	0.245725	0.3729	0.351657	0.00728283	0.082871	0.0627	0.284286
6.7887	6788.7	0.1972	0.2098	-0.0125	7190.49	0.2636		7100	0.226732																									Sample 34	68.3373	0.313474	0.0104158	0.0104638	0.102058	0.102293	0.3165	0.2564	0.390425	0.32557	0.00692813	0.0811159	0.0641	0.292609
6.8316	6831.6	0.1927	0.2112	-0.0185	7290.65	0.2975		7200	0.266016																									Sample 35	67.4466	0.309388	0.0101933	0.0102403	0.100962	0.101194	0.3004	0.253	0.372975	0.326328	0.00685375	0.0807109	0.07105	0.289791
6.8949	6894.9	0.2018	0.2067	-0.0048999	7390.81	0.3116		7300	0.297183																									Sample 36	68.4848	0.31415	0.00884332	0.00888408	0.0940389	0.0942554	0.3156	0.259375	0.38435	0.299344	0.00638378	0.0762326	0.0608	0.297448
6.9324	6932.4	0.2189	0.2062	0.0127	7490.97	0.3212		7400	0.312107																									Sample 37	68.1468	0.3126	0.0110549	0.0111058	0.105142	0.105384	0.32245	0.2567	0.3872	0.336347	0.00713751	0.0821523	0.0657	0.289847
6.9665	6966.5	0.2311	0.2071	0.0241	7591.13	0.3296		7500	0.321857																									Sample 38	67.2143	0.308322	0.00896591	0.00900722	0.0946885	0.0949064	0.3063	0.2518	0.3781	0.307109	0.00642787	0.0776894	0.0688	0.29146
7.0134	7013.4	0.3167	0.2102	0.1065	7691.29	0.2803		7600	0.32036																									Sample 39	64.6508	0.296563	0.0125259	0.0125836	0.111919	0.112177	0.2937	0.2254	0.36775	0.377387	0.00759757	0.0869672	0.0683	0.268778
7.0686	7068.6	0.1998	0.2166	-0.0167	7791.44	0.1834		7700	0.267819																									Sample 40	66.4978	0.305036	0.00947143	0.00951508	0.0973213	0.0975453	0.3056	0.2592	0.3703	0.319049	0.0066066	0.0752657	0.0546	0.284043
7.0964	7096.4	0.2258	0.2209	0.0048879	7891.6	0.1838		7800	0.191777																									Sample 41	67.1649	0.308096	0.00938198	0.00942521	0.0968606	0.0970835	0.3013	0.247475	0.381	0.314385	0.00657533	0.0777866	0.06795	0.290912
7.1523	7152.3	0.2564	0.2434	0.013	7991.76	0.1804		7900	0.183187																									Sample 42	66.4987	0.30504	0.0119047	0.0119595	0.109109	0.10936	0.2981	0.23745	0.3781	0.357686	0.00740677	0.085097	0.0727	0.281906
7.1727	7172.7	0.2196	0.2488	-0.0292	8091.92	0.2113		8000	0.185928																									Sample 43	71.3678	0.327375	0.0109715	0.011022	0.104745	0.104986	0.3258	0.2567	0.401225	0.319953	0.00711054	0.0830495	0.07115	0.309187
7.215	7215	0.2102	0.2708	-0.0607	8192.08	0.2403		8100	0.213473																									Sample 44	67.2771	0.308611	0.00925004	0.00929266	0.0961771	0.0963985	0.3019	0.2564	0.38765	0.311646	0.00652893	0.0773146	0.07075	0.29091
7.2482	7248.2	0.3224	0.2862	0.0362	8292.24	0.2232		8200	0.234873																									Sample 45	68.5477	0.314439	0.0109235	0.0109738	0.104516	0.104756	0.3118	0.25305	0.3911	0.332387	0.00709498	0.0809388	0.0712	0.293475
7.2595	7259.5	0.0291	0.2912	-0.2621	8392.4	0.1791		8300	0.217377																									Sample 46	68.6976	0.315127	0.011571	0.0116243	0.107569	0.107816	0.3167	0.253	0.3916	0.34135	0.00730223	0.0851282	0.0744	0.290587
7.309	7309	0.328	0.3005	0.0275	8492.55	0.2048		8400	0.187314																									Sample 47	67.5998	0.310091	0.0110382	0.0110891	0.105063	0.105305	0.3117	0.2524	0.3911	0.338813	0.00713213	0.0824685	0.073	0.286996
7.3459	7345.9	0.376	0.3077	0.0683	8592.71	0.2735		8500	0.213794																									Sample 48	69.5186	0.318893	0.00961873	0.00966305	0.0980751	0.0983008	0.3156	0.2601	0.3969	0.307549	0.00665777	0.0792429	0.0654	0.299278
7.3913	7391.3	0.3737	0.3116	0.0621	8692.87	0.2714		8600	0.266899																									Sample 49	65.6852	0.301308	0.0112509	0.0113028	0.10607	0.106314	0.2998	0.2368	0.381	0.352032	0.00720052	0.0855268	0.0739	0.279115
7.4272	7427.2	0.3878	0.3152	0.0726	8793.03	0.2581		8700	0.269426																									Sample 50	65.7227	0.30148	0.00981382	0.00985904	0.0990647	0.0992927	0.29825	0.2352	0.375775	0.328594	0.00672495	0.0808485	0.06755	0.28123
7.4644	7464.4	0.3728	0.3163	0.0566	8893.19	0.2817		8800	0.263153																									Sample 51	68.7234	0.315245	0.00944998	0.00949353	0.097211	0.0974347	0.32245	0.258925	0.3737	0.308367	0.00659911	0.0768786	0.06235	0.297273
7.5029	7502.9	0.4187	0.321	0.0977	8993.35	0.3018		8900	0.282741																									Sample 52	68.7565	0.315397	0.00994571	0.00999154	0.0997282	0.0999577	0.3145	0.2518	0.38435	0.316199	0.00676999	0.0802004	0.06755	0.297681
7.5306	7530.6	0.2352	0.3225	-0.0872	9093.51	0.3031		9000	0.300123																									Sample 53	64.5834	0.296254	0.0106819	0.0107312	0.103353	0.103591	0.2924	0.2254	0.380525	0.348868	0.00701609	0.0849299	0.07905	0.274121
7.5614	7561.4	0.2406	0.3322	-0.0917	9193.66	0.305		9100	0.30328																									Sample 54	65.4782	0.300359	0.0116809	0.0117348	0.108078	0.108327	0.2941	0.2368	0.3726	0.359831	0.00733683	0.0849924	0.0661	0.276611
7.9394	7939.4	0.1278	0.1893	-0.0615	9293.82	0.2859		9200	0.301793																									Sample 55	67.4374	0.309346	0.0118172	0.0118717	0.108707	0.108957	0.3004	0.2341	0.3781	0.351409	0.00737951	0.0856797	0.07255	0.286553
7.9788	7978.8	0.1638	0.1911	-0.0273	9393.98	0.2735		9300	0.285778																									Sample 56	65.4806	0.30037	0.0119257	0.0119807	0.109205	0.109456	0.2896	0.2518	0.379	0.363569	0.00741332	0.0860467	0.06535	0.27216
8.0317	8031.7	0.0803	0.2009	-0.1206	9494.14	0.3253		9400	0.282812																									Sample 57	67.8666	0.311315	0.0093115	0.00935441	0.0964961	0.0967182	0.31015	0.25535	0.380525	0.309963	0.00655058	0.078524	0.06475	0.293757
8.0359	8035.9	0.2586	0.1816	0.077	9594.3	0.3068		9500	0.31738																									Sample 58	67.9818	0.311843	0.0107819	0.0108316	0.103836	0.104075	0.30575	0.2394	0.39375	0.332975	0.00704884	0.0844535	0.08035	0.291022
8.0605	8060.5	0.133	0.1958	-0.0628	9694.46	0.2959		9600	0.306924																									Sample 59	68.8031	0.315611	0.0107275	0.010777	0.103574	0.103812	0.31095	0.2576	0.3872	0.32817	0.00703105	0.0800393	0.06345	0.295912
8.1033	8103.3	0.1593	0.2162	-0.0569	9794.62	0.3212		9700	0.300872																									Sample 60	66.3851	0.304519	0.0109648	0.0110153	0.104713	0.104954	0.3056	0.23775	0.378325	0.343863	0.00710837	0.0826909	0.0704	0.282261
8.1393	8139.3	0.1568	0.2289	-0.0721	9894.77	0.3418		9800	0.32184																									Sample 61	66.8772	0.306776	0.00958624	0.00963042	0.0979093	0.0981347	0.3052	0.247475	0.3843	0.319156	0.00664652	0.0794241	0.0704	0.287941
8.1687	8168.7	0.4127	0.2363	0.1764	9994.93	0.294		9900	0.332461																									Sample 62	68.4745	0.314103	0.0106196	0.0106686	0.103052	0.103289	0.306	0.255	0.3872	0.328082	0.0069956	0.0824924	0.0708	0.295928
8.2042	8204.2	0.2599	0.2417	0.0182	10095.1	0.4108		10000	0.316499																									Sample 63	67.0119	0.307394	0.011451	0.0115038	0.107009	0.107256	0.2945	0.23185	0.3911	0.348118	0.00726427	0.0873219	0.0689	0.285153
8.2289	8228.9	0.271	0.2427	0.0282	10195.3	0.6784		10100	0.43922																									Sample 64	66.2748	0.304013	0.0107439	0.0107934	0.103653	0.103891	0.2924	0.24185	0.373475	0.340948	0.00703639	0.0824484	0.0672	0.283003
8.2449	8244.9	0.2684	0.2417	0.0267	10295.4	0.4348		10200	0.614595																									Sample 65	67.4375	0.309346	0.0107992	0.010849	0.103919	0.104159	0.3063	0.2368	0.392175	0.335932	0.0070545	0.0851027	0.0807	0.287625
8.2729	8272.9	0.2576	0.229	0.0286	10395.6	0.4606		10300	0.463714																									Sample 66	69.4822	0.318726	0.011892	0.0119468	0.10905	0.109301	0.31315	0.25305	0.3985	0.342144	0.00740281	0.0870663	0.0766	0.296137
8.2955	8295.5	0.1694	0.2229	-0.0535	10495.7	0.4844		10400	0.461446																									Sample 67	67.1107	0.307847	0.00955042	0.00959443	0.0977262	0.0979512	0.3073	0.25485	0.372975	0.31745	0.00663409	0.0773532	0.0643	0.289338
8.3295	8329.5	0.3165	0.2034	0.1131	10595.9	0.507		10500	0.485239																									Sample 68	66.9639	0.307174	0.010542	0.0105905	0.102674	0.10291	0.3004	0.24185	0.39235	0.334254	0.00696997	0.0832368	0.07395	0.285993
8.3641	8364.1	0.0855	0.1911	-0.1056	10696	0.5293		10600	0.507885																									Sample 69	66.6239	0.305614	0.0103833	0.0104312	0.101899	0.102133	0.2971	0.2518	0.3791	0.333422	0.00691732	0.0800396	0.0717	0.285365
8.3701	8370.1	0.1581	0.1817	-0.0236	10796.2	0.5515		10700	0.530166																									Sample 70	65.181	0.298995	0.0111509	0.0112023	0.105598	0.105841	0.2896	0.226825	0.3854	0.353175	0.00716844	0.0861163	0.0845	0.276025
8.4005	8400.5	0.1509	0.1687	-0.0179	10896.4	0.5302		10800	0.546057																									Sample 71	68.4811	0.314133	0.0117471	0.0118012	0.108384	0.108633	0.3067	0.2524	0.39235	0.345025	0.00735759	0.0855788	0.0726	0.290117
8.4222	8422.2	0.1775	0.1684	0.0091227	10996.5	0.5319		10900	0.53273																									Sample 72	68.3238	0.313412	0.011404	0.0114565	0.106789	0.107035	0.3167	0.2534	0.3884	0.340732	0.00724934	0.0843938	0.0711	0.290225
8.4734	8473.4	0.1723	0.1987	-0.0264	11096.7	0.5376		11000	0.53253																									Sample 73	68.5379	0.314394	0.0114529	0.0115056	0.107018	0.107264	0.3067	0.247475	0.391975	0.340395	0.00726486	0.0855708	0.07345	0.292123
8.4993	8499.3	0.1673	0.2192	-0.0519	11196.8	0.5377		11100	0.536994																									Sample 74	68.4698	0.314082	0.0103699	0.0104177	0.101833	0.102067	0.30615	0.257175	0.383825	0.324224	0.00691286	0.0805407	0.0668	0.294188
8.5082	8508.2	0.1302	0.217	-0.0867	11297	0.5357		11200	0.537407																									Sample 75	67.4025	0.309186	0.00965198	0.00969646	0.0982445	0.0984706	0.3007	0.2567	0.390425	0.317752	0.00666927	0.0803771	0.07335	0.290048
8.5597	8559.7	0.3424	0.2572	0.0853	11397.2	0.5318		11300	0.535374																									Sample 76	66.8263	0.306543	0.0126943	0.0127528	0.112669	0.112928	0.3056	0.253	0.390275	0.367548	0.00764848	0.0869361	0.06735	0.27772
8.5761	8576.1	0.2949	0.2643	0.0306	11497.3	0.5159		11400	0.530016																									Sample 77	66.3419	0.304321	0.0111979	0.0112495	0.10582	0.106064	0.31015	0.2254	0.391475	0.347726	0.00718354	0.0880507	0.08215	0.282325
8.5976	8597.6	0.3921	0.2776	0.1145	11597.5	0.514		11500	0.517413																									Sample 78	68.6991	0.315133	0.012133	0.0121889	0.11015	0.110403	0.3073	0.255	0.39375	0.349534	0.00747746	0.0876063	0.0737	0.291297
8.6139	8613.9	0.272	0.2821	-0.01	11697.6	0.5071		11600	0.513263																									Sample 79	66.7008	0.305967	0.00984438	0.00988974	0.0992188	0.0994472	0.3056	0.2516	0.3872	0.32428	0.00673541	0.0805404	0.06995	0.284588
8.6362	8636.2	0.2548	0.2906	-0.0357	11797.8	0.5045		11700	0.507525																									Sample 80	68.6474	0.314896	0.00912033	0.00916235	0.0955004	0.0957202	0.3165	0.2611	0.3878	0.303276	0.00648299	0.0762046	0.05795	0.2952
8.6331	8633.1	0.2806	0.2902	-0.0096238	11897.9	0.501		11800	0.50432																									Sample 81	69.0824	0.316892	0.0100964	0.010143	0.100481	0.100712	0.3196	0.2524	0.39205	0.317083	0.0068211	0.0821422	0.0723	0.29809
8.6577	8657.7	0.2601	0.2875	-0.0274	11998.1	0.4937		11900	0.500414																									Sample 82	69.2006	0.317434	0.0117691	0.0118233	0.108485	0.108735	0.30295	0.2567	0.39065	0.341757	0.00736446	0.08589	0.0688	0.295503
8.6825	8682.5	0.2849	0.2807	0.0041527	12098.3	0.4887		12000	0.493871																									Sample 83	69.076	0.316862	0.010575	0.0106237	0.102835	0.103071	0.3225	0.253	0.392325	0.324541	0.00698087	0.0824554	0.0699	0.297316
8.6974	8697.4	0.2609	0.2712	-0.0103	12198.4	0.4827		12100	0.48848																									Sample 84	66.5173	0.305125	0.00985759	0.00990301	0.0992854	0.0995139	0.3067	0.2548	0.373	0.325392	0.00673993	0.0764355	0.06235	0.283431
8.7172	8717.2	0.2307	0.2522	-0.0215	12298.6	0.4755		12200	0.482446																									Sample 85	69.4638	0.318641	0.0106961	0.0107454	0.103422	0.10366	0.323	0.253	0.38435	0.324571	0.00702073	0.0816341	0.0648	0.298672
8.7415	8741.5	0.1638	0.2509	-0.0871	12398.7	0.4663		12300	0.475134																									Sample 86	64.9731	0.298042	0.0109664	0.011017	0.104721	0.104962	0.2906	0.2352	0.372875	0.351363	0.00710891	0.0829413	0.065	0.275772
8.7635	8763.5	0.4254	0.2495	0.1759	12498.9	0.459		12400	0.466433																									Sample 87	67.9609	0.311747	0.00927838	0.00932114	0.0963244	0.096546	0.31305	0.259375	0.37475	0.308982	0.00653892	0.075883	0.05815	0.293121
8.7607	8760.7	0.2858	0.2495	0.0362	12599.1	0.4512		12500	0.458855																									Sample 88	67.9991	0.311922	0.011038	0.0110888	0.105062	0.105304	0.3116	0.2518	0.3884	0.33682	0.00713206	0.0845596	0.0762	0.289732
8.782	8782	0.2394	0.2566	-0.0172	12699.2	0.4456		12600	0.451412																									Sample 89	70.056	0.321358	0.0100908	0.0101373	0.100453	0.100684	0.3236	0.2624	0.3943	0.31259	0.0068192	0.0797113	0.0675	0.302916
8.8081	8808.1	0.1637	0.2569	-0.0932	12799.4	0.4395		12700	0.445492																									Sample 90	67.3867	0.309113	0.00840869	0.00844744	0.0916989	0.09191	0.3116	0.25485	0.3737	0.296651	0.00622493	0.0725717	0.061	0.291956
8.8191	8819.1	0.2239	0.2584	-0.0345	12899.5	0.4328		12800	0.439385																									Sample 91	67.6347	0.310251	0.0117894	0.0118437	0.108579	0.108829	0.30615	0.2528	0.38825	0.349971	0.00737082	0.0841693	0.07505	0.285557
8.8523	8852.3	0.1224	0.263	-0.1406	12999.7	0.4257		12900	0.432718																									Sample 92	65.9677	0.302604	0.0103803	0.0104282	0.101884	0.102118	0.306	0.2518	0.368775	0.33669	0.00691633	0.0798233	0.0593	0.281027
8.855	8855	0.3729	0.2636	0.1093	13099.8	0.418		13000	0.425602																									Sample 93	66.5686	0.305361	0.0108547	0.0109047	0.104186	0.104425	0.3013	0.234375	0.391975	0.341189	0.00707259	0.0851989	0.0759	0.284591
8.8772	8877.2	0.3383	0.2769	0.0614	13200	0.4097		13100	0.417913																									Sample 94	67.7267	0.310673	0.0111095	0.0111607	0.105402	0.105644	0.30655	0.247475	0.38615	0.339269	0.00715514	0.0835011	0.06845	0.287697
8.8736	8873.6	0.3253	0.2722	0.0531	13300.2	0.4009		13200	0.409638																									Sample 95	69.9946	0.321076	0.00999728	0.0100433	0.0999864	0.100217	0.32445	0.2518	0.3943	0.31141	0.00678752	0.0820491	0.07095	0.303967
8.8952	8895.2	0.2758	0.2821	-0.0063091	13400.3	0.3915		13300	0.40084																									Sample 96	68.298	0.313294	0.0102692	0.0103166	0.101337	0.10157	0.3165	0.24095	0.38765	0.323458	0.00687922	0.0819716	0.0719	0.293699
8.9146	8914.6	0.2675	0.2853	-0.0178	13500.5	0.3815		13400	0.391457																									Sample 97	68.23	0.312982	0.0115438	0.011597	0.107442	0.107689	0.3067	0.241075	0.3943	0.343286	0.00729365	0.0883623	0.07505	0.291892
8.9343	8934.3	0.2796	0.2821	-0.0025316	13600.6	0.3709		13500	0.381475																									Sample 98	66.7651	0.306262	0.0114361	0.0114888	0.10694	0.107186	0.3063	0.2406	0.3781	0.349177	0.00725953	0.0851146	0.0688	0.282905
8.9507	8950.7	0.2619	0.2883	-0.0264	13700.8	0.3597		13600	0.370895																									Sample 99	68.139	0.312564	0.0108121	0.0108619	0.103981	0.10422	0.29525	0.2548	0.3982	0.332671	0.0070587	0.0863393	0.07745	0.29194
8.9574	8957.4	0.2657	0.2888	-0.0231	13801	0.3478		13700	0.359705																									Sample 100	67.0275	0.307466	0.0111328	0.0111841	0.105512	0.105755	0.30355	0.2368	0.391975	0.343168	0.00716264	0.0866619	0.07965	0.28222
8.9823	8982.3	0.3642	0.3064	0.0578	13901.1	0.3354		13800	0.347854																									Sample 101	70.438	0.32311	0.0110191	0.0110699	0.104972	0.105213	0.32245	0.2599	0.39235	0.32488	0.00712596	0.0810231	0.066	0.301171
9.0103	9010.3	0.3365	0.2975	0.039	14001.3	0.3223		13900	0.335455																									Sample 102	69.1855	0.317365	0.00958071	0.00962486	0.0978811	0.0981064	0.32245	0.2592	0.390425	0.308418	0.0066446	0.0786879	0.06575	0.299525
9.0613	9061.3	0.2639	0.2913	-0.0274	14101.4	0.3085		14000	0.322384																									Sample 103	66.5893	0.305456	0.0115538	0.0116071	0.107489	0.107736	0.3019	0.2308	0.3854	0.351896	0.0072968	0.0878877	0.07725	0.280955
9.0654	9065.4	0.3001	0.2938	0.0062668	14201.6	0.2941		14100	0.308627																									Sample 104	67.5126	0.309691	0.0121308	0.0121867	0.11014	0.110394	0.30615	0.2524	0.37295	0.355645	0.0074768	0.0843309	0.0636	0.286372
9.0787	9078.7	0.2822	0.3016	-0.0194	14301.8	0.2791		14200	0.294259																									Sample 105	68.6892	0.315088	0.0126753	0.0127337	0.112584	0.112844	0.3103	0.2397	0.399025	0.357311	0.00764273	0.0909249	0.0849	0.290121
9.1	9100	0.3052	0.3034	0.001784	14401.9	0.2634		14300	0.279281																									Sample 106	67.0808	0.30771	0.0102264	0.0102735	0.101126	0.101358	0.2941	0.2516	0.38655	0.328639	0.00686486	0.0810276	0.0695	0.288021
9.1187	9118.7	0.2823	0.3067	-0.0244	14502.1	0.2471		14400	0.26363																									Sample 107	67.5727	0.309967	0.00870213	0.00874224	0.0932852	0.0934999	0.30855	0.255	0.38115	0.300953	0.00633261	0.0747968	0.06585	0.293819
9.1373	9137.3	0.2925	0.3063	-0.0138	14602.2	0.2301		14500	0.247357																									Sample 108	68.1426	0.312581	0.0103294	0.010377	0.101634	0.101867	0.3007	0.256925	0.373525	0.325143	0.00689934	0.0783847	0.05475	0.293222
9.1534	9153.4	0.2524	0.3033	-0.0509	14702.4	0.2124		14600	0.230399																									Sample 109	67.5938	0.310063	0.0106623	0.0107114	0.103258	0.103496	0.3007	0.2516	0.392175	0.333023	0.00700963	0.0849686	0.0722	0.290353
9.1829	9182.9	0.4078	0.3048	0.103	14802.5	0.1941		14700	0.212754																									Sample 110	69.169	0.317289	0.00942438	0.00946782	0.0970793	0.0973027	0.32245	0.25535	0.3854	0.305965	0.00659017	0.0775479	0.06555	0.299465
9.2015	9201.5	0.3071	0.3049	0.0022017	14902.7	0.1751		14800	0.194487																									Sample 111	67.9315	0.311612	0.0101977	0.0102447	0.100984	0.101216	0.3071	0.256925	0.3854	0.324068	0.00685522	0.0804818	0.06715	0.29268
9.2129	9212.9	0.3007	0.3037	-0.0029727	15002.9	0.1554		14900	0.175535																									Sample 112	67.1504	0.308029	0.0108093	0.0108591	0.103968	0.104207	0.31015	0.2456	0.381	0.337526	0.0070578	0.0834768	0.07015	0.286624
9.2153	9215.3	0.3019	0.3034	-0.0015034	15103	0.135		15000	0.155886																									Sample 113	69.3731	0.318225	0.0104419	0.01049	0.102186	0.102421	0.3155	0.2576	0.39375	0.321111	0.00693682	0.0815165	0.06755	0.297897
9.2361	9236.1	0.3492	0.2991	0.0501																														Sample 114	66.5171	0.305124	0.0111429	0.0111942	0.10556	0.105803	0.30665	0.2311	0.3884	0.345957	0.00716587	0.0856028	0.07595	0.284351
9.2566	9256.6	0.3103	0.2952	0.0152																														Sample 115	68.9335	0.316209	0.0104556	0.0105038	0.102253	0.102488	0.30615	0.2601	0.392175	0.323371	0.00694137	0.0800981	0.06385	0.294785
9.2607	9260.7	0.2341	0.2945	-0.0604																														Sample 116	69.4304	0.318488	0.010781	0.0108307	0.103832	0.10407	0.306	0.2524	0.39235	0.326014	0.00704854	0.0829054	0.07415	0.297625
9.2792	9279.2	0.2907	0.2913	-0.00066581																														Sample 117	69.9051	0.320666	0.0106514	0.0107005	0.103206	0.103443	0.3067	0.25875	0.396925	0.321848	0.00700606	0.0831435	0.0666	0.303273
9.2926	9292.6	0.2254	0.2891	-0.0637																														Sample 118	69.038	0.316688	0.00934462	0.00938768	0.0966676	0.0968901	0.3116	0.2564	0.39185	0.305245	0.00656222	0.0769407	0.06845	0.29983
9.3045	9304.5	0.2622	0.2845	-0.0223																														Sample 119	67.4793	0.309538	0.0116479	0.0117016	0.107926	0.108174	0.30265	0.23745	0.3737	0.348667	0.00732647	0.0856234	0.07065	0.287313
9.3189	9318.9	0.2592	0.2816	-0.0224																														Sample 120	65.6719	0.301247	0.0103384	0.0103861	0.101678	0.101912	0.3103	0.2394	0.38435	0.337524	0.00690236	0.0826717	0.0722	0.278777
9.3335	9333.5	0.2675	0.2795	-0.012																														Sample 121	64.9004	0.297708	0.00973687	0.00978174	0.0986756	0.0989027	0.29015	0.247475	0.37	0.331451	0.00669853	0.0780831	0.06435	0.277607
9.3368	9336.8	0.2853	0.2754	0.0099076																														Sample 122	67.5441	0.309835	0.00998777	0.0100338	0.0999388	0.100169	0.3007	0.253	0.3735	0.322555	0.00678429	0.0771547	0.0598	0.292193
9.3387	9338.7	0.3922	0.2753	0.1169																														Sample 123	68.6214	0.314777	0.0106347	0.0106837	0.103125	0.103362	0.3056	0.258	0.3812	0.327612	0.00700057	0.0808234	0.0667	0.295993
9.3786	9378.6	0.1708	0.272	-0.1012																														Sample 124	68.7757	0.315485	0.0115841	0.0116375	0.10763	0.107877	0.3118	0.25485	0.391475	0.341156	0.00730637	0.084991	0.0673	0.29299
9.3975	9397.5	0.346	0.274	0.072																														Sample 125	66.6159	0.305578	0.00774653	0.00778223	0.0880144	0.0882169	0.29995	0.2552	0.373	0.288026	0.00597481	0.0704061	0.0621	0.289972
9.3994	9399.4	0.2617	0.2743	-0.0126																														Sample 126	68.1907	0.312801	0.0116408	0.0116944	0.107892	0.108141	0.3156	0.25785	0.3916	0.344923	0.00732422	0.0853949	0.07415	0.286044
9.4874	9487.4	0.2837	0.3254	-0.0416																														Sample 127	69.2077	0.317467	0.0102393	0.0102865	0.10119	0.101422	0.3103	0.2592	0.38765	0.318741	0.00686919	0.0807154	0.0657	0.296964
9.5164	9516.4	0.2567	0.3172	-0.0605																														Sample 128	67.4959	0.309614	0.00999469	0.0100408	0.0999735	0.100204	0.3013	0.2518	0.3854	0.322897	0.00678664	0.0805322	0.0704	0.291095
9.5322	9532.2	0.3854	0.314	0.0714																														Sample 129	68.9994	0.316511	0.011277	0.0113289	0.106193	0.106437	0.31015	0.2586	0.3943	0.335511	0.00720885	0.0852408	0.0708	0.29434
9.5595	9559.5	0.4043	0.3182	0.0861																														Sample 130	67.8381	0.311184	0.0115516	0.0116048	0.107478	0.107726	0.3056	0.256475	0.3878	0.345385	0.0072961	0.0854166	0.0695	0.288988
9.5704	9570.4	0.3543	0.3097	0.0446																														Sample 131	66.4284	0.304717	0.0109564	0.0110069	0.104673	0.104914	0.30655	0.23185	0.3884	0.343507	0.00710565	0.0852709	0.07885	0.283326
9.568	9568	0.3449	0.3097	0.0352																														Sample 132	69.2505	0.317663	0.0102906	0.010338	0.101443	0.101676	0.31	0.259425	0.391475	0.319341	0.00688638	0.0806925	0.06925	0.299479
9.593	9593	0.3225	0.307	0.0155																														Sample 133	69.2367	0.3176	0.0110818	0.0111328	0.10527	0.105512	0.30865	0.256925	0.3973	0.331455	0.00714619	0.0840243	0.06395	0.295692
9.6115	9611.5	0.3007	0.3044	-0.0036526																														Sample 134	67.6452	0.310299	0.010423	0.010471	0.102093	0.102328	0.3007	0.23775	0.3781	0.329015	0.00693054	0.0826045	0.0744	0.292119
9.6197	9619.7	0.2863	0.3033	-0.0171																														Sample 135	67.7123	0.310607	0.0103418	0.0103895	0.101695	0.101929	0.3007	0.2548	0.3943	0.327406	0.00690349	0.0831026	0.0721	0.291962
9.6241	9624.1	0.3492	0.3028	0.0464																														Sample 136	67.5239	0.309743	0.0108336	0.0108835	0.104084	0.104324	0.3052	0.239	0.3632	0.336035	0.00706572	0.079528	0.06235	0.290438
9.63	9630	0.1219	0.3021	-0.1803																														Sample 137	67.945	0.311674	0.0103518	0.0103995	0.101744	0.101978	0.3117	0.2524	0.3878	0.326442	0.00690681	0.0830642	0.0737	0.292454
9.6444	9644.4	0.3116	0.2951	0.0165																														Sample 138	66.679	0.305867	0.00950291	0.00954671	0.0974829	0.0977072	0.30865	0.25305	0.372825	0.31871	0.00661757	0.0759189	0.05705	0.286043
9.6561	9656.1	0.255	0.2945	-0.0394																														Sample 139	67.3453	0.308923	0.0108934	0.0109436	0.104371	0.104612	0.3063	0.23745	0.3751	0.337855	0.00708519	0.0831701	0.0688	0.289119
9.6781	9678.1	0.2762	0.2902	-0.0139																														Sample 140	67.4134	0.309236	0.00985401	0.00989942	0.0992673	0.0994958	0.3166	0.2473	0.3791	0.321009	0.00673871	0.0795203	0.0644	0.288953
9.6901	9690.1	0.3812	0.295	0.0862																														Sample 141	65.2914	0.299502	0.010796	0.0108458	0.103904	0.104143	0.29995	0.23155	0.37	0.346923	0.00705346	0.0818871	0.07005	0.277152
9.7018	9701.8	0.333	0.3054	0.0276																														Sample 142	64.8361	0.297413	0.0105274	0.0105759	0.102603	0.102839	0.2905	0.2341	0.380525	0.344985	0.00696516	0.0820822	0.06625	0.274202
9.7151	9715.1	0.2885	0.3125	-0.024																														Sample 143	67.3675	0.309025	0.00938558	0.00942883	0.0968792	0.0971022	0.3007	0.2461	0.381	0.313499	0.00657659	0.0778904	0.06945	0.291743
9.7402	9740.2	0.2964	0.3287	-0.0323																														Sample 144	66.6781	0.305863	0.00981667	0.00986191	0.0990791	0.0993071	0.306	0.25245	0.380525	0.323933	0.00672593	0.0795081	0.0691	0.287726
9.7538	9753.8	0.4032	0.3334	0.0699																														Sample 145	68.1323	0.312533	0.0113149	0.0113671	0.106372	0.106616	0.3007	0.2516	0.39065	0.340353	0.00722098	0.0830601	0.07215	0.292281
9.7693	9769.3	0.3118	0.3388	-0.027																														Sample 146	66.6246	0.305617	0.00927016	0.00931288	0.0962817	0.0965033	0.31095	0.2456	0.378325	0.31504	0.00653603	0.0785911	0.06535	0.286864
9.7872	9787.2	0.361	0.3212	0.0398																														Sample 147	66.821	0.306518	0.0111591	0.0112106	0.105637	0.10588	0.30865	0.23775	0.39005	0.344635	0.0071711	0.0852435	0.0729	0.283664
9.7857	9785.7	0.3236	0.3212	0.0024002																														Sample 148	68.1126	0.312443	0.0114429	0.0114956	0.106971	0.107218	0.30865	0.2394	0.3943	0.342371	0.00726169	0.0875713	0.0811	0.290683
9.8026	9802.6	0.2872	0.3139	-0.0267																														Sample 149	68.0077	0.311962	0.00924475	0.00928736	0.0961496	0.0963709	0.3118	0.2592	0.3854	0.30821	0.00652706	0.077713	0.06835	0.293702
9.824	9824	0.3338	0.3103	0.0235																														Sample 150	66.2754	0.304016	0.010935	0.0109854	0.10457	0.104811	0.3001	0.2394	0.381	0.343964	0.0070987	0.0801824	0.0743	0.282907
9.8359	9835.9	0.2896	0.3129	-0.0233																														Sample 151	66.5335	0.3052	0.0108987	0.0109489	0.104397	0.104637	0.3165	0.245725	0.3812	0.342061	0.00708693	0.0849418	0.06965	0.279928
9.8497	9849.7	0.3145	0.3147	-0.00018417																														Sample 152	66.4162	0.304661	0.0109437	0.0109941	0.104612	0.104853	0.29015	0.23775	0.3751	0.343371	0.00710153	0.0831695	0.06545	0.283569
9.8605	9860.5	0.31	0.3164	-0.0064208																														Sample 153	67.5419	0.309825	0.0100098	0.0100559	0.100049	0.100279	0.3067	0.245725	0.3911	0.32292	0.00679176	0.0815587	0.0726	0.290748
9.8713	9871.3	0.3073	0.3207	-0.0134																														Sample 154	69.3889	0.318298	0.0103544	0.0104022	0.101757	0.101991	0.3103	0.259375	0.3911	0.319691	0.0069077	0.0810269	0.0708	0.299825
9.87	9870	0.306	0.3204	-0.0144																														Sample 155	67.1087	0.307838	0.0107003	0.0107496	0.103442	0.10368	0.3052	0.24095	0.376	0.336028	0.00702212	0.0798312	0.0704	0.289135
9.8837	9883.7	0.2905	0.3338	-0.0433																														Sample 156	68.3507	0.313535	0.0116187	0.0116722	0.10779	0.108038	0.3072	0.2524	0.3884	0.343789	0.00731727	0.0854893	0.072	0.290906
9.8965	9896.5	0.2941	0.342	-0.0479																														Sample 157	67.99	0.311881	0.0099767	0.0100227	0.0998834	0.100113	0.3063	0.247475	0.3884	0.320262	0.00678053	0.081254	0.06715	0.294528
9.9088	9908.8	0.3726	0.3419	0.0306																														Sample 158	67.0537	0.307586	0.0104305	0.0104786	0.10213	0.102365	0.30025	0.241975	0.3916	0.332037	0.00693303	0.0845528	0.0807	0.287323
9.9218	9921.8	0.3992	0.3461	0.0531																														Sample 159	69.9333	0.320795	0.00982153	0.00986679	0.0991036	0.0993317	0.3116	0.2576	0.391975	0.308931	0.00672759	0.0794306	0.06675	0.303685
9.9394	9939.4	0.381	0.3338	0.0472																														Sample 160	65.1758	0.298972	0.011316	0.0113681	0.106377	0.106621	0.301	0.2518	0.37195	0.355808	0.00722131	0.0800773	0.061	0.272516
9.9506	9950.6	0.373	0.3211	0.0519																														Sample 161	67.996	0.311908	0.0105142	0.0105627	0.102539	0.102775	0.3116	0.2567	0.380675	0.328747	0.00696079	0.0809222	0.0628	0.29029
9.9458	9945.8	0.4015	0.324	0.0775																														Sample 162	67.5978	0.310082	0.0103089	0.0103564	0.101533	0.101766	0.3117	0.2461	0.3861	0.327439	0.00689249	0.082047	0.0702	0.289773
9.9604	9960.4	0.3348	0.304	0.0308																														Sample 163	66.2187	0.303756	0.00882665	0.00886733	0.0939503	0.0941665	0.3067	0.253	0.3812	0.309296	0.00637776	0.0755967	0.0662	0.286181
9.9701	9970.1	0.2998	0.3008	-0.00094338																														Sample 164	67.981	0.311839	0.0120452	0.0121007	0.10975	0.110003	0.3167	0.24185	0.392175	0.351945	0.00745035	0.0880666	0.0756	0.288545
9.9852	9985.2	0.2843	0.2922	-0.0078948																														Sample 165	67.378	0.309073	0.0108572	0.0109072	0.104198	0.104437	0.30615	0.23745	0.37975	0.337129	0.0070734	0.0839445	0.07095	0.287618
9.9962	9996.2	0.2246	0.2944	-0.0698																														Sample 166	69.15	0.317202	0.00873652	0.00877678	0.0934694	0.0936845	0.3291	0.2617	0.3854	0.294668	0.00634511	0.0742944	0.0632	0.297395
10.0115	10011.5	0.1967	0.3013	-0.1046																														Sample 167	67.9912	0.311886	0.0118628	0.0119175	0.108917	0.109167	0.3007	0.24095	0.3908	0.349219	0.00739374	0.0867154	0.0722	0.290491
10.0345	10034.5	0.0965	0.3198	-0.2233																														Sample 168	66.7818	0.306339	0.0114327	0.0114853	0.106924	0.10717	0.3035	0.234775	0.373525	0.349037	0.00725845	0.0846071	0.0695	0.284582
10.0977	10097.7	0.2161	0.4158	-0.1998																														Sample 169	68.451	0.313995	0.00947436	0.00951802	0.0973363	0.0975604	0.31315	0.258975	0.3791	0.309993	0.00660762	0.0770367	0.06055	0.295431
10.1098	10109.8	0.5168	0.4412	0.0756																														Sample 170	68.7884	0.315543	0.0129756	0.0130354	0.11391	0.114173	0.3167	0.2341	0.401225	0.360998	0.00773274	0.0909882	0.08425	0.290856
10.1245	10124.5	0.668	0.4749	0.193																														Sample 171	68.3877	0.313705	0.0119041	0.011959	0.109106	0.109357	0.30615	0.2406	0.3921	0.347798	0.00740659	0.088032	0.08075	0.290934
10.6504	10650.4	0.5064	0.5192	-0.0128																														Sample 172	68.0338	0.312082	0.0112251	0.0112769	0.105949	0.106193	0.30945	0.23625	0.39655	0.33949	0.00719226	0.0880402	0.08295	0.291224
11.8508	11850.8	0.3973	0.5028	-0.1055																														Sample 173	65.4912	0.300418	0.0115838	0.0116372	0.107628	0.107876	0.3056	0.226725	0.373525	0.35826	0.00730627	0.0847302	0.07525	0.277296
12.1579	12157.9	0.501	0.4853	0.0158																														Sample 174	66.3978	0.304577	0.0101871	0.010234	0.100931	0.101163	0.2915	0.2461	0.380525	0.331381	0.00685165	0.0810357	0.07375	0.285642
12.9256	12925.6	0.4669	0.431	0.0358																														Sample 175	66.7044	0.305983	0.00899076	0.0090322	0.0948196	0.0950379	0.29995	0.23185	0.378325	0.309885	0.00643678	0.0784211	0.0698	0.289903
13.4699	13469.9	0.2516	0.3846	-0.133																														Sample 176	68.5926	0.314645	0.0106054	0.0106543	0.102983	0.10322	0.3071	0.247475	0.3908	0.327298	0.00699092	0.0826415	0.0683	0.295287
14.0283	14028.3	0.2461	0.3186	-0.0726																														Sample 177	66.1326	0.303361	0.0101053	0.0101519	0.100525	0.100756	0.2863	0.247475	0.380525	0.331372	0.00682409	0.0802004	0.065	0.282126
14.7262	14726.2	0.3534	0.2081	0.1453																														Sample 178	70.0432	0.321299	0.0112441	0.0112959	0.106038	0.106282	0.3236	0.2586	0.3922	0.33003	0.00719835	0.0844367	0.06775	0.300757
14.9355	14935.5	0.079	0.1687	-0.0897																														Sample 179	62.8343	0.288231	0.00930699	0.00934988	0.0964728	0.0966948	0.2885	0.224275	0.3492	0.334707	0.006549	0.0752772	0.06355	0.268839
15.103	15103	0.2051	0.135	0.07																														Sample 180	67.5339	0.309789	0.0112831	0.0113351	0.106222	0.106466	0.31	0.2479	0.38435	0.342886	0.00721082	0.0834942	0.071	0.287227
																																		Sample 181	66.8487	0.306645	0.010595	0.0106438	0.102932	0.103169	0.3007	0.247475	0.38765	0.335671	0.00698747	0.085021	0.0751	0.28533
																																		Sample 182	66.6505	0.305736	0.0111198	0.0111711	0.105451	0.105693	0.3013	0.2311	0.391975	0.344907	0.00715845	0.0866773	0.07855	0.284707
																																		Sample 183	67.9614	0.31175	0.0126768	0.0127353	0.112591	0.112851	0.3117	0.241975	0.3973	0.36116	0.00764321	0.0894486	0.0785	0.282611
																																		Sample 184	66.5018	0.305054	0.0129054	0.0129648	0.113602	0.113863	0.29855	0.2254	0.3812	0.372399	0.00771179	0.0912975	0.08265	0.281474
																																		Sample 185	63.4473	0.291043	0.00846597	0.00850498	0.0920107	0.0922225	0.2896	0.23185	0.355325	0.316142	0.00624609	0.0724744	0.0638	0.27408
																																		Sample 186	67.5519	0.309871	0.00952695	0.00957086	0.0976061	0.0978308	0.3067	0.23625	0.3854	0.314989	0.00662593	0.0798868	0.0744	0.291406
																																		Sample 187	69.6951	0.319702	0.0106032	0.0106521	0.102972	0.103209	0.328	0.2576	0.392325	0.322087	0.0069902	0.0827215	0.0676	0.300174
																																		Sample 188	67.7326	0.3107	0.00909769	0.00913961	0.0953818	0.0956013	0.3063	0.2518	0.3878	0.30699	0.00647494	0.0763211	0.06915	0.293829
																																		Sample 189	70.3863	0.322873	0.0118434	0.0118979	0.108827	0.109078	0.32665	0.2601	0.401225	0.337059	0.00738767	0.0881833	0.0722	0.299525
																																		Sample 190	69.2945	0.317865	0.0112365	0.0112883	0.106002	0.106246	0.31315	0.2516	0.396975	0.333482	0.0071959	0.0852343	0.07375	0.29494
																																		Sample 191	69.5248	0.318921	0.0104761	0.0105244	0.102353	0.102589	0.3166	0.256925	0.396075	0.320935	0.00694818	0.0825708	0.07315	0.298633
																																		Sample 192	68.1354	0.312548	0.010793	0.0108428	0.103889	0.104129	0.30865	0.255	0.391475	0.332395	0.00705247	0.0835986	0.0702	0.291259
																																		Sample 193	68.2775	0.3132	0.0103742	0.010422	0.101854	0.102088	0.30865	0.2524	0.3866	0.325204	0.00691429	0.0798518	0.0677	0.291235
																																		Sample 194	68.7791	0.3155	0.00970056	0.00974527	0.0984914	0.0987181	0.30855	0.25995	0.391975	0.312175	0.00668603	0.078995	0.0643	0.297364
																																		Sample 195	65.8354	0.301997	0.00981845	0.00986369	0.0990881	0.0993161	0.2907	0.2378	0.372975	0.328109	0.00672654	0.078887	0.0656	0.281802
																																		Sample 196	64.9856	0.298099	0.00839051	0.00842918	0.0915997	0.0918106	0.2937	0.24355	0.366125	0.307279	0.0062182	0.0718201	0.0562	0.280241
																																		Sample 197	66.8887	0.306829	0.00992275	0.00996847	0.099613	0.0998422	0.29565	0.2461	0.38765	0.324653	0.00676217	0.0806723	0.0732	0.287549
																																		Sample 198	68.8458	0.315806	0.00954398	0.00958797	0.0976933	0.0979182	0.3167	0.2548	0.3872	0.309346	0.00663185	0.0790513	0.0669	0.298878
																																		Sample 199	68.8212	0.315694	0.0114568	0.0115096	0.107037	0.107283	0.31	0.25535	0.3911	0.339052	0.00726611	0.085842	0.07685	0.294309
																																		Sample 200	65.6528	0.30116	0.0120463	0.0121018	0.109756	0.110008	0.29185	0.2246	0.381	0.364443	0.00745069	0.0883312	0.07845	0.277189
																																		Sample 201	66.5427	0.305242	0.0138468	0.0139106	0.117672	0.117943	0.3013	0.2255	0.38115	0.385505	0.00798812	0.0920099	0.0759	0.278136
																																		Sample 202	68.9741	0.316395	0.0114732	0.0115261	0.107113	0.10736	0.3165	0.2599	0.393825	0.338542	0.0072713	0.0853629	0.0669	0.292362
																																		Sample 203	64.1087	0.294077	0.0105498	0.0105984	0.102712	0.102949	0.2848	0.2254	0.390275	0.34927	0.00697256	0.0837518	0.08225	0.273403
																																		Sample 204	65.1014	0.29863	0.0115507	0.0116039	0.107474	0.107722	0.2896	0.2397	0.37275	0.359891	0.00729582	0.0825111	0.06125	0.274531
																																		Sample 205	66.7565	0.306222	0.010957	0.0110075	0.104676	0.104916	0.3019	0.2352	0.38825	0.341828	0.00710584	0.0841956	0.0765	0.284079
																																		Sample 206	66.398	0.304578	0.0101685	0.0102154	0.100839	0.101071	0.3007	0.2397	0.37275	0.331078	0.0068454	0.0786163	0.0647	0.285984
																																		Sample 207	66.7978	0.306412	0.00939862	0.00944194	0.0969465	0.0971696	0.3004	0.247475	0.381	0.316393	0.00658116	0.0780136	0.0638	0.288651
																																		Sample 208	67.5334	0.309786	0.0112918	0.0113438	0.106263	0.106507	0.30855	0.23185	0.39235	0.34302	0.00721359	0.086533	0.08305	0.286239
																																		Sample 209	66.1097	0.303256	0.0107629	0.0108125	0.103744	0.103983	0.31	0.232125	0.374575	0.342102	0.00704262	0.0833007	0.073	0.281314
																																		Sample 210	70.1991	0.322014	0.0119546	0.0120097	0.109337	0.109589	0.3167	0.2518	0.40455	0.339541	0.00742229	0.0893767	0.0786	0.299198
																																		Sample 211	66.4121	0.304643	0.0125787	0.0126366	0.112155	0.112413	0.30855	0.227875	0.373	0.368152	0.00761356	0.0884006	0.073	0.281153
																																		Sample 212	69.3167	0.317967	0.0110421	0.0110929	0.105081	0.105323	0.3116	0.2471	0.39235	0.330479	0.00713337	0.0845806	0.0756	0.29811
																																		Sample 213	65.5865	0.300856	0.00999601	0.0100421	0.0999801	0.10021	0.29735	0.23775	0.370225	0.332319	0.00678709	0.0781563	0.06345	0.282048
																																		Sample 214	67.0279	0.307467	0.0114055	0.0114581	0.106797	0.107043	0.3063	0.2518	0.38115	0.347343	0.00724984	0.0827353	0.0704	0.285342
																																		Sample 215	66.9625	0.307167	0.0106903	0.0107396	0.103394	0.103632	0.3007	0.25485	0.378325	0.336605	0.00701884	0.081391	0.0666	0.285388
																																		Sample 216	69.1929	0.317399	0.0106369	0.0106859	0.103135	0.103373	0.3224	0.25995	0.40075	0.32494	0.00700129	0.0824454	0.0684	0.297409
																																		Sample 217	68.5219	0.314321	0.00942231	0.00946573	0.0970686	0.097292	0.31945	0.256925	0.3854	0.30882	0.00658945	0.0779981	0.06375	0.296705
																																		Sample 218	69.2126	0.317489	0.0104327	0.0104807	0.10214	0.102375	0.3253	0.256925	0.4044	0.321713	0.00693374	0.0828416	0.07245	0.295363
																																		Sample 219	66.9537	0.307127	0.010828	0.0108779	0.104058	0.104297	0.30615	0.23775	0.3791	0.338811	0.00706391	0.0835604	0.07195	0.286114
																																		Sample 220	67.0365	0.307507	0.00982866	0.00987395	0.0991396	0.0993678	0.31	0.2518	0.376	0.322398	0.00673004	0.0772518	0.0651	0.287948
																																		Sample 221	68.0512	0.312161	0.00950889	0.00955271	0.0975135	0.097738	0.3072	0.2471	0.3908	0.312382	0.00661965	0.0803164	0.0719	0.294197
																																		Sample 222	71.5343	0.328139	0.0107915	0.0108413	0.103882	0.104121	0.32305	0.269275	0.4043	0.31658	0.00705199	0.082423	0.0688	0.308775
																																		Sample 223	67.9497	0.311696	0.00930482	0.0093477	0.0964615	0.0966835	0.2981	0.25535	0.38115	0.309473	0.00654823	0.075843	0.0587	0.294196
																																		Sample 224	68.8925	0.316021	0.0115533	0.0116065	0.107486	0.107734	0.323	0.25995	0.3854	0.340124	0.00729664	0.0843355	0.063	0.290981
																																		Sample 225	64.9963	0.298148	0.0101577	0.0102045	0.100786	0.101018	0.29565	0.2258	0.36855	0.338039	0.00684177	0.0816596	0.06985	0.277547
																																		Sample 226	64.3962	0.295395	0.00893069	0.00897184	0.0945023	0.0947198	0.29015	0.2368	0.3543	0.319918	0.00641524	0.0737933	0.05905	0.276504
																																		Sample 227	68.0578	0.312192	0.0119741	0.0120293	0.109426	0.109678	0.3071	0.2518	0.39235	0.350509	0.00742833	0.0858143	0.07505	0.290049
																																		Sample 228	65.9937	0.302723	0.0115479	0.0116011	0.107461	0.107709	0.3068	0.2397	0.391025	0.354982	0.00729495	0.0858356	0.0786	0.278443
																																		Sample 229	66.025	0.302867	0.01075	0.0107995	0.103682	0.103921	0.30865	0.2461	0.375775	0.342335	0.00703839	0.082633	0.06645	0.27832
																																		Sample 230	66.2308	0.303811	0.0108382	0.0108881	0.104107	0.104346	0.2964	0.23745	0.37475	0.342669	0.00706721	0.0817533	0.0714	0.283906
																																		Sample 231	68.5622	0.314506	0.0108168	0.0108666	0.104004	0.104243	0.31415	0.2564	0.38825	0.33069	0.00706023	0.0817294	0.06685	0.294165
																																		Sample 232	66.5011	0.305051	0.00926876	0.00931148	0.0962744	0.096496	0.2949	0.2461	0.373	0.315601	0.00653553	0.0775702	0.0625	0.287259
																																		Sample 233	67.2571	0.308519	0.0105126	0.010561	0.102531	0.102767	0.3067	0.25305	0.380525	0.332332	0.00696024	0.0809318	0.06715	0.286097
																																		Sample 234	66.8548	0.306673	0.010308	0.0103555	0.101528	0.101762	0.3052	0.25485	0.373	0.331063	0.00689219	0.0796015	0.0677	0.28509
																																		Sample 235	68.4555	0.314016	0.0117708	0.011825	0.108493	0.108743	0.3067	0.2473	0.3911	0.345502	0.007365	0.086027	0.07345	0.290239
																																		Sample 236	68.1566	0.312645	0.0107529	0.0108025	0.103696	0.103935	0.3155	0.255	0.3751	0.331674	0.00703936	0.0819777	0.0605	0.291504
																																		Sample 237	66.7649	0.306261	0.0124607	0.0125181	0.111628	0.111884	0.3108	0.2311	0.392175	0.364485	0.00757777	0.0896254	0.0813	0.280809
																																		Sample 238	66.783	0.306344	0.0122382	0.0122946	0.110627	0.110881	0.3103	0.2564	0.3751	0.361119	0.00750982	0.0848053	0.06	0.278494
																																		Sample 239	68.6153	0.314749	0.0109584	0.0110089	0.104683	0.104923	0.3156	0.2524	0.391975	0.33259	0.00710631	0.0829317	0.0755	0.294044
																																		Sample 240	67.0327	0.307489	0.0116631	0.0117168	0.107996	0.108244	0.3019	0.2378	0.380525	0.351218	0.00733123	0.0836497	0.0715	0.28354
																																		Sample 241	67.7436	0.31075	0.00909665	0.00913857	0.0953763	0.0955959	0.306	0.256475	0.390425	0.306923	0.00647457	0.0777913	0.06725	0.293936
																																		Sample 242	66.8926	0.306847	0.0121035	0.0121593	0.110016	0.110269	0.3007	0.2352	0.3916	0.358537	0.00746836	0.0873984	0.0751	0.283463
																																		Sample 243	66.2276	0.303796	0.00996823	0.0100142	0.099841	0.100071	0.3013	0.2394	0.380525	0.328645	0.00677765	0.0804853	0.07095	0.284331
																																		Sample 244	66.7938	0.306394	0.00995928	0.0100052	0.0997962	0.100026	0.3067	0.2368	0.38765	0.325712	0.00677461	0.0830596	0.0744	0.287544
																																		Sample 245	66.1022	0.303221	0.0101074	0.010154	0.100536	0.100767	0.2896	0.2352	0.3721	0.331559	0.00682481	0.0779075	0.064	0.284983
																																		Sample 246	66.6292	0.305639	0.0106202	0.0106691	0.103054	0.103291	0.3004	0.2567	0.372025	0.337177	0.00699578	0.0768285	0.0573	0.285079
																																		Sample 247	67.2597	0.308531	0.0101071	0.0101537	0.100534	0.100765	0.3056	0.25485	0.3922	0.325848	0.0068247	0.0819802	0.0798	0.288849
																																		Sample 248	70.8217	0.32487	0.0118311	0.0118856	0.108771	0.109021	0.33105	0.2548	0.3992	0.334813	0.00738384	0.0864166	0.07335	0.305724
																																		Sample 249	67.593	0.31006	0.0115059	0.0115589	0.107266	0.107512	0.29995	0.2368	0.38825	0.345951	0.00728166	0.0873695	0.07495	0.289205
																																		Sample 250	66.1945	0.303644	0.00953936	0.00958332	0.0976696	0.0978944	0.3019	0.255	0.372975	0.321658	0.00663025	0.0760311	0.05705	0.283402
																																		Sample 251	66.2042	0.303689	0.00970447	0.00974919	0.0985113	0.098738	0.306	0.2567	0.378325	0.324382	0.00668738	0.0784021	0.0677	0.281917
																																		Sample 252	67.08	0.307706	0.010609	0.0106579	0.103	0.103237	0.3019	0.247475	0.3916	0.334735	0.00699211	0.0839068	0.0765	0.287089
																																		Sample 253	67.5602	0.309909	0.0102186	0.0102657	0.101087	0.10132	0.3072	0.245725	0.3884	0.326183	0.00686223	0.0810148	0.0705	0.291684
																																		Sample 254	68.099	0.312381	0.0110389	0.0110898	0.105066	0.105308	0.3165	0.2516	0.390425	0.33634	0.00713236	0.0832048	0.0704	0.290268
																																		Sample 255	70.062	0.321385	0.00993969	0.0099855	0.099698	0.0999275	0.3236	0.258975	0.3982	0.310213	0.00676794	0.0807437	0.06775	0.303303
																																		Sample 256	67.855	0.311261	0.00982243	0.00986769	0.0991082	0.0993363	0.3073	0.24325	0.393775	0.318408	0.0067279	0.0814709	0.0762	0.291534
																																		Sample 257	65.9524	0.302534	0.0126384	0.0126966	0.11242	0.112679	0.29225	0.23185	0.38115	0.371596	0.0076316	0.09036	0.08145	0.277966
																																		Sample 258	69.425	0.318463	0.0108547	0.0109047	0.104186	0.104426	0.3072	0.2524	0.3992	0.327152	0.0070726	0.0850799	0.06915	0.29814
																																		Sample 259	70.5609	0.323674	0.00985366	0.00989907	0.0992656	0.0994941	0.32445	0.26195	0.390275	0.306684	0.00673859	0.077005	0.06445	0.306333
																																		Sample 260	66.2201	0.303762	0.0105386	0.0105872	0.102658	0.102894	0.2896	0.2255	0.3911	0.337954	0.00696885	0.0838291	0.08185	0.284367
																																		Sample 261	66.5657	0.305347	0.00949674	0.0095405	0.0974512	0.0976755	0.2916	0.2394	0.380525	0.319149	0.00661542	0.0798998	0.07405	0.285468
																																		Sample 262	67.446	0.309385	0.0107746	0.0108242	0.103801	0.104039	0.3145	0.235425	0.381	0.335506	0.00704644	0.0836434	0.0733	0.288774
																																		Sample 263	68.1836	0.312769	0.0128074	0.0128664	0.11317	0.11343	0.3056	0.2368	0.3872	0.361832	0.00768246	0.0884626	0.0745	0.290668
																																		Sample 264	70.1361	0.321725	0.0118983	0.0119532	0.109079	0.109331	0.3309	0.2518	0.401225	0.339045	0.0074048	0.0879823	0.0734	0.300731
																																		Sample 265	66.524	0.305156	0.0103946	0.0104425	0.101954	0.102189	0.3004	0.2394	0.3878	0.334105	0.00692109	0.0848566	0.0756	0.285589
																																		Sample 266	68.8325	0.315745	0.00941231	0.00945568	0.0970171	0.0972403	0.3103	0.25995	0.3866	0.307264	0.00658595	0.0765246	0.0645	0.298068
																																		Sample 267	68.8482	0.315817	0.0106053	0.0106541	0.102982	0.103219	0.3019	0.2524	0.395875	0.32608	0.00699086	0.0846432	0.0741	0.296277
																																		Sample 268	69.1394	0.317153	0.0107622	0.0108118	0.103741	0.10398	0.31015	0.26015	0.3872	0.327101	0.00704241	0.0800823	0.06405	0.296986
																																		Sample 269	68.4655	0.314062	0.010668	0.0107172	0.103286	0.103524	0.30665	0.2548	0.3921	0.328872	0.00701153	0.0837969	0.07435	0.294316
																																		Sample 270	66.722	0.306064	0.00903102	0.00907264	0.0950317	0.0952504	0.29995	0.2524	0.372975	0.310496	0.00645117	0.0758589	0.06425	0.287909
																																		Sample 271	67.8743	0.31135	0.0120803	0.012136	0.109911	0.110164	0.30355	0.257175	0.372975	0.353013	0.00746121	0.0838761	0.0653	0.289104
																																		Sample 272	68.6281	0.314808	0.0130865	0.0131468	0.114396	0.114659	0.31095	0.25535	0.39065	0.363384	0.00776571	0.0885806	0.07415	0.290734
																																		Sample 273	68.3787	0.313664	0.0104061	0.0104541	0.10201	0.102245	0.31095	0.2599	0.37775	0.325222	0.00692491	0.0785227	0.0592	0.293953
																																		Sample 274	67.1614	0.30808	0.0102772	0.0103246	0.101377	0.10161	0.3073	0.2356	0.370225	0.32906	0.0068819	0.0796218	0.0667	0.289713
																																		Sample 275	68.7514	0.315373	0.00913585	0.00917795	0.0955816	0.0958016	0.3167	0.2601	0.3911	0.303075	0.0064885	0.0757812	0.061	0.296588
																																		Sample 276	68.236	0.313009	0.0102653	0.0103126	0.101318	0.101551	0.32305	0.25995	0.376	0.32369	0.00687791	0.078309	0.06235	0.290366
																																		Sample 277	67.7342	0.310707	0.0137668	0.0138302	0.117332	0.117602	0.3071	0.2356	0.39065	0.377629	0.00796501	0.0914792	0.07715	0.281507
																																		Sample 278	68.5839	0.314605	0.010966	0.0110165	0.104719	0.10496	0.3117	0.2471	0.381	0.332858	0.00710877	0.0823217	0.0693	0.294556
																																		Sample 279	70.3592	0.322749	0.00916603	0.00920826	0.0957394	0.0959597	0.32525	0.2599	0.390425	0.296638	0.00649921	0.0772872	0.06535	0.30681
																																		Sample 280	67.4445	0.309378	0.00829006	0.00832827	0.0910498	0.0912593	0.2941	0.256475	0.381	0.294299	0.00618086	0.0732955	0.0591	0.293966
																																		Sample 281	69.8332	0.320336	0.0117521	0.0118063	0.108407	0.108657	0.3067	0.2611	0.3872	0.338418	0.00735917	0.0848898	0.0661	0.300596
																																		Sample 282	70.4251	0.323051	0.00983587	0.00988119	0.0991759	0.0994042	0.3363	0.26015	0.39655	0.306998	0.0067325	0.0795219	0.0644	0.303122
																																		Sample 283	70.9386	0.325406	0.0104626	0.0105109	0.102287	0.102522	0.3291	0.261225	0.3985	0.314336	0.0069437	0.0803796	0.069	0.305485
																																		Sample 284	70.8555	0.325025	0.0114015	0.0114541	0.106778	0.107024	0.3134	0.2605	0.4043	0.328522	0.00724856	0.0867562	0.07995	0.305317
																																		Sample 285	66.2077	0.303705	0.0110991	0.0111502	0.105352	0.105595	0.29565	0.2341	0.3884	0.346889	0.00715176	0.0843228	0.07555	0.282236
																																		Sample 286	66.8759	0.30677	0.00936942	0.00941259	0.0967957	0.0970185	0.3013	0.25535	0.36755	0.315532	0.00657092	0.0740232	0.0543	0.286825
																																		Sample 287	69.0758	0.316861	0.00949676	0.00954052	0.0974513	0.0976756	0.31315	0.2518	0.391975	0.307552	0.00661543	0.0797615	0.0736	0.297258
																																		Sample 288	68.5649	0.314518	0.00995499	0.0100009	0.0997747	0.100004	0.3167	0.248325	0.381	0.317231	0.00677315	0.0810581	0.0644	0.296771
																																		Sample 289	64.7501	0.297019	0.010183	0.0102299	0.100911	0.101143	0.2933	0.2311	0.38115	0.339745	0.00685027	0.0819615	0.07015	0.275463
																																		Sample 290	69.8052	0.320207	0.0110222	0.011073	0.104987	0.105228	0.3166	0.26115	0.3916	0.327871	0.00712697	0.0826542	0.0688	0.300732
																																		Sample 291	68.2777	0.3132	0.0107579	0.0108075	0.10372	0.103959	0.3056	0.2567	0.3872	0.331162	0.00704099	0.0805638	0.0715	0.293476
																																		Sample 292	69.3952	0.318327	0.00958068	0.00962483	0.0978809	0.0981062	0.323	0.26175	0.3872	0.307486	0.00664459	0.0766887	0.0631	0.300813
																																		Sample 293	66.9188	0.306967	0.00904132	0.00908298	0.0950859	0.0953047	0.29565	0.2552	0.3812	0.309759	0.00645485	0.0753434	0.06495	0.290257
																																		Sample 294	67.3855	0.309108	0.00988121	0.00992675	0.0994043	0.0996331	0.3019	0.256925	0.3884	0.321585	0.006748	0.0787072	0.07075	0.289122
																																		Sample 295	67.3315	0.30886	0.00994637	0.0099922	0.0997315	0.099961	0.30895	0.2461	0.372975	0.322902	0.00677021	0.0800592	0.06375	0.290112
																																		Sample 296	68.2376	0.313017	0.0110223	0.0110731	0.104987	0.105229	0.31	0.259375	0.38115	0.335405	0.007127	0.0816804	0.0626	0.291618
																																		Sample 297	66.6426	0.3057	0.00937443	0.00941763	0.0968217	0.0970445	0.3052	0.25485	0.37475	0.316721	0.00657268	0.0766312	0.0667	0.288001
																																		Sample 298	67.6712	0.310418	0.010003	0.0100491	0.100015	0.100245	0.3063	0.2518	0.391475	0.322195	0.00678948	0.0802827	0.0696	0.289478
																																		Sample 299	67.4006	0.309177	0.0124238	0.0124811	0.111462	0.111719	0.3019	0.2394	0.3854	0.360512	0.00756654	0.0874173	0.0711	0.286126
																																		Sample 300	64.264	0.294789	0.0115244	0.0115776	0.107352	0.107599	0.2971	0.219075	0.3729	0.364165	0.00728753	0.087211	0.07785	0.271558
																																		Sample 301	68.9721	0.316386	0.0106874	0.0107367	0.10338	0.103618	0.3118	0.2461	0.3921	0.326753	0.00701789	0.0831176	0.0766	0.296217
																																		Sample 302	68.747	0.315353	0.0111655	0.011217	0.105667	0.10591	0.31225	0.23775	0.3921	0.335075	0.00717314	0.0840565	0.0791	0.294337
																																		Sample 303	68.7433	0.315336	0.0115417	0.0115949	0.107432	0.10768	0.30865	0.247675	0.3922	0.340691	0.00729298	0.086015	0.074	0.292971
																																		Sample 304	64.7028	0.296802	0.0121167	0.0121725	0.110076	0.110329	0.29995	0.227025	0.3812	0.370873	0.00747242	0.0885404	0.08035	0.272029
																																		Sample 305	66.7871	0.306363	0.0109279	0.0109783	0.104537	0.104777	0.30395	0.2394	0.3854	0.341219	0.00709641	0.0849159	0.07705	0.283108
																																		Sample 306	69.8813	0.320556	0.0113772	0.0114296	0.106664	0.106909	0.31315	0.2524	0.3982	0.332746	0.00724082	0.0863667	0.07715	0.300801
																																		Sample 307	66.8972	0.306868	0.00896129	0.00900258	0.0946641	0.0948819	0.30855	0.2461	0.378325	0.308485	0.00642622	0.0763541	0.067	0.289755
																																		Sample 308	66.93	0.307018	0.0109351	0.0109855	0.104571	0.104812	0.30855	0.2368	0.3872	0.340602	0.00709874	0.0841503	0.0721	0.283087
																																		Sample 309	66.0473	0.302969	0.0108365	0.0108864	0.104098	0.104338	0.30335	0.24095	0.37775	0.343594	0.00706666	0.08245	0.0694	0.280832
																																		Sample 310	67.0923	0.307763	0.00898099	0.00902238	0.0947681	0.0949862	0.30575	0.2516	0.378325	0.307926	0.00643328	0.0747296	0.0672	0.29017
																																		Sample 311	66.411	0.304638	0.0104293	0.0104774	0.102124	0.102359	0.3019	0.2397	0.3751	0.335231	0.00693262	0.0815016	0.0718	0.283766
																																		Sample 312	67.4511	0.309409	0.010622	0.010671	0.103063	0.1033	0.30355	0.253	0.3751	0.333098	0.00699639	0.0810833	0.06925	0.290556
																																		Sample 313	70.2116	0.322072	0.0106809	0.0107301	0.103348	0.103586	0.3167	0.2599	0.3992	0.320886	0.00701574	0.0826309	0.0647	0.300358
																																		Sample 314	66.4867	0.304985	0.0094839	0.0095276	0.0973853	0.0976094	0.3007	0.253	0.372975	0.319312	0.00661095	0.0773422	0.0674	0.283827
																																		Sample 315	67.5617	0.309916	0.010615	0.0106639	0.103029	0.103266	0.30665	0.255	0.3791	0.332442	0.00699408	0.0813841	0.06625	0.290801
																																		Sample 316	70.8074	0.324805	0.00880378	0.00884435	0.0938285	0.0940444	0.32665	0.25995	0.396925	0.288877	0.00636949	0.0779219	0.0674	0.309194
																																		Sample 317	67.6268	0.310215	0.0108827	0.0109328	0.10432	0.10456	0.3116	0.24265	0.3878	0.336283	0.0070817	0.0827354	0.0748	0.288391
																																		Sample 318	68.2573	0.313107	0.0103482	0.0103959	0.101726	0.10196	0.3103	0.257175	0.3861	0.324893	0.00690562	0.0806081	0.0688	0.293368
																																		Sample 319	69.3434	0.318089	0.0121949	0.0122511	0.11043	0.110685	0.3291	0.255	0.391975	0.347168	0.0074965	0.0885534	0.0724	0.294665
																																		Sample 320	65.2924	0.299506	0.0120253	0.0120808	0.10966	0.109912	0.28785	0.2258	0.378325	0.366136	0.00744421	0.0853848	0.06895	0.276414
																																		Sample 321	68.867	0.315904	0.013717	0.0137802	0.117119	0.117389	0.3116	0.2461	0.39185	0.370744	0.00795059	0.0913524	0.0766	0.289758
																																		Sample 322	65.8793	0.302199	0.0103771	0.0104249	0.101868	0.102103	0.3004	0.24095	0.379525	0.33709	0.00691526	0.0796307	0.0699	0.280513
																																		Sample 323	66.5923	0.305469	0.0114727	0.0115256	0.107111	0.107357	0.3004	0.245725	0.378325	0.350643	0.00727115	0.0840299	0.07245	0.282304
																																		Sample 324	67.197	0.308243	0.0102171	0.0102642	0.10108	0.101313	0.3039	0.247475	0.3721	0.327923	0.00686175	0.0784666	0.0618	0.29038
																																		Sample 325	68.0958	0.312366	0.0123184	0.0123751	0.110988	0.111244	0.3166	0.2393	0.3872	0.355314	0.00753437	0.0886251	0.0712	0.286273
																																		Sample 326	65.0221	0.298267	0.0108596	0.0109097	0.10421	0.104449	0.3004	0.2255	0.37975	0.349384	0.0070742	0.0849411	0.0756	0.274075
																																		Sample 327	67.6716	0.31042	0.0107977	0.0108475	0.103912	0.104151	0.3088	0.23185	0.390425	0.334746	0.00705401	0.0858857	0.0793	0.291021
																																		Sample 328	67.4908	0.309591	0.0128231	0.0128822	0.113239	0.1135	0.3155	0.2341	0.39235	0.36577	0.00768717	0.0941038	0.08085	0.283625
																																		Sample 329	69.6518	0.319504	0.0121669	0.012223	0.110304	0.110558	0.33145	0.253	0.3985	0.345234	0.0074879	0.0891275	0.07225	0.293345
																																		Sample 330	68.6499	0.314908	0.0106485	0.0106976	0.103191	0.103429	0.3155	0.25695	0.3916	0.327688	0.0070051	0.0820307	0.06465	0.293438
																																		Sample 331	66.2445	0.303874	0.0124063	0.0124634	0.111383	0.11164	0.2941	0.2368	0.380675	0.366545	0.0075612	0.0875864	0.0762	0.279297
																																		Sample 332	67.9136	0.31153	0.00927886	0.00932162	0.0963268	0.0965485	0.3052	0.25535	0.3908	0.309205	0.00653909	0.0776968	0.0674	0.293933
																																		Sample 333	67.5447	0.309838	0.00739704	0.00743113	0.086006	0.086204	0.3072	0.26285	0.373	0.277584	0.00583847	0.0678953	0.0556	0.294599
																																		Sample 334	67.3528	0.308958	0.00989448	0.00994008	0.099471	0.0996999	0.3088	0.247475	0.37775	0.321957	0.00675253	0.0802633	0.06455	0.290083
																																		Sample 335	65.6529	0.30116	0.0100477	0.010094	0.100238	0.100469	0.28905	0.2307	0.378325	0.332841	0.00680462	0.0823247	0.0685	0.280725
																																		Sample 336	68.1355	0.312548	0.0100642	0.0101106	0.100321	0.100551	0.30615	0.2552	0.38825	0.320976	0.0068102	0.0808521	0.0696	0.292844
																																		Sample 337	68.3348	0.313462	0.0112061	0.0112577	0.105859	0.106102	0.306	0.2397	0.396075	0.337708	0.00718616	0.0868792	0.0798	0.291291
																																		Sample 338	69.5855	0.3192	0.00907953	0.00912137	0.0952866	0.0955059	0.3258	0.2611	0.390425	0.298517	0.00646847	0.0781234	0.0649	0.302959
																																		Sample 339	66.0692	0.30307	0.00954508	0.00958907	0.0976989	0.0979238	0.2945	0.2456	0.381	0.322365	0.00663224	0.0779185	0.0687	0.285218
																																		Sample 340	65.7133	0.301437	0.010554	0.0106026	0.102733	0.102969	0.3056	0.23625	0.368775	0.340809	0.00697394	0.080575	0.0656	0.28121
																																		Sample 341	68.2465	0.313057	0.0113447	0.011397	0.106511	0.106757	0.31315	0.24185	0.37975	0.34023	0.00723047	0.083428	0.06795	0.29076
																																		Sample 342	68.3337	0.313457	0.00863767	0.00867748	0.0929391	0.093153	0.2964	0.26175	0.373	0.296497	0.00630912	0.0742617	0.05865	0.298324
																																		Sample 343	70.1229	0.321665	0.0104768	0.010525	0.102356	0.102592	0.3156	0.2617	0.393825	0.318207	0.00694838	0.0814836	0.05935	0.303361
																																		Sample 344	68.034	0.312083	0.0138647	0.0139286	0.117748	0.118019	0.3013	0.2456	0.38825	0.377299	0.00799329	0.0923657	0.0759	0.285947
																																		Sample 345	68.5094	0.314263	0.0107656	0.0108153	0.103758	0.103996	0.3155	0.2516	0.390425	0.330161	0.00704353	0.0837383	0.06965	0.294151
																																		Sample 346	67.311	0.308766	0.01108	0.0111311	0.105262	0.105504	0.30295	0.257175	0.3735	0.34091	0.00714562	0.0815253	0.0621	0.287072
																																		Sample 347	65.7773	0.301731	0.00960085	0.00964509	0.0979839	0.0982094	0.2981	0.2394	0.370225	0.32474	0.00665158	0.0763325	0.06495	0.282993
																																		Sample 348	66.1341	0.303367	0.00962368	0.00966802	0.0981003	0.0983261	0.3013	0.2394	0.3751	0.323371	0.00665948	0.079702	0.07205	0.284257
																																		Sample 349	68.2773	0.313199	0.0100489	0.0100952	0.100244	0.100475	0.31415	0.25535	0.391475	0.320065	0.006805	0.0798959	0.0708	0.293264
																																		Sample 350	65.2327	0.299233	0.0113439	0.0113962	0.106508	0.106753	0.2933	0.226725	0.380525	0.355936	0.00723022	0.0857004	0.07555	0.275006
																																		Sample 351	68.8083	0.315634	0.00990306	0.00994869	0.0995141	0.0997431	0.3291	0.256925	0.3872	0.315283	0.00675546	0.0788561	0.0682	0.297123
																																		Sample 352	67.9156	0.311539	0.0122087	0.012265	0.110493	0.110747	0.29445	0.24185	0.39185	0.354668	0.00750077	0.0888416	0.0698	0.289113
																																		Sample 353	66.141	0.303399	0.0120326	0.0120881	0.109693	0.109946	0.3019	0.2456	0.380525	0.361548	0.00744647	0.0863651	0.06645	0.277194
																																		Sample 354	66.883	0.306803	0.0096462	0.00969065	0.0982151	0.0984411	0.3019	0.253	0.375775	0.320124	0.00666727	0.0771111	0.0625	0.286934
																																		Sample 355	68.85	0.315826	0.0102719	0.0103193	0.101351	0.101584	0.30355	0.259375	0.391475	0.320907	0.00688013	0.0808808	0.0698	0.296944
																																		Sample 356	66.8856	0.306815	0.0116847	0.0117385	0.108096	0.108344	0.29995	0.2518	0.38435	0.352316	0.00733801	0.0845324	0.07165	0.283818
																																		Sample 357	67.8527	0.311251	0.00961577	0.00966009	0.0980601	0.0982857	0.3068	0.253	0.391925	0.315051	0.00665675	0.0799399	0.0744	0.292892
																																		Sample 358	65.1745	0.298966	0.00988086	0.00992639	0.0994025	0.0996313	0.2964	0.23745	0.372025	0.332488	0.00674788	0.0790946	0.06515	0.279007
																																		Sample 359	67.6766	0.310443	0.0133872	0.0134489	0.115703	0.115969	0.30615	0.2258	0.3943	0.372703	0.00785443	0.0945034	0.08605	0.284293
																																		Sample 360	69.1978	0.317421	0.00929596	0.0093388	0.0964156	0.0966375	0.3291	0.25535	0.3872	0.303747	0.00654512	0.0774157	0.06425	0.299844
																																		Sample 361	65.1665	0.298929	0.011491	0.0115439	0.107196	0.107443	0.2916	0.2246	0.3843	0.3586	0.00727693	0.0875352	0.07995	0.276952
																																		Sample 362	70.0576	0.321365	0.0111402	0.0111916	0.105547	0.10579	0.3236	0.2617	0.38825	0.328434	0.00716502	0.0828016	0.0642	0.298976
																																		Sample 363	66.9717	0.30721	0.0110121	0.0110629	0.104939	0.10518	0.30865	0.2548	0.379175	0.341587	0.00712371	0.0826371	0.06505	0.282771
																																		Sample 364	67.6012	0.310097	0.00958673	0.00963091	0.0979119	0.0981372	0.2885	0.256475	0.380525	0.315746	0.00664669	0.0789574	0.0649	0.293502
																																		Sample 365	66.0015	0.302759	0.0116544	0.0117081	0.107956	0.108204	0.3052	0.224275	0.3872	0.356573	0.0073285	0.0887366	0.08195	0.279688
																																		Sample 366	65.9978	0.302742	0.0110347	0.0110856	0.105046	0.105288	0.2945	0.2352	0.3843	0.346983	0.00713101	0.0840275	0.0756	0.280962
																																		Sample 367	68.4615	0.314044	0.0107635	0.0108131	0.103747	0.103986	0.31015	0.2567	0.390425	0.33036	0.00704283	0.0830072	0.06405	0.294003
																																		Sample 368	66.4554	0.304841	0.0107855	0.0108352	0.103853	0.104092	0.3007	0.247475	0.3729	0.34068	0.00705002	0.083047	0.06945	0.282844
																																		Sample 369	65.4882	0.300405	0.00975799	0.00980296	0.0987825	0.0990099	0.29005	0.2368	0.3726	0.328832	0.0067058	0.0789581	0.06435	0.281852
																																		Sample 370	68.6707	0.315003	0.0128918	0.0129512	0.113542	0.113803	0.30355	0.2456	0.3854	0.360448	0.00770774	0.089717	0.07245	0.289066
																																		Sample 371	68.5667	0.314526	0.0122143	0.0122706	0.110518	0.110773	0.31315	0.24335	0.400925	0.351381	0.00750248	0.0887227	0.07905	0.289471
																																		Sample 372	67.4613	0.309456	0.00911098	0.00915297	0.0954515	0.0956712	0.30355	0.2601	0.37275	0.30845	0.00647967	0.0732099	0.05095	0.292019
																																		Sample 373	63.6564	0.292002	0.00981681	0.00986205	0.0990798	0.0993079	0.2906	0.2248	0.3729	0.339312	0.00672598	0.0813431	0.0731	0.270657
																																		Sample 374	68.5468	0.314435	0.0113481	0.0114004	0.106528	0.106773	0.30335	0.245725	0.39065	0.338791	0.00723157	0.0858511	0.07225	0.294284
																																		Sample 375	65.648	0.301138	0.00905937	0.00910112	0.0951807	0.0953998	0.2981	0.2516	0.37275	0.316071	0.00646129	0.0771076	0.0629	0.282033
																																		Sample 376	66.7857	0.306356	0.0110673	0.0111183	0.105201	0.105443	0.30615	0.234375	0.380525	0.343395	0.00714152	0.0861914	0.0739	0.284181
																																		Sample 377	66.5728	0.30538	0.0083969	0.00843559	0.0916346	0.0918455	0.31	0.253	0.372975	0.300068	0.00622056	0.0726888	0.06295	0.288116
																																		Sample 378	68.5854	0.314612	0.0118967	0.0119515	0.109072	0.109323	0.3071	0.255425	0.391475	0.346688	0.00740429	0.0855066	0.072	0.291366
																																		Sample 379	66.6961	0.305945	0.0126737	0.0127321	0.112578	0.112837	0.3013	0.23185	0.3921	0.367966	0.00764226	0.0914228	0.07725	0.2814
																																		Sample 380	67.182	0.308174	0.0100197	0.0100659	0.100098	0.100329	0.3007	0.2461	0.3854	0.324811	0.00679513	0.0798979	0.0723	0.28951
																																		Sample 381	67.3394	0.308896	0.0112043	0.011256	0.10585	0.106094	0.3013	0.2471	0.3924	0.342673	0.0071856	0.0843025	0.07395	0.286937
																																		Sample 382	68.6279	0.314807	0.00920746	0.00924989	0.0959555	0.0961764	0.31095	0.2524	0.3943	0.304808	0.00651388	0.0788951	0.07095	0.297914
																																		Sample 383	65.7598	0.30165	0.0115462	0.0115994	0.107453	0.107701	0.3056	0.241075	0.375425	0.356218	0.00729441	0.0853858	0.06925	0.276473
																																		Sample 384	66.1149	0.303279	0.0128809	0.0129403	0.113494	0.113755	0.2937	0.220675	0.39235	0.374223	0.00770449	0.0923621	0.08605	0.27988
																																		Sample 385	66.8529	0.306665	0.0106336	0.0106826	0.103119	0.103357	0.30855	0.255425	0.378325	0.336261	0.0070002	0.0808118	0.06335	0.282643
																																		Sample 386	66.3421	0.304322	0.00923699	0.00927956	0.0961093	0.0963305	0.2964	0.2516	0.3703	0.315815	0.00652432	0.0773086	0.0642	0.287221
																																		Sample 387	66.3024	0.304139	0.0101228	0.0101694	0.100612	0.100844	0.30575	0.2397	0.3884	0.330809	0.00682999	0.080925	0.0698	0.283
																																		Sample 388	66.0053	0.302777	0.0131033	0.0131637	0.11447	0.114733	0.3067	0.226725	0.391475	0.378066	0.00777071	0.0909926	0.0813	0.275658
																																		Sample 389	66.1666	0.303517	0.012862	0.0129213	0.113411	0.113672	0.306	0.2255	0.390275	0.373657	0.00769884	0.0923896	0.0818	0.279316
																																		Sample 390	66.9993	0.307336	0.00907669	0.00911852	0.0952717	0.0954909	0.3007	0.2552	0.37975	0.309992	0.00646746	0.0755519	0.0559	0.289045
																																		Sample 391	66.5747	0.305389	0.0108078	0.0108576	0.10396	0.1042	0.3007	0.24185	0.374575	0.34042	0.00705729	0.0825854	0.06795	0.285507
																																		Sample 392	69.3886	0.318296	0.0121713	0.0122273	0.110323	0.110577	0.3109	0.2564	0.391475	0.346606	0.00748924	0.0872715	0.0648	0.294077
																																		Sample 393	67.7215	0.310649	0.00871903	0.00875921	0.0933757	0.0935906	0.31	0.256925	0.3854	0.300583	0.00633876	0.0746904	0.06155	0.294228
																																		Sample 394	66.4973	0.305033	0.00925349	0.00929614	0.0961951	0.0964165	0.2945	0.247475	0.36855	0.315359	0.00653015	0.0750274	0.05965	0.287443
																																		Sample 395	65.7891	0.301785	0.0119811	0.0120363	0.109458	0.10971	0.2884	0.2394	0.379525	0.362703	0.00743051	0.087185	0.06915	0.276002
																																		Sample 396	68.0079	0.311963	0.0123964	0.0124536	0.111339	0.111595	0.3019	0.241075	0.393825	0.356899	0.0075582	0.0894604	0.0765	0.28745
																																		Sample 397	69.3446	0.318094	0.0090349	0.00907653	0.0950521	0.0952708	0.3071	0.2617	0.393825	0.298817	0.00645256	0.076616	0.0696	0.301216
																																		Sample 398	66.5551	0.305299	0.00942979	0.00947324	0.0971071	0.0973306	0.2925	0.2524	0.3751	0.318072	0.00659206	0.0778499	0.0671	0.286347
																																		Sample 399	69.5465	0.319021	0.0103732	0.010421	0.101849	0.102083	0.3165	0.255425	0.38435	0.319255	0.00691395	0.0800359	0.0643	0.300851
																																		Sample 400	67.1969	0.308243	0.0112336	0.0112853	0.105988	0.106232	0.3116	0.233475	0.3791	0.343848	0.00719497	0.0840652	0.06845	0.287178
																																		Sample 401	68.2992	0.313299	0.0100373	0.0100836	0.100187	0.100417	0.3224	0.2516	0.3884	0.319779	0.00680111	0.0830899	0.06985	0.293142
																																		Sample 402	68.1436	0.312585	0.0105058	0.0105543	0.102498	0.102734	0.3019	0.257175	0.37975	0.327904	0.00695802	0.0799959	0.0678	0.292805
																																		Sample 403	68.034	0.312083	0.0105472	0.0105958	0.1027	0.102936	0.3117	0.25305	0.391475	0.329079	0.00697171	0.0829916	0.0674	0.291827
																																		Sample 404	66.1348	0.303371	0.0103853	0.0104332	0.101908	0.102143	0.3001	0.245725	0.3726	0.33592	0.00691799	0.0798656	0.069	0.282602
																																		Sample 405	64.8673	0.297556	0.00974272	0.00978762	0.0987052	0.0989324	0.28905	0.234375	0.37295	0.331719	0.00670055	0.0796174	0.06545	0.278405
																																		Sample 406	70.1259	0.321678	0.0116604	0.0117141	0.107983	0.108232	0.3334	0.2471	0.4043	0.335686	0.00733037	0.0899646	0.0758	0.300985
																																		Sample 407	67.5626	0.30992	0.0109259	0.0109762	0.104527	0.104768	0.3067	0.23775	0.381	0.33727	0.00709575	0.0837721	0.0724	0.289758
																																		Sample 408	69.7806	0.320094	0.00988936	0.00993494	0.0994453	0.0996742	0.31	0.2586	0.390275	0.310675	0.00675079	0.0789886	0.0694	0.304211
																																		Sample 409	65.593	0.300885	0.00997558	0.0100215	0.0998778	0.100108	0.3007	0.23745	0.3791	0.331946	0.00678015	0.080763	0.0696	0.280147
																																		Sample 410	67.7824	0.310928	0.010269	0.0103163	0.101336	0.101569	0.30295	0.248275	0.376	0.325914	0.00687914	0.0802128	0.06885	0.292785
																																		Sample 411	69.869	0.3205	0.00946396	0.00950758	0.0972829	0.0975068	0.3116	0.262625	0.391475	0.303535	0.00660399	0.0760459	0.0611	0.302135
																																		Sample 412	68.0658	0.312228	0.00969265	0.00973732	0.0984513	0.0986778	0.3063	0.2471	0.3911	0.315318	0.00668331	0.0799397	0.07345	0.294341
																																		Sample 413	67.119	0.307885	0.0104974	0.0105458	0.102457	0.102693	0.3088	0.25305	0.390425	0.332776	0.00695523	0.0823927	0.07115	0.284821
																																		Sample 414	68.2531	0.313088	0.0109325	0.0109829	0.104558	0.104799	0.3334	0.247475	0.3973	0.333959	0.00709789	0.0870367	0.0715	0.289511
																																		Sample 415	67.4541	0.309422	0.0115174	0.0115705	0.107319	0.107566	0.2925	0.2352	0.3878	0.346837	0.00728531	0.0856385	0.0723	0.289238
																																		Sample 416	64.8984	0.297699	0.0104897	0.0105381	0.102419	0.102655	0.2896	0.2308	0.3729	0.344037	0.00695268	0.079788	0.06535	0.275972
																																		Sample 417	68.0989	0.31238	0.0114365	0.0114892	0.106941	0.107188	0.3068	0.255	0.3884	0.342344	0.00725966	0.0859687	0.07195	0.28987
																																		Sample 418	67.7028	0.310563	0.012099	0.0121547	0.109995	0.110249	0.328	0.23185	0.3878	0.35418	0.00746698	0.0890309	0.07125	0.284895
																																		Sample 419	66.0005	0.302755	0.00967626	0.00972085	0.098368	0.0985944	0.30575	0.2397	0.374575	0.32491	0.00667765	0.0782215	0.06725	0.282135
																																		Sample 420	70.0771	0.321455	0.00991564	0.00996133	0.0995773	0.0998065	0.3196	0.26175	0.3884	0.309771	0.00675975	0.076528	0.0592	0.303559
																																		Sample 421	67.6597	0.310366	0.0106174	0.0106663	0.103041	0.103278	0.306	0.2518	0.3872	0.331998	0.00699486	0.0829714	0.07135	0.289824
																																		Sample 422	65.3257	0.299659	0.0103863	0.0104342	0.101913	0.102148	0.2924	0.2352	0.379525	0.340097	0.00691832	0.0822777	0.0678	0.279657
																																		Sample 423	69.4742	0.318689	0.00987977	0.00992529	0.099397	0.0996258	0.3309	0.2622	0.3916	0.311893	0.00674751	0.0779245	0.0614	0.299305
																																		Sample 424	66.0234	0.30286	0.00834846	0.00838693	0.0913699	0.0915802	0.29995	0.2524	0.37295	0.301691	0.00620259	0.0745319	0.06735	0.286778
																																		Sample 425	68.8999	0.316055	0.00933936	0.00938239	0.0966403	0.0968628	0.3103	0.2609	0.38825	0.305771	0.00656037	0.0774691	0.0625	0.29851
																																		Sample 426	67.1323	0.307946	0.0117201	0.0117741	0.108259	0.108508	0.3007	0.23625	0.3884	0.351552	0.00734912	0.0850763	0.07605	0.284803
																																		Sample 427	68.3046	0.313324	0.00925478	0.00929743	0.0962018	0.0964232	0.3056	0.259375	0.37475	0.307036	0.0065306	0.0755159	0.0547	0.295706
																																		Sample 428	68.2495	0.313071	0.0109656	0.0110162	0.104717	0.104958	0.3052	0.2524	0.3924	0.334483	0.00710864	0.0841817	0.0779	0.292265
																																		Sample 429	66.7653	0.306263	0.0100915	0.010138	0.100457	0.100688	0.2964	0.2516	0.3642	0.328008	0.00681944	0.0783227	0.0612	0.287149
																																		Sample 430	69.115	0.317041	0.0106815	0.0107307	0.103351	0.103589	0.30855	0.2567	0.39655	0.325987	0.00701595	0.0847041	0.08275	0.296436
																																		Sample 431	67.3938	0.309146	0.0111689	0.0112204	0.105683	0.105926	0.3117	0.2456	0.373	0.341855	0.00717423	0.0848304	0.06585	0.287171
																																		Sample 432	65.6406	0.301104	0.00997507	0.010021	0.0998753	0.100105	0.3052	0.2307	0.37975	0.331697	0.00677998	0.0823824	0.07515	0.280571
																																		Sample 433	68.1061	0.312413	0.0119199	0.0119749	0.109178	0.10943	0.3166	0.25695	0.379675	0.349468	0.00741151	0.0838809	0.0609	0.287085
																																		Sample 434	66.8425	0.306617	0.0105225	0.010571	0.102579	0.102815	0.3019	0.2518	0.376	0.334552	0.00696354	0.0812431	0.0681	0.284237
																																		Sample 435	67.1538	0.308045	0.00956892	0.00961302	0.0978209	0.098046	0.2975	0.2516	0.3911	0.317554	0.00664051	0.0809314	0.06495	0.288995
																																		Sample 436	67.1954	0.308236	0.0101092	0.0101558	0.100545	0.100776	0.3072	0.2518	0.38765	0.326194	0.00682542	0.0782625	0.0677	0.288343
																																		Sample 437	66.917	0.306959	0.0117132	0.0117672	0.108228	0.108477	0.3007	0.2356	0.38825	0.35258	0.00734697	0.0860652	0.0753	0.281036
																																		Sample 438	67.0759	0.307688	0.0103721	0.0104199	0.101844	0.102078	0.29995	0.2456	0.391025	0.330996	0.00691359	0.084143	0.0757	0.286298
																																		Sample 439	68.5162	0.314294	0.0103572	0.0104049	0.10177	0.102004	0.3116	0.2586	0.39185	0.323805	0.00690861	0.0803925	0.0694	0.294443
																																		Sample 440	66.841	0.30661	0.00902568	0.00906728	0.0950036	0.0952222	0.2998	0.241975	0.376	0.309851	0.00644926	0.0771492	0.07035	0.28872
																																		Sample 441	68.1692	0.312703	0.0109392	0.0109896	0.104591	0.104831	0.32245	0.25485	0.3812	0.334473	0.00710008	0.0841072	0.06755	0.287874
																																		Sample 442	66.86	0.306697	0.0104709	0.0105192	0.102328	0.102563	0.30295	0.2394	0.3812	0.333644	0.00694645	0.0821494	0.07215	0.286455
																																		Sample 443	68.6999	0.315137	0.0119222	0.0119771	0.109189	0.10944	0.3166	0.2516	0.402775	0.34648	0.00741221	0.0906768	0.0792	0.291499
																																		Sample 444	68.0225	0.31203	0.0113289	0.0113811	0.106437	0.106682	0.31955	0.2592	0.3872	0.341113	0.00722545	0.0824028	0.06395	0.286807
																																		Sample 445	67.4052	0.309198	0.0114896	0.0115425	0.107189	0.107436	0.3067	0.235425	0.3872	0.346669	0.00727649	0.0858367	0.07505	0.287567
																																		Sample 446	67.4687	0.309489	0.0107991	0.0108489	0.103919	0.104158	0.3063	0.253	0.392175	0.335775	0.00705447	0.0828973	0.07505	0.288447
																																		Sample 447	68.6028	0.314692	0.0100042	0.0100503	0.100021	0.100251	0.3166	0.25875	0.3799	0.317837	0.00678986	0.0783836	0.0592	0.295332
																																		Sample 448	67.6703	0.310414	0.00852194	0.00856121	0.0923143	0.0925268	0.3007	0.2567	0.380525	0.297391	0.00626671	0.0756529	0.06655	0.295236
																																		Sample 449	67.316	0.308789	0.00997281	0.0100188	0.0998639	0.100094	0.3019	0.256475	0.3812	0.323405	0.00677921	0.0797351	0.0707	0.289291
																																		Sample 450	65.9313	0.302437	0.0102452	0.0102924	0.101219	0.101452	0.2941	0.24095	0.3608	0.334677	0.00687117	0.077075	0.06	0.282933
																																		Sample 451	65.887	0.302234	0.0110456	0.0110965	0.105098	0.10534	0.3087	0.227025	0.3922	0.347737	0.00713452	0.0868593	0.0831	0.278718
																																		Sample 452	68.453	0.314005	0.0104533	0.0105015	0.102242	0.102477	0.31095	0.2548	0.3884	0.325605	0.00694061	0.0812606	0.06495	0.29436
																																		Sample 453	69.4852	0.318739	0.0129082	0.0129677	0.113614	0.113876	0.3195	0.2516	0.399925	0.356449	0.00771265	0.0922284	0.0769	0.293536
																																		Sample 454	68.5421	0.314413	0.0120896	0.0121453	0.109953	0.110206	0.31955	0.2548	0.396075	0.349708	0.00746408	0.087787	0.07285	0.289433
																																		Sample 455	68.4968	0.314206	0.00900915	0.00905067	0.0949166	0.095135	0.3072	0.2576	0.38615	0.302084	0.00644336	0.0761011	0.06655	0.295756
																																		Sample 456	66.796	0.306404	0.0108519	0.010902	0.104173	0.104412	0.3056	0.24095	0.3924	0.339985	0.0070717	0.0855991	0.0754	0.283806
																																		Sample 457	68.0042	0.311946	0.013307	0.0133683	0.115356	0.115622	0.29825	0.248275	0.4001	0.369795	0.00783088	0.0920877	0.07775	0.285456
																																		Sample 458	69.0647	0.316811	0.0126023	0.0126604	0.11226	0.112518	0.30575	0.25875	0.39655	0.354344	0.0076207	0.0881574	0.06895	0.293713
																																		Sample 459	67.4086	0.309214	0.0123902	0.0124473	0.111311	0.111567	0.30615	0.253	0.380525	0.359982	0.0075563	0.0856102	0.0678	0.284116
																																		Sample 460	68.7247	0.315251	0.0121562	0.0122123	0.110255	0.110509	0.30855	0.247475	0.3908	0.349738	0.00748462	0.0857565	0.0721	0.294895
																																		Sample 461	66.7918	0.306384	0.00966353	0.00970806	0.0983032	0.0985295	0.3056	0.2456	0.37475	0.320849	0.00667326	0.077698	0.0673	0.286578
																																		Sample 462	70.4471	0.323152	0.0120451	0.0121006	0.10975	0.110003	0.3116	0.25995	0.399025	0.339624	0.00745032	0.0864144	0.0696	0.301646
																																		Sample 463	66.5072	0.305079	0.0111229	0.0111742	0.105465	0.105708	0.2949	0.2559	0.3872	0.345698	0.00715945	0.0825739	0.06515	0.282311
																																		Sample 464	67.4166	0.30925	0.0104574	0.0105056	0.102262	0.102497	0.3116	0.2586	0.375775	0.330675	0.00694196	0.0798477	0.0612	0.288996
																																		Sample 465	67.2475	0.308475	0.0108428	0.0108928	0.104129	0.104369	0.3007	0.23745	0.3916	0.33756	0.00706873	0.0848943	0.07725	0.287078
																																		Sample 466	65.1174	0.298704	0.011814	0.0118684	0.108692	0.108942	0.3001	0.2307	0.390425	0.363879	0.00737849	0.0866054	0.07485	0.273116
																																		Sample 467	68.3312	0.313446	0.0108249	0.0108748	0.104043	0.104282	0.31	0.25875	0.3943	0.331932	0.00706287	0.0817768	0.066	0.292068
																																		Sample 468	67.5471	0.309849	0.01092	0.0109703	0.104499	0.104739	0.3118	0.2548	0.3812	0.337257	0.00709384	0.082761	0.0693	0.289378
																																		Sample 469	68.1046	0.312406	0.0104627	0.0105109	0.102287	0.102523	0.3072	0.25485	0.3854	0.327418	0.00694372	0.0811203	0.06615	0.291978
																																		Sample 470	70.9207	0.325324	0.0108053	0.0108551	0.103948	0.104188	0.3155	0.2567	0.3973	0.319522	0.00705648	0.0850346	0.0699	0.306384
																																		Sample 471	68.6154	0.31475	0.00905524	0.00909697	0.095159	0.095378	0.30625	0.25535	0.3791	0.302333	0.00645982	0.0766165	0.0696	0.299097
																																		Sample 472	67.7258	0.310669	0.0109237	0.0109741	0.104517	0.104757	0.3067	0.234775	0.390425	0.336424	0.00709505	0.084979	0.07845	0.29063
																																		Sample 473	67.5379	0.309807	0.0125163	0.012574	0.111876	0.112134	0.30335	0.2255	0.3916	0.361116	0.00759466	0.0913833	0.08445	0.284637
																																		Sample 474	68.447	0.313977	0.0122887	0.0123453	0.110854	0.111109	0.3072	0.24185	0.3922	0.353065	0.00752528	0.0881285	0.07525	0.290945
																																		Sample 475	66.0275	0.302878	0.00875455	0.00879489	0.0935657	0.0937811	0.2925	0.247475	0.370225	0.308922	0.00635166	0.0753535	0.0631	0.284626
																																		Sample 476	65.7562	0.301634	0.0107331	0.0107826	0.103601	0.103839	0.3013	0.2461	0.3791	0.343465	0.00703288	0.0840174	0.0716	0.278631
																																		Sample 477	70.6969	0.324298	0.0109784	0.011029	0.104778	0.105019	0.3236	0.259375	0.4001	0.323092	0.00711279	0.0845078	0.0687	0.304366
																																		Sample 478	68.0316	0.312072	0.0101473	0.010194	0.100734	0.100965	0.3007	0.2516	0.392075	0.32279	0.00683824	0.0809957	0.06795	0.293425
																																		Sample 479	68.9064	0.316084	0.0131838	0.0132446	0.114821	0.115085	0.31225	0.2394	0.40285	0.36326	0.00779454	0.0932953	0.0776	0.29206
																																		Sample 480	68.9642	0.31635	0.0103569	0.0104046	0.101769	0.102003	0.3155	0.2564	0.3911	0.321697	0.00690852	0.0818789	0.0694	0.295013
																																		Sample 481	72.2167	0.331269	0.0114637	0.0115166	0.107069	0.107315	0.33145	0.26435	0.3982	0.323208	0.00726831	0.0831812	0.0673	0.310044
																																		Sample 482	67.1366	0.307966	0.0111936	0.0112451	0.1058	0.106043	0.2978	0.2456	0.3872	0.343543	0.00718214	0.0848177	0.0724	0.28619
																																		Sample 483	67.0973	0.307786	0.00948977	0.0095335	0.0974155	0.0976397	0.3072	0.2534	0.3726	0.316504	0.00661299	0.0761104	0.06425	0.290487
																																		Sample 484	67.2539	0.308504	0.00911297	0.00915496	0.0954619	0.0956816	0.3118	0.258175	0.3751	0.309435	0.00648037	0.0766516	0.0605	0.28977
																																		Sample 485	68.009	0.311968	0.0109811	0.0110317	0.104791	0.105032	0.30665	0.2567	0.39235	0.335902	0.00711365	0.0841576	0.0704	0.290062
																																		Sample 486	67.8143	0.311075	0.011044	0.0110949	0.10509	0.105332	0.31955	0.2534	0.39235	0.33783	0.007134	0.0834486	0.07235	0.287625
																																		Sample 487	67.7997	0.311008	0.0101132	0.0101598	0.100564	0.100796	0.31095	0.253	0.392325	0.32335	0.00682676	0.0815014	0.0702	0.291679
																																		Sample 488	67.9755	0.311814	0.0121896	0.0122458	0.110407	0.110661	0.30935	0.245725	0.3791	0.354079	0.0074949	0.0847385	0.06655	0.28679
																																		Sample 489	67.8677	0.31132	0.0107771	0.0108268	0.103813	0.104052	0.3052	0.25485	0.38115	0.333461	0.00704728	0.0806065	0.0651	0.290779
																																		Sample 490	67.7534	0.310795	0.0110266	0.0110774	0.105007	0.105249	0.3088	0.2461	0.375775	0.337867	0.00712837	0.0827834	0.06675	0.290964
																																		Sample 491	70.0118	0.321155	0.0103527	0.0104004	0.101748	0.101982	0.3117	0.259375	0.3911	0.316819	0.0069071	0.0796662	0.0656	0.301384
																																		Sample 492	67.6662	0.310395	0.0112471	0.0112989	0.106052	0.106296	0.30945	0.255	0.3922	0.341669	0.0071993	0.0844633	0.07715	0.287709
																																		Sample 493	67.5926	0.310058	0.00981322	0.00985844	0.0990617	0.0992897	0.31945	0.2471	0.374575	0.319494	0.00672475	0.0776774	0.0596	0.292456
																																		Sample 494	65.7269	0.3015	0.00923328	0.00927583	0.09609	0.0963111	0.2949	0.25485	0.3751	0.318707	0.00652301	0.0776316	0.0694	0.282959
																																		Sample 495	68.3044	0.313323	0.0111957	0.0112473	0.10581	0.106053	0.3103	0.25535	0.3878	0.337702	0.00718283	0.083816	0.0697	0.289728
																																		Sample 496	66.9484	0.307103	0.0112329	0.0112847	0.105985	0.106229	0.30615	0.2518	0.38825	0.345114	0.00719476	0.0835607	0.0739	0.28285
																																		Sample 497	67.4623	0.30946	0.0114421	0.0114949	0.106968	0.107214	0.3007	0.245725	0.3791	0.34566	0.00726146	0.084968	0.0722	0.287696
																																		Sample 498	66.5116	0.305099	0.00992537	0.00997111	0.0996261	0.0998554	0.3007	0.2368	0.370225	0.326537	0.00676306	0.0784853	0.0674	0.288091
																																		Sample 499	65.6351	0.301078	0.0105752	0.0106239	0.102836	0.103072	0.29565	0.2307	0.376	0.341557	0.00698093	0.0832528	0.07535	0.280137
																																		Sample 500	67.7083	0.310589	0.0108542	0.0109042	0.104183	0.104423	0.3167	0.2592	0.38305	0.335439	0.00707243	0.0816073	0.0593	0.286387
																																		Sample 501	66.2372	0.30384	0.0111067	0.0111579	0.105388	0.105631	0.2933	0.2308	0.3781	0.346854	0.00715423	0.0848523	0.07685	0.281779
																																		Sample 502	66.3753	0.304474	0.00949283	0.00953657	0.0974311	0.0976554	0.3118	0.23745	0.380525	0.319998	0.00661406	0.0793489	0.0703	0.283959
																																		Sample 503	68.1719	0.312715	0.0100126	0.0100587	0.100063	0.100293	0.3072	0.2534	0.3916	0.319981	0.00679272	0.0806923	0.072	0.290902
																																		Sample 504	68.5979	0.314669	0.0106446	0.0106937	0.103173	0.10341	0.31955	0.2518	0.38765	0.327877	0.00700382	0.0832698	0.0684	0.294386
																																		Sample 505	69.4584	0.318617	0.011052	0.011103	0.105129	0.105371	0.3118	0.253	0.4001	0.329954	0.0071366	0.0852868	0.0793	0.298646
																																		Sample 506	68.635	0.314839	0.0123265	0.0123833	0.111025	0.11128	0.31	0.234375	0.393825	0.35264	0.00753686	0.0901277	0.0822	0.291778
																																		Sample 507	65.9334	0.302447	0.0117985	0.0118529	0.108621	0.108871	0.2949	0.2308	0.383825	0.359141	0.00737368	0.0860327	0.077	0.278316
																																		Sample 508	66.4734	0.304924	0.0111284	0.0111796	0.105491	0.105734	0.29565	0.2341	0.3878	0.345959	0.0071612	0.0843616	0.06985	0.282725
																																		Sample 509	65.9761	0.302643	0.00910159	0.00914353	0.0954022	0.0956218	0.3004	0.241075	0.3729	0.315231	0.00647633	0.076362	0.071	0.285971
																																		Sample 510	66.5146	0.305113	0.00946749	0.00951112	0.097301	0.097525	0.29995	0.256925	0.37975	0.318902	0.00660522	0.0769383	0.06585	0.286478
																																		Sample 511	68.5562	0.314478	0.01173	0.0117841	0.108305	0.108554	0.3108	0.25785	0.3884	0.344397	0.00735224	0.0854161	0.0703	0.291852
																																		Sample 512	68.4814	0.314135	0.011186	0.0112375	0.105764	0.106007	0.31095	0.2471	0.396075	0.336682	0.0071797	0.0856945	0.0788	0.293652
																																		Sample 513	67.1792	0.308161	0.00989425	0.00993985	0.0994699	0.0996988	0.2896	0.256475	0.38825	0.322785	0.00675245	0.0800811	0.07	0.290184
																																		Sample 514	65.3231	0.299647	0.0112959	0.011348	0.106282	0.106527	0.2949	0.22815	0.3737	0.354691	0.00721491	0.0832426	0.0753	0.276196
																																		Sample 515	68.8959	0.316036	0.0107446	0.0107941	0.103656	0.103895	0.3118	0.258	0.399025	0.327988	0.00703663	0.0844644	0.0774	0.295677
																																		Sample 516	68.1219	0.312486	0.0118464	0.011901	0.108841	0.109091	0.31105	0.2516	0.391975	0.348307	0.00738861	0.0865258	0.07735	0.290902
																																		Sample 517	66.4574	0.30485	0.0131944	0.0132552	0.114867	0.115131	0.2981	0.2308	0.381	0.376797	0.00779767	0.089345	0.0727	0.279328
																																		Sample 518	67.0655	0.30764	0.0104116	0.0104596	0.102037	0.102272	0.3007	0.2461	0.3911	0.331678	0.00692675	0.0821216	0.07095	0.287395
																																		Sample 519	66.8902	0.306836	0.0121587	0.0122148	0.110267	0.11052	0.30355	0.245725	0.391975	0.359367	0.00748538	0.0857203	0.06975	0.281721
																																		Sample 520	67.7552	0.310804	0.0117026	0.0117566	0.108179	0.108428	0.30615	0.2524	0.38825	0.348061	0.00734365	0.0842443	0.0694	0.287859
																																		Sample 521	65.7247	0.301489	0.00887271	0.00891359	0.094195	0.0944118	0.2925	0.253	0.368775	0.312432	0.00639438	0.073633	0.0592	0.285245
																																		Sample 522	65.8246	0.301948	0.0113812	0.0114336	0.106683	0.106928	0.30355	0.2406	0.379325	0.353315	0.00724209	0.0845991	0.07015	0.276885
																																		Sample 523	66.7041	0.305982	0.0117515	0.0118057	0.108405	0.108654	0.2964	0.232225	0.3872	0.354284	0.00735898	0.0878885	0.07995	0.283613
																																		Sample 524	69.5893	0.319217	0.0102492	0.0102964	0.101238	0.101471	0.3145	0.2586	0.39185	0.317145	0.00687249	0.0805477	0.0678	0.299475
																																		Sample 525	63.5307	0.291425	0.0082986	0.00833685	0.0910967	0.0913063	0.28905	0.2356	0.3484	0.31259	0.00618405	0.0704227	0.05685	0.27422
																																		Sample 526	66.4523	0.304827	0.01098	0.0110306	0.104785	0.105027	0.29565	0.241975	0.380675	0.343754	0.0071133	0.0833706	0.07005	0.282263
																																		Sample 527	67.4241	0.309285	0.0108921	0.0109423	0.104365	0.104605	0.31225	0.2518	0.37975	0.33744	0.00708477	0.0834446	0.06375	0.287056
																																		Sample 528	68.1663	0.312689	0.0105575	0.0106062	0.10275	0.102986	0.31955	0.253	0.38765	0.328601	0.00697512	0.0823064	0.06755	0.291734
																																		Sample 529	70.7772	0.324666	0.0108216	0.0108715	0.104027	0.104266	0.328	0.2601	0.39235	0.320412	0.00706182	0.0813792	0.06605	0.303532
																																		Sample 530	68.0484	0.312149	0.0110982	0.0111494	0.105348	0.105591	0.31095	0.24185	0.3922	0.337493	0.00715149	0.0854385	0.07715	0.290506
																																		Sample 531	69.126	0.317092	0.0110449	0.0110958	0.105095	0.105337	0.3056	0.25535	0.392325	0.331434	0.00713431	0.0834175	0.0754	0.298108
																																		Sample 532	66.4345	0.304745	0.0127834	0.0128423	0.113064	0.113324	0.2916	0.2255	0.385625	0.371011	0.00767527	0.0899149	0.0797	0.280778
																																		Sample 533	65.938	0.302468	0.00905404	0.00909576	0.0951527	0.0953717	0.2937	0.241075	0.3729	0.314588	0.00645939	0.075002	0.0669	0.286042
																																		Sample 534	69.807	0.320216	0.00906565	0.00910743	0.0952137	0.0954329	0.3165	0.2605	0.3884	0.297343	0.00646353	0.0765804	0.0616	0.304175
																																		Sample 535	68.3827	0.313682	0.00978893	0.00983404	0.098939	0.0991667	0.3155	0.2524	0.39185	0.315412	0.00671642	0.0806025	0.0739	0.295431
																																		Sample 536	66.0119	0.302807	0.0115665	0.0116198	0.107547	0.107795	0.30615	0.2356	0.37475	0.355169	0.0073008	0.0839489	0.06895	0.276873
																																		Sample 537	65.4303	0.300139	0.0123077	0.0123644	0.11094	0.111195	0.3001	0.227125	0.374575	0.369628	0.00753109	0.0867568	0.0745	0.273694
																																		Sample 538	67.2948	0.308692	0.00852756	0.00856686	0.0923448	0.0925573	0.3013	0.2548	0.378325	0.299149	0.00626877	0.0739031	0.06795	0.29164
																																		Sample 539	68.0026	0.311939	0.0114634	0.0115162	0.107067	0.107314	0.3013	0.2397	0.3924	0.343232	0.0072682	0.0859483	0.0757	0.291592
																																		Sample 540	67.2231	0.308363	0.0101849	0.0102319	0.100921	0.101153	0.3052	0.25535	0.373	0.327278	0.00685093	0.0783285	0.0658	0.286757
																																		Sample 541	69.0073	0.316547	0.0101969	0.0102439	0.10098	0.101212	0.31315	0.261975	0.3884	0.319004	0.00685496	0.0797802	0.0598	0.29518
																																		Sample 542	66.2615	0.303952	0.0101808	0.0102277	0.1009	0.101132	0.3007	0.2548	0.3735	0.33196	0.00684953	0.0794725	0.06945	0.283333
																																		Sample 543	64.8841	0.297633	0.010271	0.0103184	0.101346	0.101579	0.2925	0.2307	0.3739	0.340506	0.00687982	0.0801445	0.07015	0.276396
																																		Sample 544	68.3018	0.313311	0.0108088	0.0108586	0.103965	0.104205	0.30955	0.248325	0.399025	0.331828	0.00705762	0.0847992	0.08285	0.292293
																																		Sample 545	66.0107	0.302801	0.0100855	0.0101319	0.100426	0.100658	0.3007	0.234775	0.374575	0.331658	0.00681739	0.0824867	0.07335	0.282951
																																		Sample 546	67.8654	0.311309	0.010219	0.010266	0.101089	0.101321	0.30575	0.25875	0.38115	0.324722	0.00686236	0.0801472	0.06895	0.291689
																																		Sample 547	66.7776	0.306319	0.0110245	0.0110753	0.104998	0.105239	0.30575	0.241975	0.3812	0.342772	0.0071277	0.0828539	0.0698	0.284217
																																		Sample 548	67.2101	0.308303	0.0113119	0.011364	0.106357	0.106602	0.3056	0.247675	0.390425	0.344976	0.00722	0.0844071	0.0798	0.28386
																																		Sample 549	69.6056	0.319292	0.0110071	0.0110578	0.104915	0.105156	0.31845	0.2548	0.39235	0.328585	0.00712207	0.0834431	0.0734	0.297652
																																		Sample 550	69.6665	0.319571	0.00860425	0.0086439	0.0927591	0.0929726	0.3118	0.25995	0.3922	0.290261	0.0062969	0.0781065	0.0692	0.303878
																																		Sample 551	70.1175	0.32164	0.0132239	0.0132848	0.114995	0.11526	0.31415	0.2599	0.399925	0.357527	0.00780638	0.0894049	0.07715	0.296656
																																		Sample 552	66.8382	0.306597	0.0107367	0.0107862	0.103618	0.103856	0.3001	0.2528	0.3737	0.337961	0.00703405	0.0793612	0.0607	0.284451
																																		Sample 553	68.5107	0.314269	0.00984441	0.00988978	0.099219	0.0994474	0.3063	0.2576	0.392175	0.315713	0.00673543	0.0815187	0.0711	0.296958
																																		Sample 554	67.6193	0.31018	0.00968323	0.00972785	0.0984034	0.0986299	0.30945	0.2592	0.380525	0.317246	0.00668006	0.077206	0.06315	0.288489
																																		Sample 555	68.0509	0.31216	0.0116878	0.0117417	0.10811	0.108359	0.3056	0.253	0.3924	0.346329	0.00733899	0.086826	0.07195	0.289643
																																		Sample 556	65.7763	0.301726	0.00964534	0.00968978	0.0982107	0.0984367	0.3056	0.23775	0.3729	0.325496	0.00666697	0.0789509	0.06805	0.280223
																																		Sample 557	65.7107	0.301425	0.0102459	0.0102931	0.101222	0.101455	0.2905	0.253	0.381	0.335811	0.0068714	0.0796672	0.0609	0.279887
																																		Sample 558	68.155	0.312638	0.00952335	0.00956724	0.0975877	0.0978123	0.3167	0.25695	0.38435	0.312143	0.00662468	0.0784078	0.0643	0.292556
																																		Sample 559	65.0946	0.298599	0.0129111	0.0129706	0.113627	0.113888	0.2933	0.2311	0.376	0.380534	0.0077135	0.089066	0.0795	0.267167
																																		Sample 560	69.9897	0.321054	0.0102784	0.0103257	0.101382	0.101616	0.3165	0.2586	0.398725	0.31578	0.00688228	0.0825413	0.07295	0.303191
																																		Sample 561	67.0923	0.307763	0.0112569	0.0113088	0.106098	0.106343	0.3056	0.248275	0.380525	0.344741	0.00720243	0.082136	0.0674	0.285035
																																		Sample 562	69.2487	0.317655	0.0101615	0.0102084	0.100804	0.101036	0.32445	0.2599	0.39065	0.31734	0.00684305	0.0818012	0.06585	0.298569
																																		Sample 563	66.5479	0.305266	0.0117714	0.0118257	0.108496	0.108746	0.29995	0.23775	0.374575	0.355416	0.00736521	0.0839918	0.073	0.284517
																																		Sample 564	69.8412	0.320372	0.0108791	0.0109292	0.104303	0.104543	0.3353	0.2567	0.39655	0.325568	0.00708054	0.0861251	0.07195	0.300661
																																		Sample 565	66.9445	0.307085	0.0114052	0.0114578	0.106795	0.107041	0.30025	0.2352	0.3911	0.347771	0.00724973	0.0877072	0.07565	0.285296
																																		Sample 566	65.0597	0.298439	0.00981528	0.00986051	0.0990721	0.0993001	0.2945	0.24185	0.3556	0.331968	0.00672545	0.0754397	0.05955	0.278066
																																		Sample 567	69.3667	0.318196	0.0111887	0.0112403	0.105777	0.10602	0.3239	0.2617	0.3924	0.332427	0.0071806	0.082729	0.0653	0.295136
																																		Sample 568	67.9243	0.311579	0.0108701	0.0109202	0.10426	0.1045	0.3019	0.2548	0.380675	0.334617	0.00707762	0.0812199	0.0659	0.291374
																																		Sample 569	65.0661	0.298468	0.0106537	0.0107028	0.103217	0.103455	0.30355	0.2311	0.375775	0.345822	0.00700683	0.084108	0.07245	0.275309
																																		Sample 570	68.002	0.311936	0.0114112	0.0114638	0.106823	0.107069	0.30395	0.255	0.3878	0.342453	0.00725165	0.0831656	0.0694	0.291777
																																		Sample 571	67.4352	0.309336	0.0106274	0.0106764	0.103089	0.103327	0.3067	0.2461	0.37475	0.33326	0.00699816	0.0812872	0.06665	0.288504
																																		Sample 572	68.3828	0.313683	0.0113128	0.0113649	0.106361	0.106606	0.3013	0.256475	0.378325	0.339073	0.00722028	0.0829568	0.06885	0.292792
																																		Sample 573	66.7837	0.306347	0.00909323	0.00913513	0.0953584	0.0955779	0.3013	0.25535	0.370225	0.311276	0.00647335	0.0742961	0.0555	0.288676
																																		Sample 574	67.4804	0.309543	0.00999583	0.0100419	0.0999791	0.100209	0.31305	0.2516	0.390275	0.322989	0.00678703	0.0816636	0.07015	0.289632
																																		Sample 575	71.0099	0.325733	0.0102736	0.0103209	0.101359	0.101592	0.3239	0.261225	0.4032	0.311171	0.00688068	0.0814833	0.0672	0.306065
																																		Sample 576	66.4148	0.304655	0.0110113	0.0110621	0.104935	0.105176	0.2964	0.2397	0.3721	0.344439	0.00712345	0.0818391	0.0625	0.283821
																																		Sample 577	67.4199	0.309266	0.0096644	0.00970894	0.0983077	0.0985339	0.3056	0.25485	0.38115	0.317875	0.00667356	0.0790656	0.0674	0.289018
																																		Sample 578	67.5523	0.309873	0.0113289	0.0113811	0.106437	0.106682	0.31405	0.2397	0.3854	0.343487	0.00722545	0.0871411	0.0739	0.288608
																																		Sample 579	66.8745	0.306764	0.00850485	0.00854404	0.0922218	0.092434	0.3103	0.258	0.37275	0.300628	0.00626042	0.0736107	0.0553	0.290116
																																		Sample 580	66.1897	0.303622	0.011747	0.0118012	0.108384	0.108633	0.3013	0.2518	0.373525	0.356968	0.00735756	0.0856273	0.069	0.277537
																																		Sample 581	65.2522	0.299322	0.0117129	0.0117668	0.108226	0.108475	0.3067	0.2255	0.3735	0.36157	0.00734686	0.0859518	0.07195	0.275142
																																		Sample 582	65.642	0.30111	0.0103915	0.0104394	0.101939	0.102174	0.31	0.245725	0.376	0.338544	0.00692007	0.0821243	0.066	0.276502
																																		Sample 583	68.8514	0.315832	0.0120862	0.0121419	0.109937	0.11019	0.3166	0.25575	0.389675	0.348087	0.00746302	0.0857419	0.0645	0.291609
																																		Sample 584	68.1254	0.312502	0.00990276	0.0099484	0.0995126	0.0997417	0.3167	0.25535	0.39235	0.318439	0.00675536	0.0824486	0.0714	0.292388
																																		Sample 585	71.6833	0.328822	0.00999124	0.0100373	0.0999562	0.100186	0.333	0.2603	0.399025	0.303982	0.00678547	0.0803094	0.0712	0.312554
																																		Sample 586	68.607	0.314711	0.00923949	0.00928207	0.0961223	0.0963435	0.3118	0.2571	0.390425	0.30543	0.00652521	0.0777416	0.0692	0.295171
																																		Sample 587	70.2964	0.322461	0.010188	0.0102349	0.100935	0.101168	0.3305	0.26015	0.4032	0.313017	0.00685195	0.0828959	0.07095	0.303436
																																		Sample 588	68.0478	0.312146	0.0122682	0.0123247	0.110762	0.111017	0.306	0.24095	0.39655	0.35484	0.007519	0.0871699	0.07775	0.289723
																																		Sample 589	67.6608	0.310371	0.0113437	0.011396	0.106507	0.106752	0.3056	0.2516	0.390425	0.34316	0.00723016	0.0836237	0.0677	0.287698
																																		Sample 590	68.8122	0.315652	0.00985104	0.00989643	0.0992524	0.0994808	0.32245	0.259375	0.37775	0.314436	0.00673769	0.0782527	0.06155	0.296724
																																		Sample 591	69.0534	0.316759	0.0127951	0.012854	0.113115	0.113376	0.3165	0.247475	0.38435	0.357103	0.00767877	0.0872585	0.06965	0.290855
																																		Sample 592	66.6623	0.30579	0.0095384	0.00958236	0.0976648	0.0978895	0.3067	0.2406	0.3854	0.319385	0.00662992	0.078409	0.0707	0.286499
																																		Sample 593	70.6203	0.323946	0.0117506	0.0118047	0.1084	0.10865	0.333	0.2609	0.399025	0.334624	0.00735868	0.0849213	0.0702	0.301144
																																		Sample 594	69.4841	0.318734	0.0101275	0.0101742	0.100636	0.100867	0.31095	0.2586	0.38825	0.315735	0.00683158	0.081203	0.06505	0.301297
																																		Sample 595	65.4529	0.300243	0.0128926	0.012952	0.113546	0.113807	0.2937	0.2254	0.391475	0.378179	0.00770797	0.0939493	0.09265	0.274255
																																		Sample 596	68.5096	0.314264	0.0108999	0.0109501	0.104403	0.104643	0.31315	0.2592	0.3924	0.332213	0.00708731	0.0825119	0.07495	0.28997
																																		Sample 597	66.729	0.306096	0.0100409	0.0100871	0.100204	0.100435	0.3103	0.2576	0.3632	0.327361	0.0068023	0.0756377	0.0527	0.28664
																																		Sample 598	63.561	0.291564	0.012358	0.012415	0.111167	0.111423	0.2906	0.2246	0.37475	0.381277	0.00754649	0.0899465	0.08005	0.264426
																																		Sample 599	67.8262	0.311129	0.00911878	0.00916081	0.0954923	0.0957121	0.3109	0.25535	0.380525	0.306922	0.00648244	0.0763055	0.0665	0.293928
																																		Sample 600	69.0396	0.316695	0.0104244	0.0104725	0.1021	0.102335	0.31945	0.2564	0.3884	0.322392	0.00693101	0.0816028	0.06625	0.296936
																																		Sample 601	66.2675	0.303979	0.00992925	0.00997501	0.0996456	0.099875	0.3019	0.255	0.3737	0.327804	0.00676439	0.0778237	0.0625	0.281022
																																		Sample 602	66.3757	0.304476	0.0101933	0.0102403	0.100962	0.101194	0.31	0.239125	0.3703	0.331593	0.00685374	0.0791137	0.06155	0.282677
																																		Sample 603	68.426	0.313881	0.0110126	0.0110633	0.104941	0.105182	0.3117	0.25785	0.3911	0.334333	0.00712385	0.0820631	0.0727	0.29019
																																		Sample 604	70.4243	0.323047	0.0110957	0.0111468	0.105336	0.105579	0.3224	0.261975	0.399025	0.32607	0.00715068	0.0823811	0.0657	0.301372
																																		Sample 605	67.5044	0.309653	0.0106619	0.010711	0.103256	0.103494	0.3007	0.24185	0.375425	0.333458	0.0070095	0.0815572	0.0698	0.290438
																																		Sample 606	68.0814	0.3123	0.0112765	0.0113285	0.106191	0.106435	0.3072	0.2516	0.38115	0.340029	0.00720871	0.0844477	0.07255	0.291257
																																		Sample 607	67.4882	0.309579	0.00981506	0.00986029	0.099071	0.099299	0.3116	0.248975	0.38895	0.320019	0.00672538	0.0792582	0.0702	0.290637
																																		Sample 608	67.0893	0.307749	0.00871388	0.00875403	0.0933481	0.093563	0.30355	0.2564	0.3854	0.303325	0.00633688	0.0758922	0.06905	0.291072
																																		Sample 609	69.1954	0.31741	0.0114711	0.011524	0.107103	0.10735	0.31315	0.2518	0.3922	0.337429	0.00727065	0.0862582	0.079	0.296257
																																		Sample 610	69.1444	0.317176	0.00952882	0.00957273	0.0976157	0.0978403	0.3103	0.2592	0.38485	0.307765	0.00662658	0.0760349	0.0623	0.300871
																																		Sample 611	67.7925	0.310975	0.00962766	0.00967202	0.0981206	0.0983465	0.30855	0.2567	0.391975	0.315526	0.00666086	0.0796752	0.0721	0.291526
																																		Sample 612	66.1748	0.303554	0.00947612	0.00951979	0.0973453	0.0975694	0.3007	0.2406	0.37455	0.320685	0.00660823	0.0796382	0.0721	0.284935
																																		Sample 613	69.3042	0.317909	0.0129549	0.0130146	0.113819	0.114081	0.3156	0.259375	0.3973	0.358025	0.00772656	0.0888606	0.06755	0.292667
																																		Sample 614	67.7933	0.310978	0.00990793	0.00995359	0.0995386	0.0997677	0.3067	0.2592	0.388625	0.320082	0.00675712	0.0790037	0.066	0.291021
																																		Sample 615	66.3744	0.30447	0.0109032	0.0109535	0.104419	0.104659	0.2964	0.23745	0.37525	0.342952	0.0070884	0.0829035	0.0712	0.283145
																																		Sample 616	67.1591	0.308069	0.0097053	0.00975003	0.0985155	0.0987422	0.3007	0.2456	0.381	0.319784	0.00668767	0.0788631	0.0607	0.290412
																																		Sample 617	66.7655	0.306264	0.00972536	0.00977018	0.0986172	0.0988442	0.30865	0.2524	0.3791	0.322001	0.00669457	0.0785094	0.06585	0.285891
																																		Sample 618	66.4429	0.304784	0.0109038	0.0109541	0.104421	0.104662	0.2998	0.2456	0.374575	0.342608	0.00708859	0.0814632	0.0702	0.282857
																																		Sample 619	70.8247	0.324884	0.00962463	0.00966898	0.0981052	0.098331	0.3272	0.2601	0.393825	0.30197	0.00665981	0.0794657	0.0671	0.308379
																																		Sample 620	65.5998	0.300917	0.0110495	0.0111004	0.105117	0.105359	0.3007	0.23745	0.379675	0.349322	0.00713578	0.085035	0.0722	0.278273
																																		Sample 621	67.0696	0.307659	0.0109463	0.0109968	0.104625	0.104866	0.2981	0.2456	0.38765	0.340068	0.00710239	0.0828359	0.0725	0.285708
																																		Sample 622	65.9601	0.302569	0.00931863	0.00936157	0.096533	0.0967552	0.3001	0.2516	0.372025	0.319044	0.00655309	0.0758223	0.0637	0.283641
																																		Sample 623	66.5117	0.3051	0.00950756	0.00955138	0.0975067	0.0977312	0.30355	0.25485	0.374575	0.31959	0.00661919	0.0768959	0.06295	0.284964
																																		Sample 624	67.2026	0.308269	0.00998193	0.0100279	0.0999096	0.10014	0.3013	0.253	0.372025	0.324099	0.0067823	0.0794735	0.0589	0.289588
																																		Sample 625	68.2602	0.31312	0.011893	0.0119478	0.109055	0.109306	0.3224	0.2592	0.3872	0.348284	0.00740313	0.0866268	0.0635	0.28742
																																		Sample 626	68.4424	0.313956	0.0105959	0.0106447	0.102936	0.103173	0.3083	0.2518	0.39375	0.327869	0.00698777	0.0823671	0.0729	0.293627
																																		Sample 627	66.6537	0.305751	0.0113851	0.0114376	0.106701	0.106947	0.3013	0.23655	0.3854	0.34898	0.00724334	0.0836381	0.07465	0.28264
																																		Sample 628	66.1068	0.303242	0.00979337	0.00983851	0.0989615	0.0991892	0.29015	0.23745	0.372875	0.326345	0.00671794	0.0793407	0.06435	0.285326
																																		Sample 629	67.9537	0.311714	0.010958	0.0110085	0.104681	0.104921	0.30335	0.2461	0.3922	0.335822	0.00710618	0.0859497	0.07265	0.290564
																																		Sample 630	67.2577	0.308522	0.0106805	0.0107297	0.103347	0.103584	0.3001	0.2394	0.392175	0.334974	0.00701562	0.0852092	0.0756	0.289253
																																		Sample 631	67.6015	0.310099	0.0100738	0.0101202	0.100368	0.100599	0.30655	0.2518	0.390425	0.323665	0.00681343	0.0817371	0.0725	0.290669
																																		Sample 632	67.3798	0.309082	0.0101687	0.0102156	0.10084	0.101072	0.3071	0.255425	0.38765	0.326257	0.00684547	0.0801454	0.0662	0.289022
																																		Sample 633	70.3129	0.322536	0.00997497	0.0100209	0.0998748	0.100105	0.3224	0.261825	0.391975	0.309654	0.00677994	0.0780361	0.063	0.304628
																																		Sample 634	70.9251	0.325344	0.00921887	0.00926136	0.096015	0.0962359	0.3117	0.25995	0.404025	0.295118	0.00651792	0.0804814	0.0757	0.309837
																																		Sample 635	68.5801	0.314588	0.0105951	0.0106439	0.102933	0.103169	0.30615	0.247475	0.4004	0.327198	0.00698752	0.0846016	0.0779	0.294555
																																		Sample 636	65.9113	0.302345	0.00938785	0.00943111	0.0968909	0.0971139	0.29995	0.24185	0.3737	0.320464	0.00657738	0.0775066	0.06965	0.283987
																																		Sample 637	70.8274	0.324896	0.0103958	0.0104437	0.10196	0.102194	0.3224	0.259625	0.3924	0.313822	0.00692147	0.0815173	0.06945	0.306906
																																		Sample 638	67.1896	0.308209	0.0109836	0.0110342	0.104803	0.105044	0.301	0.2352	0.3908	0.340037	0.00711446	0.085484	0.07415	0.287622
																																		Sample 639	69.3662	0.318194	0.010938	0.0109884	0.104585	0.104825	0.32445	0.2552	0.392325	0.328683	0.00709968	0.0844332	0.068	0.298042
																																		Sample 640	68.5668	0.314527	0.0107813	0.0108309	0.103833	0.104072	0.31315	0.2592	0.3911	0.330124	0.00704863	0.0830259	0.07015	0.292658
																																		Sample 641	66.9136	0.306943	0.00897847	0.00901984	0.0947548	0.0949729	0.3007	0.2586	0.38115	0.308705	0.00643237	0.0765549	0.0635	0.289762
																																		Sample 642	69.665	0.319564	0.0116319	0.0116855	0.107851	0.108099	0.3167	0.261825	0.400925	0.337495	0.00732142	0.086641	0.07745	0.295397
																																		Sample 643	66.2571	0.303932	0.011072	0.0111231	0.105224	0.105466	0.31	0.227025	0.3908	0.346209	0.00714305	0.0861657	0.0816	0.280451
																																		Sample 644	66.805	0.306445	0.0110137	0.0110644	0.104946	0.105188	0.3067	0.2518	0.38115	0.342463	0.0071242	0.0827789	0.06885	0.284098
																																		Sample 645	67.7748	0.310894	0.00996268	0.0100086	0.0998132	0.100043	0.30395	0.23655	0.3751	0.321053	0.00677576	0.0798153	0.06985	0.293649
																																		Sample 646	68.0183	0.312011	0.00875046	0.00879079	0.0935439	0.0937592	0.3067	0.2601	0.37975	0.29981	0.00635017	0.0745231	0.0606	0.294748
																																		Sample 647	68.2341	0.313	0.0123169	0.0123737	0.110982	0.111237	0.3116	0.23625	0.3921	0.354574	0.00753393	0.0890986	0.07695	0.287957
																																		Sample 648	69.0446	0.316718	0.00965222	0.0096967	0.0982457	0.0984718	0.3165	0.25785	0.391475	0.310199	0.00666935	0.0786757	0.0648	0.296626
																																		Sample 649	69.5664	0.319112	0.0104279	0.0104759	0.102117	0.102352	0.3224	0.2586	0.3911	0.320004	0.00693215	0.0805696	0.06555	0.299237
																																		Sample 650	67.5632	0.309923	0.0118573	0.0119119	0.108891	0.109142	0.31305	0.255425	0.3916	0.351349	0.00739201	0.0865069	0.07015	0.281459
																																		Sample 651	67.9119	0.311522	0.0112744	0.0113263	0.106181	0.106425	0.3073	0.2461	0.38825	0.340845	0.00720803	0.0837107	0.0729	0.289154
																																		Sample 652	66.9213	0.306978	0.00874194	0.00878223	0.0934983	0.0937135	0.3052	0.2524	0.368775	0.304576	0.00634708	0.0737703	0.057	0.290012
																																		Sample 653	68.0673	0.312235	0.00889697	0.00893797	0.0943238	0.0945409	0.3117	0.25485	0.375775	0.302092	0.00640311	0.0760852	0.061	0.294512
																																		Sample 654	66.5938	0.305476	0.00988327	0.00992882	0.0994146	0.0996434	0.3067	0.2307	0.372025	0.325442	0.00674871	0.0792197	0.0715	0.287816
																																		Sample 655	67.4635	0.309466	0.0107114	0.0107607	0.103496	0.103734	0.2998	0.2564	0.372975	0.334434	0.00702575	0.079971	0.0621	0.290884
																																		Sample 656	68.3702	0.313625	0.00979492	0.00984006	0.0989693	0.0991971	0.3116	0.2516	0.378325	0.315566	0.00671847	0.0795268	0.06495	0.294119
																																		Sample 657	68.5054	0.314245	0.00962978	0.00967416	0.0981314	0.0983573	0.30865	0.25995	0.3729	0.312277	0.0066616	0.0767667	0.05385	0.296885
																																		Sample 658	66.2849	0.304059	0.0110638	0.0111148	0.105184	0.105427	0.3063	0.2254	0.381	0.345934	0.00714039	0.0873539	0.0807	0.281704
																																		Sample 659	66.6024	0.305516	0.0103022	0.0103497	0.1015	0.101734	0.30295	0.2394	0.3812	0.332225	0.00689027	0.081859	0.072	0.28407
																																		Sample 660	68.3785	0.313663	0.0105484	0.010597	0.102705	0.102942	0.31315	0.2564	0.378325	0.327438	0.00697208	0.0807482	0.0602	0.293203
																																		Sample 661	64.3148	0.295022	0.0109991	0.0110498	0.104877	0.105118	0.2924	0.2254	0.368775	0.355488	0.00711949	0.0830802	0.0678	0.272606
																																		Sample 662	67.9171	0.311546	0.0108065	0.0108563	0.103954	0.104194	0.3165	0.2461	0.39235	0.333673	0.00705689	0.084152	0.0758	0.289223
																																		Sample 663	67.8009	0.311013	0.00906545	0.00910723	0.0952127	0.0954318	0.3155	0.2548	0.38435	0.306137	0.00646346	0.0772893	0.0657	0.292436
																																		Sample 664	70.2864	0.322415	0.0102415	0.0102887	0.1012	0.101433	0.3116	0.2586	0.3812	0.313882	0.00686992	0.080837	0.06125	0.305377
																																		Sample 665	66.7683	0.306277	0.0099256	0.00997134	0.0996273	0.0998566	0.2923	0.2394	0.3878	0.325285	0.00676314	0.0826223	0.0719	0.286735
																																		Sample 666	66.875	0.306766	0.0109647	0.0110152	0.104713	0.104953	0.3056	0.2524	0.3878	0.341343	0.00710835	0.0816691	0.06995	0.28463
																																		Sample 667	66.7773	0.306318	0.00863242	0.0086722	0.0929108	0.0931247	0.30865	0.2567	0.376	0.303315	0.0063072	0.0734596	0.06325	0.288204
																																		Sample 668	68.0319	0.312073	0.010507	0.0105554	0.102504	0.102739	0.3103	0.256475	0.3843	0.32846	0.00695839	0.0804297	0.0647	0.290507
																																		Sample 669	64.9952	0.298143	0.0120829	0.0121386	0.109922	0.110175	0.2896	0.2255	0.3884	0.36869	0.00746201	0.0883682	0.0804	0.273982
																																		Sample 670	72.0562	0.330533	0.00976932	0.00981434	0.0988398	0.0990673	0.32305	0.27125	0.4001	0.299032	0.00670969	0.0757936	0.0635	0.314039
																																		Sample 671	67.1122	0.307854	0.00866656	0.0087065	0.0930944	0.0933086	0.3056	0.2552	0.3729	0.302398	0.00631966	0.0743561	0.0662	0.289084
																																		Sample 672	69.8577	0.320448	0.0100261	0.0100723	0.100131	0.100361	0.3258	0.2567	0.38765	0.31247	0.0067973	0.0806744	0.0666	0.302232
																																		Sample 673	67.4058	0.309201	0.00932995	0.00937294	0.0965917	0.096814	0.31095	0.256925	0.3872	0.312391	0.00655707	0.0781018	0.06675	0.289603
																																		Sample 674	67.3476	0.308934	0.0112429	0.0112947	0.106033	0.106277	0.3116	0.2548	0.380675	0.343221	0.00719797	0.0822382	0.0628	0.28479
																																		Sample 675	68.4969	0.314206	0.0108874	0.0109376	0.104343	0.104583	0.3124	0.2471	0.3812	0.332084	0.00708324	0.0841995	0.0688	0.293894
																																		Sample 676	69.1158	0.317045	0.0102301	0.0102772	0.101144	0.101377	0.3109	0.2576	0.391925	0.319021	0.0068661	0.0819902	0.0703	0.298841
																																		Sample 677	69.8047	0.320205	0.0101849	0.0102318	0.10092	0.101152	0.32855	0.2586	0.3911	0.315173	0.0068509	0.0793361	0.06665	0.300796
																																		Sample 678	69.8845	0.320571	0.0104748	0.0105231	0.102347	0.102582	0.31405	0.2586	0.4001	0.319263	0.00694774	0.0831461	0.0774	0.300743
																																		Sample 679	66.5808	0.305417	0.0100381	0.0100844	0.100191	0.100421	0.31105	0.232125	0.3878	0.328046	0.00680138	0.0829306	0.07675	0.284892
																																		Sample 680	68.8118	0.31565	0.0095691	0.00961319	0.0978218	0.0980469	0.3046	0.2603	0.392325	0.309905	0.00664057	0.0782198	0.068	0.297536
																																		Sample 681	66.6117	0.305558	0.0110116	0.0110623	0.104936	0.105177	0.3004	0.25485	0.391925	0.343424	0.00712352	0.0840407	0.0747	0.281573
																																		Sample 682	68.1123	0.312442	0.010645	0.0106941	0.103175	0.103412	0.3103	0.2516	0.3924	0.330221	0.00700396	0.0836543	0.0697	0.289495
																																		Sample 683	67.4854	0.309566	0.0104938	0.0105422	0.102439	0.102675	0.3108	0.25485	0.391475	0.330913	0.00695404	0.0814804	0.0636	0.288751
																																		Sample 684	69.5465	0.319021	0.0113119	0.011364	0.106357	0.106602	0.32855	0.2368	0.4001	0.333387	0.00722001	0.0890947	0.07635	0.298408
																																		Sample 685	66.7519	0.306201	0.0126154	0.0126735	0.112318	0.112577	0.30025	0.241975	0.3735	0.366811	0.00762465	0.0872923	0.07105	0.28102
																																		Sample 686	69.3939	0.318321	0.00995466	0.0100005	0.099773	0.100003	0.32445	0.25785	0.3985	0.313436	0.00677304	0.0820674	0.07245	0.299848
																																		Sample 687	66.9428	0.307077	0.0114362	0.0114889	0.10694	0.107186	0.3073	0.23625	0.390425	0.348251	0.00725956	0.0875671	0.0781	0.281885
																																		Sample 688	66.286	0.304064	0.0100343	0.0100805	0.100171	0.100402	0.30295	0.2456	0.37275	0.329441	0.00680007	0.0772771	0.06705	0.285369
																																		Sample 689	67.0075	0.307374	0.00931392	0.00935685	0.0965087	0.0967308	0.30355	0.2548	0.375775	0.313978	0.00655144	0.0787158	0.06915	0.2893
																																		Sample 690	65.7597	0.30165	0.0110316	0.0110825	0.105032	0.105273	0.3007	0.2516	0.37475	0.34819	0.00713	0.0811775	0.07075	0.278173
																																		Sample 691	68.4185	0.313846	0.00979339	0.00983853	0.0989616	0.0991893	0.3224	0.2624	0.3791	0.315319	0.00671795	0.0768359	0.0585	0.29159
																																		Sample 692	63.6818	0.292118	0.0116768	0.0117306	0.108059	0.108308	0.2843	0.211675	0.375425	0.369916	0.00733554	0.0886076	0.0825	0.269249
																																		Sample 693	68.0294	0.312061	0.0115124	0.0115654	0.107296	0.107543	0.3052	0.2564	0.38435	0.343829	0.00728372	0.0829823	0.06765	0.291272
																																		Sample 694	67.3647	0.309012	0.00964831	0.00969278	0.0982258	0.0984519	0.29995	0.2524	0.37475	0.31787	0.006668	0.078683	0.0645	0.29183
																																		Sample 695	66.4225	0.30469	0.0106495	0.0106986	0.103196	0.103434	0.3068	0.259375	0.379175	0.338693	0.00700543	0.0795369	0.0661	0.279917
																																		Sample 696	67.1924	0.308222	0.0113857	0.0114382	0.106704	0.10695	0.30395	0.23185	0.378325	0.346192	0.00724354	0.0847438	0.07285	0.286141
																																		Sample 697	69.8137	0.320246	0.00983731	0.00988265	0.0991832	0.0994115	0.30865	0.2609	0.4032	0.309709	0.006733	0.0810593	0.07605	0.301849
																																		Sample 698	66.7296	0.306099	0.0100309	0.0100771	0.100154	0.100385	0.3052	0.255	0.373475	0.327195	0.00679891	0.0782871	0.0596	0.285769
																																		Sample 699	69.6591	0.319537	0.00887865	0.00891956	0.0942266	0.0944434	0.3225	0.26435	0.391975	0.294885	0.00639652	0.0754818	0.0656	0.30255
																																		Sample 700	65.2549	0.299334	0.00909028	0.00913217	0.095343	0.0955624	0.2858	0.2516	0.36855	0.318517	0.0064723	0.0763522	0.06245	0.280685
																																		Sample 701	67.8022	0.311019	0.00903122	0.00907284	0.0950327	0.0952514	0.3067	0.25305	0.380525	0.305552	0.00645124	0.0759409	0.06615	0.293374
																																		Sample 702	67.3354	0.308878	0.0108099	0.0108597	0.103971	0.10421	0.3007	0.2311	0.391975	0.336608	0.007058	0.0853731	0.0753	0.289596
																																		Sample 703	66.9057	0.306907	0.0109668	0.0110173	0.104722	0.104963	0.3041	0.23775	0.3921	0.341218	0.00710901	0.0861198	0.077	0.284374
																																		Sample 704	66.6872	0.305905	0.0110412	0.0110921	0.105077	0.105319	0.30595	0.224275	0.3922	0.343496	0.00713309	0.0893523	0.0838	0.284602
																																		Sample 705	65.4062	0.300028	0.0105294	0.0105779	0.102613	0.102849	0.2925	0.2368	0.37295	0.34201	0.00696581	0.0824947	0.0697	0.278806
																																		Sample 706	67.49	0.309587	0.0100333	0.0100795	0.100166	0.100397	0.30615	0.24245	0.3878	0.323548	0.00679973	0.0814125	0.0798	0.291751
																																		Sample 707	68.1692	0.312703	0.0100112	0.0100573	0.100056	0.100286	0.3116	0.253	0.3916	0.319971	0.00679224	0.0811212	0.0764	0.292501
																																		Sample 708	68.7136	0.3152	0.0110069	0.0110576	0.104914	0.105155	0.3118	0.25535	0.3878	0.332848	0.00712201	0.0821459	0.0743	0.295747
																																		Sample 709	69.4826	0.318728	0.0118246	0.0118791	0.108741	0.108991	0.3052	0.2548	0.4032	0.341172	0.00738182	0.0883922	0.0798	0.296634
																																		Sample 710	68.5753	0.314566	0.00963873	0.00968315	0.098177	0.098403	0.3167	0.255	0.381	0.312104	0.00666469	0.0786173	0.0643	0.296871
																																		Sample 711	65.738	0.30155	0.0121138	0.0121696	0.110063	0.110316	0.2998	0.2368	0.3737	0.364989	0.00747153	0.0848028	0.06965	0.276714
																																		Sample 712	67.8374	0.311181	0.0124235	0.0124807	0.111461	0.111717	0.30395	0.2406	0.391975	0.358186	0.00756644	0.0873551	0.07525	0.287802
																																		Sample 713	68.8228	0.315701	0.00991864	0.00996435	0.0995924	0.0998216	0.3124	0.253	0.391475	0.315464	0.00676077	0.0819514	0.073	0.296986
																																		Sample 714	68.868	0.315908	0.0117261	0.0117802	0.108287	0.108537	0.31095	0.253	0.3924	0.342781	0.00735102	0.0883023	0.0809	0.295103
																																		Sample 715	70.047	0.321317	0.011315	0.0113672	0.106372	0.106617	0.32385	0.2599	0.3922	0.331051	0.00722101	0.0843943	0.06775	0.299018
																																		Sample 716	69.2811	0.317803	0.0123643	0.0124213	0.111195	0.111451	0.3165	0.256925	0.3985	0.349887	0.00754841	0.088329	0.0699	0.292974
																																		Sample 717	67.6658	0.310394	0.0109171	0.0109675	0.104485	0.104726	0.3019	0.2524	0.38115	0.336622	0.00709291	0.0836721	0.0709	0.288509
																																		Sample 718	65.4448	0.300206	0.01189	0.0119448	0.109041	0.109292	0.30265	0.2248	0.372975	0.363223	0.00740222	0.086533	0.07645	0.275898
																																		Sample 719	66.5081	0.305083	0.0107094	0.0107588	0.103486	0.103725	0.2872	0.2368	0.380525	0.339207	0.00702512	0.0837761	0.0662	0.285418
																																		Sample 720	69.139	0.317151	0.00990847	0.00995413	0.0995413	0.0997704	0.3073	0.2603	0.3973	0.31386	0.0067573	0.0795363	0.06605	0.295772
																																		Sample 721	67.533	0.309784	0.0101073	0.0101539	0.100535	0.100766	0.31945	0.2471	0.376	0.324532	0.00682476	0.0790862	0.0618	0.289625
																																		Sample 722	67.4235	0.309282	0.0117854	0.0118397	0.108561	0.10881	0.3013	0.241975	0.381	0.351008	0.00736957	0.0837565	0.06885	0.285594
																																		Sample 723	65.907	0.302326	0.0115373	0.0115904	0.107412	0.107659	0.2949	0.2356	0.37	0.355284	0.00729158	0.0833851	0.0661	0.281621
																																		Sample 724	68.2026	0.312856	0.00989543	0.00994103	0.0994758	0.0997047	0.3118	0.2552	0.3916	0.31796	0.00675285	0.0803607	0.0724	0.292288
																																		Sample 725	68.757	0.315399	0.00979033	0.00983545	0.0989461	0.0991738	0.3224	0.256475	0.391975	0.313717	0.0067169	0.0798872	0.0692	0.294449
																																		Sample 726	68.1579	0.312651	0.00985585	0.00990126	0.0992766	0.0995051	0.31015	0.2592	0.38115	0.317532	0.00673934	0.0793927	0.06355	0.293353
																																		Sample 727	67.7534	0.310795	0.0102811	0.0103285	0.101396	0.101629	0.3124	0.241975	0.3884	0.326246	0.00688319	0.0808734	0.0757	0.290366
																																		Sample 728	69.1742	0.317313	0.00966227	0.0097068	0.0982969	0.0985231	0.31405	0.256925	0.3921	0.309779	0.00667283	0.079924	0.06015	0.297114
																																		Sample 729	64.8424	0.297442	0.0114376	0.0114903	0.106947	0.107193	0.2941	0.234375	0.372025	0.359555	0.00726002	0.0839924	0.0687	0.273378
																																		Sample 730	67.8498	0.311238	0.00985933	0.00990476	0.0992941	0.0995227	0.30655	0.2397	0.380525	0.31903	0.00674053	0.0792904	0.07055	0.292746
																																		Sample 731	68.3438	0.313504	0.0113603	0.0114126	0.106585	0.10683	0.3073	0.2356	0.390275	0.339979	0.00723543	0.0850414	0.0738	0.294024
																																		Sample 732	67.8214	0.311107	0.0104978	0.0105462	0.102459	0.102695	0.31095	0.256475	0.3812	0.329336	0.00695537	0.0805798	0.0646	0.289321
																																		Sample 733	64.848	0.297468	0.00974429	0.0097892	0.0987132	0.0989404	0.2896	0.2254	0.37775	0.331845	0.00670109	0.0810093	0.0707	0.278468
																																		Sample 734	67.0983	0.30779	0.0106504	0.0106995	0.103201	0.103438	0.30655	0.2406	0.3781	0.335296	0.00700572	0.0827827	0.06915	0.286357
																																		Sample 735	66.8198	0.306513	0.00978492	0.00983001	0.0989188	0.0991464	0.30355	0.2368	0.380525	0.322723	0.00671504	0.0802702	0.07155	0.287804
																																		Sample 736	67.0639	0.307633	0.00983586	0.00988118	0.0991759	0.0994041	0.3071	0.2524	0.3812	0.322384	0.0067325	0.0786509	0.0689	0.287658
																																		Sample 737	66.7766	0.306315	0.0101893	0.0102362	0.100942	0.101174	0.29105	0.2352	0.389675	0.329537	0.00685239	0.0838139	0.0732	0.287109
																																		Sample 738	69.3986	0.318342	0.0106181	0.010667	0.103044	0.103281	0.31	0.255425	0.3884	0.32369	0.00699508	0.0817415	0.06755	0.299052
																																		Sample 739	67.2363	0.308423	0.00950264	0.00954643	0.0974815	0.0977058	0.3013	0.2406	0.3729	0.316064	0.00661747	0.0773129	0.0672	0.291756
																																		Sample 740	66.7904	0.306378	0.00941188	0.00945525	0.0970149	0.0972381	0.2933	0.253	0.375425	0.316651	0.0065858	0.0782106	0.0679	0.288873
																																		Sample 741	67.2372	0.308428	0.00950926	0.00955308	0.0975154	0.0977399	0.3004	0.247675	0.3854	0.31617	0.00661978	0.0790787	0.0725	0.29018
																																		Sample 742	65.9858	0.302687	0.0115508	0.011604	0.107475	0.107722	0.29565	0.2397	0.3751	0.355068	0.00729585	0.0847223	0.0692	0.281032
																																		Sample 743	67.92	0.31156	0.00983247	0.00987778	0.0991588	0.099387	0.3073	0.2516	0.3872	0.318266	0.00673134	0.080482	0.0687	0.293411
																																		Sample 744	67.3068	0.308747	0.0111079	0.011159	0.105394	0.105636	0.3013	0.23625	0.3791	0.34136	0.0071546	0.081558	0.0727	0.288261
																																		Sample 745	67.4967	0.309618	0.0106738	0.010723	0.103314	0.103552	0.3013	0.247475	0.38825	0.333682	0.00701341	0.082079	0.07425	0.289749
																																		Sample 746	68.2378	0.313017	0.0094573	0.00950088	0.0972487	0.0974725	0.3166	0.245725	0.381	0.310681	0.00660167	0.077559	0.0688	0.294981
																																		Sample 747	67.1965	0.308241	0.0106007	0.0106496	0.10296	0.103197	0.2924	0.247475	0.38435	0.334024	0.00698937	0.0829954	0.0674	0.28858
																																		Sample 748	70.9075	0.325264	0.0113398	0.0113921	0.106489	0.106734	0.33475	0.253	0.4048	0.327391	0.00722891	0.0881503	0.07555	0.304558
																																		Sample 749	66.5264	0.305167	0.0107837	0.0108334	0.103845	0.104084	0.306	0.2368	0.380525	0.340288	0.00704944	0.0827789	0.07055	0.284331
																																		Sample 750	66.2521	0.303909	0.00994718	0.00999302	0.0997356	0.0999651	0.306	0.2518	0.370225	0.328176	0.00677049	0.0770242	0.0593	0.281398
																																		Sample 751	70.2086	0.322058	0.0116599	0.0117137	0.107981	0.10823	0.323	0.255	0.401225	0.335285	0.00733024	0.0883288	0.07715	0.300071
																																		Sample 752	68.6498	0.314907	0.00966982	0.00971438	0.0983352	0.0985616	0.3007	0.2576	0.38435	0.312267	0.00667543	0.0781794	0.0637	0.297315
																																		Sample 753	64.9278	0.297834	0.0110191	0.0110699	0.104972	0.105214	0.3007	0.2258	0.372175	0.352452	0.00712597	0.0837667	0.07215	0.277097
																																		Sample 754	70.5157	0.323467	0.00944736	0.00949089	0.0971975	0.0974212	0.3225	0.2567	0.4004	0.300487	0.0065982	0.0800815	0.07095	0.307486
																																		Sample 755	66.2671	0.303978	0.0102447	0.0102919	0.101216	0.101449	0.3071	0.234375	0.3729	0.332973	0.006871	0.0807281	0.068	0.283261
																																		Sample 756	64.3294	0.295089	0.0114269	0.0114795	0.106897	0.107143	0.29825	0.2239	0.3728	0.362252	0.00725661	0.0860937	0.07455	0.270314
																																		Sample 757	67.3738	0.309054	0.0111126	0.0111638	0.105416	0.105659	0.30615	0.2471	0.380525	0.341093	0.00715612	0.0831085	0.0668	0.288598
																																		Sample 758	66.0136	0.302815	0.00984626	0.00989163	0.0992283	0.0994567	0.30615	0.23185	0.376	0.327687	0.00673606	0.0811263	0.07205	0.28323
																																		Sample 759	70.0607	0.321379	0.0113243	0.0113765	0.106416	0.106661	0.3088	0.25875	0.404025	0.331122	0.00722397	0.0854327	0.0721	0.30024
																																		Sample 760	69.1116	0.317026	0.0108269	0.0108768	0.104052	0.104292	0.3236	0.25485	0.3973	0.328214	0.00706353	0.0845706	0.07285	0.294356
																																		Sample 761	68.0289	0.312059	0.00936128	0.00940442	0.0967537	0.0969764	0.3088	0.25535	0.3878	0.310049	0.00656807	0.0791406	0.0694	0.293126
																																		Sample 762	64.6345	0.296489	0.00902867	0.00907028	0.0950193	0.095238	0.28785	0.234375	0.372025	0.320482	0.00645033	0.0763978	0.06395	0.278565
																																		Sample 763	66.7254	0.30608	0.0102473	0.0102945	0.101229	0.101462	0.30575	0.2471	0.391475	0.330727	0.00687187	0.0824761	0.07535	0.285602
																																		Sample 764	66.9123	0.306937	0.0102117	0.0102587	0.101053	0.101285	0.3001	0.2524	0.3884	0.32923	0.00685991	0.0808719	0.07285	0.285132
																																		Sample 765	68.8413	0.315786	0.0104408	0.010489	0.10218	0.102416	0.30575	0.25535	0.391475	0.323575	0.00693646	0.0818803	0.0698	0.296075
																																		Sample 766	66.1022	0.303221	0.00947833	0.00952201	0.0973567	0.0975808	0.3019	0.2518	0.3751	0.321075	0.006609	0.0776949	0.07085	0.283786
																																		Sample 767	72.4419	0.332302	0.011667	0.0117207	0.108014	0.108262	0.33655	0.2619	0.404675	0.325047	0.00733245	0.087204	0.07125	0.312134
																																		Sample 768	66.7437	0.306164	0.011161	0.0112124	0.105645	0.105889	0.3073	0.24185	0.3872	0.345062	0.00717168	0.0851574	0.0738	0.283413
																																		Sample 769	65.726	0.301495	0.010404	0.0104519	0.102	0.102235	0.2896	0.23745	0.3703	0.338313	0.0069242	0.0790502	0.0649	0.283178
																																		Sample 770	65.7438	0.301577	0.0108561	0.0109061	0.104193	0.104432	0.2907	0.2308	0.378325	0.345492	0.00707305	0.0841834	0.0771	0.281399
																																		Sample 771	67.2372	0.308428	0.0100793	0.0101257	0.100396	0.100627	0.3116	0.24185	0.381	0.325508	0.00681529	0.0815286	0.0695	0.287881
																																		Sample 772	67.0065	0.307369	0.0101104	0.010157	0.100551	0.100782	0.3116	0.248375	0.373425	0.327133	0.00682582	0.0793242	0.0628	0.284963
																																		Sample 773	66.3811	0.3045	0.0101132	0.0101599	0.100565	0.100796	0.3067	0.2516	0.37475	0.330261	0.00682677	0.0805839	0.067	0.284905
																																		Sample 774	66.6605	0.305782	0.0141414	0.0142066	0.118918	0.119191	0.3001	0.2352	0.3854	0.388896	0.00807265	0.0925716	0.0747	0.276953
																																		Sample 775	66.0563	0.303011	0.00968868	0.00973333	0.0984311	0.0986576	0.30615	0.2406	0.370225	0.324844	0.00668194	0.0779333	0.06555	0.284351
																																		Sample 776	69.3869	0.318289	0.00997167	0.0100176	0.0998582	0.100088	0.3103	0.257325	0.39745	0.313735	0.00677882	0.0795822	0.0697	0.300628
																																		Sample 777	68.1126	0.312443	0.011148	0.0111994	0.105584	0.105827	0.30575	0.2456	0.391475	0.337931	0.00716752	0.084269	0.07505	0.290478
																																		Sample 778	67.5956	0.310072	0.0112433	0.0112952	0.106035	0.106279	0.30655	0.24185	0.3854	0.341968	0.0071981	0.0853916	0.06975	0.289018
																																		Sample 779	65.4018	0.300008	0.0116991	0.011753	0.108162	0.108411	0.3004	0.224075	0.380525	0.360532	0.00734255	0.0860678	0.07965	0.274933
																																		Sample 780	66.0087	0.302792	0.00996856	0.0100145	0.0998427	0.100072	0.3004	0.2456	0.381	0.32974	0.00677776	0.0800138	0.06795	0.282469
																																		Sample 781	67.4843	0.309561	0.0113211	0.0113732	0.1064	0.106645	0.3072	0.2368	0.38615	0.343714	0.00722293	0.0841946	0.074	0.289522
																																		Sample 782	66.3135	0.30419	0.0102704	0.0103177	0.101343	0.101576	0.3056	0.2397	0.372975	0.333157	0.00687962	0.0813574	0.0673	0.282346
																																		Sample 783	68.8388	0.315774	0.0099588	0.0100047	0.0997938	0.100023	0.3103	0.2567	0.3854	0.316029	0.00677444	0.079675	0.0648	0.295334
																																		Sample 784	67.2916	0.308677	0.0105217	0.0105702	0.102575	0.102811	0.3056	0.2524	0.39205	0.332306	0.00696326	0.0833533	0.06995	0.288285
																																		Sample 785	67.677	0.310445	0.01027	0.0103174	0.101341	0.101574	0.30615	0.2534	0.378325	0.326439	0.00687949	0.0798173	0.06895	0.289732
																																		Sample 786	67.1368	0.307967	0.0109931	0.0110438	0.104848	0.105089	0.30615	0.233175	0.38115	0.340453	0.00711756	0.0842743	0.07505	0.287348
																																		Sample 787	66.9548	0.307132	0.0105228	0.0105713	0.102581	0.102817	0.30355	0.2356	0.3854	0.333996	0.00696365	0.0820779	0.07245	0.285964
																																		Sample 788	68.5241	0.314331	0.0105505	0.0105991	0.102716	0.102952	0.3155	0.2471	0.38765	0.326775	0.00697278	0.0815607	0.0714	0.294913
																																		Sample 789	66.6727	0.305838	0.0103631	0.0104109	0.101799	0.102034	0.3004	0.2524	0.3751	0.332854	0.0069106	0.0803822	0.0722	0.285993
																																		Sample 790	67.6991	0.310546	0.0112619	0.0113138	0.106122	0.106367	0.3019	0.2397	0.3854	0.341728	0.00720405	0.0852598	0.07115	0.287771
																																		Sample 791	66.3597	0.304402	0.00923509	0.00927765	0.0960994	0.0963206	0.2915	0.2552	0.36855	0.315699	0.00652365	0.0756301	0.0591	0.286712
																																		Sample 792	68.2183	0.312928	0.0103477	0.0103954	0.101724	0.101958	0.3118	0.2524	0.3878	0.32507	0.00690545	0.080664	0.0724	0.292928
																																		Sample 793	67.709	0.310592	0.0110525	0.0111034	0.105131	0.105373	0.3007	0.2548	0.38825	0.338486	0.00713674	0.0829682	0.0696	0.290041
																																		Sample 794	67.6204	0.310185	0.00956117	0.00960523	0.0977813	0.0980063	0.30615	0.256925	0.38115	0.315235	0.00663782	0.0786232	0.06895	0.29233
																																		Sample 795	68.2995	0.3133	0.00987475	0.00992026	0.0993718	0.0996005	0.3071	0.2548	0.391175	0.317177	0.0067458	0.0811161	0.06655	0.293109
																																		Sample 796	66.6577	0.305769	0.00973158	0.00977643	0.0986488	0.0988758	0.306	0.2461	0.3703	0.322625	0.00669672	0.0763833	0.06235	0.285984
																																		Sample 797	68.7983	0.315589	0.00956943	0.00961353	0.0978235	0.0980486	0.31955	0.26175	0.3878	0.309972	0.00664069	0.0766575	0.0595	0.296951
																																		Sample 798	68.6133	0.31474	0.00959324	0.00963745	0.0979451	0.0981705	0.31955	0.25305	0.38825	0.311194	0.00664895	0.0800575	0.0681	0.296827
																																		Sample 799	67.4575	0.309438	0.0102765	0.0103239	0.101373	0.101607	0.3145	0.256925	0.38765	0.327604	0.00688166	0.0813176	0.06555	0.287721
																																		Sample 800	67.6087	0.310132	0.00980247	0.00984764	0.0990074	0.0992353	0.3072	0.2611	0.38435	0.319243	0.00672106	0.0781888	0.0654	0.290301
																																		Sample 801	68.5241	0.314331	0.0106708	0.01072	0.1033	0.103537	0.3155	0.26035	0.3854	0.328633	0.00701243	0.0794598	0.0619	0.293404
																																		Sample 802	69.3393	0.31807	0.0106052	0.0106541	0.102982	0.103219	0.3118	0.253475	0.39655	0.32377	0.00699084	0.0823535	0.0692	0.299182
																																		Sample 803	68.8457	0.315806	0.0109	0.0109502	0.104403	0.104643	0.3067	0.2586	0.39375	0.330593	0.00708735	0.0818367	0.0661	0.294678
																																		Sample 804	68.201	0.312849	0.0111978	0.0112494	0.10582	0.106063	0.3007	0.253	0.381	0.338246	0.00718352	0.0828187	0.07095	0.292519
																																		Sample 805	68.9395	0.316236	0.00952322	0.00956711	0.097587	0.0978116	0.3117	0.2586	0.3924	0.308589	0.00662464	0.079307	0.0764	0.297831
																																		Sample 806	69.5384	0.318983	0.00933841	0.00938144	0.0966354	0.0968579	0.31315	0.26435	0.39065	0.302948	0.00656004	0.0766046	0.0603	0.300913
																																		Sample 807	69.4501	0.318578	0.010743	0.0107925	0.103648	0.103887	0.3145	0.2586	0.37975	0.325347	0.00703611	0.0795808	0.06105	0.299059
																																		Sample 808	69.2577	0.317696	0.011052	0.0111029	0.105129	0.105371	0.31955	0.2548	0.3921	0.330909	0.00713659	0.083783	0.0723	0.29758
																																		Sample 809	66.9768	0.307233	0.00986889	0.00991437	0.0993423	0.0995709	0.2916	0.24355	0.373525	0.323345	0.00674379	0.0784113	0.0662	0.28825
																																		Sample 810	66.2207	0.303765	0.00993601	0.0099818	0.0996795	0.099909	0.2975	0.2397	0.37475	0.328147	0.00676669	0.080345	0.0721	0.284041
																																		Sample 811	68.6021	0.314689	0.0120804	0.0121361	0.109911	0.110164	0.30615	0.255	0.3878	0.349269	0.00746125	0.084428	0.0668	0.293803
																																		Sample 812	69.0618	0.316797	0.0109976	0.0110483	0.10487	0.105111	0.3236	0.2611	0.3812	0.33103	0.00711901	0.0824101	0.0619	0.29587
																																		Sample 813	66.5234	0.305153	0.0109543	0.0110047	0.104663	0.104903	0.31	0.2352	0.38825	0.342984	0.00710496	0.085481	0.07685	0.282394
																																		Sample 814	68.8816	0.315971	0.0107949	0.0108447	0.103899	0.104138	0.3224	0.25785	0.392175	0.328824	0.0070531	0.083214	0.0692	0.294755
																																		Sample 815	68.5593	0.314492	0.00948888	0.00953261	0.0974109	0.0976351	0.30575	0.2576	0.3908	0.30974	0.00661268	0.07743	0.0672	0.29717
																																		Sample 816	69.8702	0.320506	0.00993571	0.0099815	0.099678	0.0999074	0.3225	0.2603	0.3911	0.311003	0.00676659	0.07791	0.0634	0.302236
																																		Sample 817	67.4028	0.309187	0.0118893	0.0119441	0.109038	0.109289	0.3004	0.247475	0.3922	0.35266	0.00740198	0.0868237	0.0725	0.284955
																																		Sample 818	67.1919	0.30822	0.0123733	0.0124303	0.111235	0.111491	0.29995	0.2352	0.38765	0.360896	0.00755114	0.0876151	0.07535	0.283418
																																		Sample 819	68.3685	0.313617	0.00848045	0.00851953	0.0920894	0.0923013	0.32305	0.2604	0.3884	0.293636	0.00625143	0.0744654	0.0649	0.295861
																																		Sample 820	69.4946	0.318783	0.0115119	0.0115649	0.107293	0.10754	0.31095	0.256475	0.399925	0.336573	0.00728355	0.086311	0.07685	0.297617
																																		Sample 821	65.5977	0.300907	0.0107095	0.0107589	0.103487	0.103725	0.30395	0.2311	0.3751	0.343917	0.00702515	0.083391	0.072	0.279012
																																		Sample 822	66.0857	0.303145	0.0106827	0.0107319	0.103357	0.103595	0.3072	0.2368	0.38115	0.340948	0.00701633	0.0839676	0.0712	0.280999
																																		Sample 823	66.782	0.306339	0.0100604	0.0101068	0.100302	0.100533	0.3073	0.255425	0.38115	0.32742	0.00680893	0.0799332	0.0654	0.285548
																																		Sample 824	68.8322	0.315744	0.0112401	0.0112919	0.106019	0.106263	0.3116	0.255	0.3924	0.335776	0.00719705	0.0843522	0.0716	0.294187
																																		Sample 825	69.5613	0.319089	0.0111438	0.0111951	0.105564	0.105807	0.3117	0.25485	0.3921	0.33083	0.00716615	0.0827054	0.06835	0.300285
																																		Sample 826	66.0963	0.303194	0.0109452	0.0109957	0.10462	0.10486	0.3004	0.253	0.3916	0.345058	0.00710204	0.085571	0.07855	0.281409
																																		Sample 827	65.1381	0.298799	0.0107618	0.0108114	0.103739	0.103978	0.2981	0.2368	0.36855	0.347188	0.00704228	0.0802179	0.0645	0.276367
																																		Sample 828	64.6873	0.296731	0.0109448	0.0109953	0.104618	0.104858	0.2941	0.232125	0.3729	0.352567	0.0071019	0.0809554	0.06475	0.272939
																																		Sample 829	69.4408	0.318536	0.00922573	0.00926824	0.0960506	0.0962717	0.30615	0.2599	0.381	0.301538	0.00652034	0.0741893	0.05375	0.299682
																																		Sample 830	65.9128	0.302352	0.011002	0.0110527	0.104891	0.105132	0.3007	0.2254	0.380675	0.346915	0.00712044	0.0859189	0.0761	0.280744
																																		Sample 831	66.5204	0.305139	0.0110853	0.0111364	0.105287	0.105529	0.3063	0.2397	0.391975	0.345044	0.00714732	0.0850569	0.07505	0.281893
																																		Sample 832	66.7102	0.30601	0.0106928	0.010742	0.103406	0.103644	0.30395	0.2394	0.390275	0.337916	0.00701964	0.0846726	0.0777	0.286114
																																		Sample 833	67.831	0.311151	0.0100344	0.0100807	0.100172	0.100403	0.3165	0.241975	0.380525	0.32194	0.00680012	0.0814463	0.0669	0.29177
																																		Sample 834	68.1921	0.312808	0.0103903	0.0104382	0.101933	0.102167	0.29565	0.245725	0.392325	0.325864	0.00691964	0.0839782	0.06475	0.293638
																																		Sample 835	64.4986	0.295865	0.0109105	0.0109607	0.104453	0.104694	0.3019	0.2161	0.375775	0.353043	0.00709074	0.0870988	0.08115	0.274318
																																		Sample 836	66.5687	0.305361	0.0114809	0.0115338	0.107149	0.107395	0.30615	0.241975	0.3878	0.350892	0.00727373	0.0850612	0.07095	0.279716
																																		Sample 837	67.2343	0.308414	0.00842242	0.00846123	0.0917737	0.091985	0.3013	0.255	0.373	0.297567	0.00623001	0.0723656	0.0607	0.29262
																																		Sample 838	66.0622	0.303038	0.0110633	0.0111143	0.105182	0.105424	0.31315	0.2308	0.380675	0.347093	0.00714023	0.084691	0.07525	0.278588
																																		Sample 839	68.7686	0.315452	0.010279	0.0103264	0.101385	0.101619	0.3155	0.25785	0.39655	0.321397	0.00688249	0.0811073	0.0749	0.295487
																																		Sample 840	66.3594	0.304401	0.00974489	0.00978979	0.0987162	0.0989434	0.2923	0.2394	0.3854	0.324297	0.00670129	0.0811129	0.0669	0.286988
																																		Sample 841	67.9124	0.311525	0.00842533	0.00846416	0.0917896	0.0920009	0.30615	0.258925	0.3843	0.294646	0.00623109	0.0740722	0.064	0.294363
																																		Sample 842	67.0852	0.30773	0.00931589	0.00935882	0.0965188	0.096741	0.3063	0.247675	0.380525	0.313648	0.00655213	0.0770231	0.0666	0.288502
																																		Sample 843	68.6204	0.314772	0.010736	0.0107855	0.103615	0.103853	0.3071	0.2567	0.39655	0.329174	0.00703383	0.0842074	0.0798	0.294791
																																		Sample 844	66.0392	0.302932	0.0102651	0.0103124	0.101317	0.10155	0.2907	0.2307	0.381	0.334455	0.00687785	0.0836088	0.07265	0.282892
																																		Sample 845	67.9118	0.311522	0.0113184	0.0113705	0.106388	0.106633	0.30355	0.2552	0.393775	0.34151	0.00722208	0.0833915	0.06835	0.290083
																																		Sample 846	68.6691	0.314996	0.0101926	0.0102395	0.100958	0.101191	0.30615	0.2524	0.38435	0.320506	0.00685349	0.0824132	0.0696	0.2972
																																		Sample 847	69.7597	0.319999	0.0113457	0.0113979	0.106516	0.106761	0.30615	0.255	0.38435	0.332864	0.00723078	0.0835563	0.0667	0.301444
																																		Sample 848	68.9444	0.316259	0.0112334	0.0112851	0.105988	0.106232	0.3167	0.2567	0.3973	0.335129	0.00719491	0.0838736	0.0749	0.291434
																																		Sample 849	65.6961	0.301358	0.00842594	0.00846477	0.0917929	0.0920042	0.30615	0.2524	0.37	0.304597	0.00623131	0.0728411	0.05455	0.283672
																																		Sample 850	66.4448	0.304793	0.0123529	0.0124099	0.111144	0.1114	0.3013	0.25485	0.376	0.364654	0.00754493	0.0836981	0.0653	0.274773
																																		Sample 851	69.6525	0.319507	0.0110942	0.0111453	0.105329	0.105571	0.3072	0.25485	0.39235	0.329661	0.0071502	0.0836001	0.07255	0.300576
																																		Sample 852	66.1949	0.303646	0.0102597	0.010307	0.10129	0.101523	0.29735	0.234775	0.37775	0.33358	0.00687603	0.0822067	0.07195	0.284095
																																		Sample 853	69.6278	0.319394	0.00975788	0.00980284	0.098782	0.0990093	0.3116	0.2518	0.393825	0.30928	0.00670576	0.0813742	0.0755	0.301124
																																		Sample 854	70.7119	0.324367	0.00894903	0.00899027	0.0945993	0.094817	0.3381	0.2586	0.3922	0.291643	0.00642182	0.0775506	0.06665	0.308108
																																		Sample 855	69.2324	0.31758	0.0116351	0.0116887	0.107866	0.108114	0.3035	0.2564	0.391475	0.33965	0.00732242	0.0853842	0.0693	0.29664
																																		Sample 856	67.9693	0.311786	0.0113084	0.0113605	0.106341	0.106586	0.31315	0.2552	0.3911	0.34107	0.00721889	0.0838053	0.0736	0.288532
																																		Sample 857	66.2112	0.303721	0.00992757	0.00997332	0.0996372	0.0998665	0.2945	0.23745	0.3854	0.328055	0.00676381	0.0817623	0.0676	0.284043
																																		Sample 858	67.977	0.311821	0.0122615	0.012318	0.110732	0.110986	0.3072	0.231825	0.39235	0.355112	0.00751694	0.0894813	0.082	0.287404
																																		Sample 859	68.3316	0.313448	0.0109045	0.0109547	0.104425	0.104665	0.31105	0.2586	0.380525	0.333148	0.0070888	0.0805082	0.05945	0.292605
																																		Sample 860	70.3217	0.322577	0.00989062	0.0099362	0.0994516	0.0996805	0.31955	0.2603	0.4004	0.308304	0.00675121	0.0816216	0.06885	0.305071
																																		Sample 861	70.4073	0.322969	0.0101984	0.0102454	0.100987	0.10122	0.328	0.24795	0.39745	0.312683	0.00685546	0.0830643	0.0727	0.305285
																																		Sample 862	64.5385	0.296048	0.0108107	0.0108606	0.103975	0.104214	0.29015	0.23155	0.37195	0.351209	0.00705826	0.0813334	0.06515	0.273475
																																		Sample 863	65.9206	0.302388	0.00839202	0.00843069	0.091608	0.0918188	0.2896	0.2518	0.372825	0.302948	0.00621875	0.0727939	0.06125	0.285068
																																		Sample 864	64.9748	0.29805	0.01225	0.0123065	0.11068	0.110935	0.2925	0.2254	0.380525	0.371347	0.00751344	0.0880674	0.0819	0.272314
																																		Sample 865	66.6727	0.305838	0.00864362	0.00868345	0.0929711	0.093185	0.2978	0.25485	0.372975	0.303988	0.00631129	0.0743235	0.0667	0.288566
																																		Sample 866	69.3394	0.318071	0.010655	0.0107041	0.103223	0.103461	0.3109	0.25535	0.39185	0.324529	0.00700725	0.0818178	0.0715	0.299408
																																		Sample 867	67.6043	0.310111	0.0114825	0.0115354	0.107156	0.107403	0.2905	0.258	0.39745	0.345542	0.00727425	0.0851265	0.07245	0.289571
																																		Sample 868	66.7753	0.306309	0.0112208	0.0112725	0.105928	0.106172	0.3052	0.2407	0.3728	0.345822	0.00719089	0.0827695	0.0677	0.285693
																																		Sample 869	65.9501	0.302523	0.0108783	0.0109285	0.104299	0.104539	0.2916	0.2255	0.3791	0.344764	0.00708029	0.0842729	0.0741	0.281983
																																		Sample 870	67.2436	0.308457	0.00924117	0.00928375	0.096131	0.0963522	0.2981	0.255	0.372025	0.311651	0.0065258	0.0764747	0.0586	0.290393
																																		Sample 871	66.8573	0.306685	0.0100976	0.0101442	0.100487	0.100718	0.3166	0.245725	0.381	0.327655	0.0068215	0.0802368	0.0646	0.284571
																																		Sample 872	66.9908	0.307297	0.011281	0.011333	0.106212	0.106457	0.3165	0.25245	0.3737	0.345634	0.00721016	0.0833423	0.06205	0.280868
																																		Sample 873	66.0379	0.302926	0.0112528	0.0113046	0.106079	0.106323	0.29995	0.2456	0.370225	0.350181	0.00720111	0.081439	0.06065	0.28244
																																		Sample 874	66.7027	0.305976	0.0112933	0.0113454	0.10627	0.106515	0.3073	0.2524	0.375425	0.347316	0.00721409	0.0834358	0.0622	0.281844
																																		Sample 875	67.6645	0.310388	0.0101513	0.010198	0.100753	0.100985	0.31	0.253	0.3812	0.324605	0.00683959	0.0801404	0.0683	0.290865
																																		Sample 876	68.8701	0.315918	0.00971743	0.00976221	0.098577	0.0988039	0.3088	0.2567	0.39235	0.312034	0.00669185	0.0815901	0.0777	0.297418
																																		Sample 877	68.3027	0.313315	0.0111913	0.0112429	0.105789	0.106033	0.31015	0.255	0.3924	0.337645	0.00718144	0.083168	0.06475	0.291389
																																		Sample 878	67.6064	0.310121	0.0103702	0.010418	0.101834	0.102069	0.3056	0.23625	0.38825	0.32837	0.00691296	0.0809694	0.07515	0.292158
																																		Sample 879	68.311	0.313353	0.0123691	0.0124261	0.111217	0.111473	0.3117	0.2552	0.3854	0.354924	0.00754987	0.0861358	0.0709	0.28695
																																		Sample 880	67.4744	0.309516	0.0112779	0.0113299	0.106198	0.106442	0.3068	0.2394	0.374575	0.343109	0.00720916	0.0826517	0.06785	0.289197
																																		Sample 881	68.59	0.314633	0.0130671	0.0131273	0.114311	0.114574	0.3052	0.23185	0.3973	0.363317	0.00775996	0.0907786	0.0776	0.289764
																																		Sample 882	68.955	0.316307	0.0115289	0.011582	0.107373	0.10762	0.3117	0.245725	0.3982	0.339457	0.00728893	0.0871827	0.0806	0.295113
																																		Sample 883	69.284	0.317817	0.0102084	0.0102554	0.101037	0.101269	0.3224	0.2576	0.3872	0.317908	0.00685881	0.0786979	0.0651	0.296907
																																		Sample 884	69.1988	0.317426	0.00987516	0.00992067	0.0993739	0.0996026	0.3155	0.2617	0.396975	0.313062	0.00674594	0.0791088	0.0677	0.296552
																																		Sample 885	67.1182	0.307882	0.0120203	0.0120757	0.109637	0.10989	0.3001	0.2461	0.38115	0.356102	0.00744267	0.084168	0.069	0.284948
																																		Sample 886	65.7053	0.3014	0.0093285	0.00937149	0.0965842	0.0968065	0.3004	0.2356	0.372875	0.320451	0.00655656	0.0785959	0.0696	0.283689
																																		Sample 887	69.0761	0.316863	0.0124285	0.0124858	0.111483	0.11174	0.3343	0.2576	0.3884	0.351834	0.00756797	0.0887398	0.07275	0.29041
																																		Sample 888	69.4519	0.318587	0.00990954	0.0099552	0.0995467	0.0997758	0.31315	0.2611	0.39185	0.312463	0.00675767	0.0793103	0.0678	0.299993
																																		Sample 889	72.9644	0.334699	0.0107665	0.0108161	0.103762	0.104	0.3424	0.2599	0.405	0.310015	0.0070438	0.0828579	0.0726	0.313756
																																		Sample 890	68.8425	0.315791	0.0104917	0.01054	0.102429	0.102665	0.30945	0.25485	0.39235	0.324356	0.00695332	0.0820453	0.07005	0.296197
																																		Sample 891	66.8167	0.306499	0.00977801	0.00982307	0.0988838	0.0991114	0.30295	0.255	0.3729	0.322624	0.00671267	0.0772022	0.06355	0.28775
																																		Sample 892	69.2786	0.317792	0.0120429	0.0120984	0.10974	0.109993	0.31955	0.2461	0.3943	0.345321	0.00744964	0.0888028	0.07475	0.295643
																																		Sample 893	70.5855	0.323787	0.010619	0.0106679	0.103048	0.103286	0.3225	0.259425	0.402775	0.31826	0.00699538	0.0830222	0.06805	0.302391
																																		Sample 894	66.8444	0.306626	0.0092971	0.00933994	0.0964214	0.0966434	0.3007	0.25485	0.38115	0.31446	0.00654551	0.0767386	0.0726	0.288247
																																		Sample 895	67.695	0.310528	0.00922468	0.00926719	0.0960452	0.0962662	0.3108	0.245725	0.381	0.309297	0.00651997	0.0781991	0.0702	0.293841
																																		Sample 896	67.3364	0.308883	0.0100043	0.0100504	0.100022	0.100252	0.31095	0.2518	0.3737	0.323818	0.00678991	0.0786057	0.06235	0.290045
																																		Sample 897	67.0397	0.307522	0.009111	0.00915298	0.0954515	0.0956712	0.3007	0.25785	0.372875	0.31039	0.00647967	0.0749606	0.0608	0.288834
																																		Sample 898	68.7993	0.315593	0.0108129	0.0108627	0.103985	0.104224	0.3117	0.2516	0.38115	0.329491	0.00705897	0.0820105	0.0656	0.294437
																																		Sample 899	68.7261	0.315257	0.0101862	0.0102332	0.100927	0.101159	0.3167	0.245725	0.4001	0.320141	0.00685136	0.0847204	0.0815	0.295918
																																		Sample 900	67.3323	0.308864	0.0120599	0.0121155	0.109818	0.11007	0.3004	0.255	0.3854	0.355554	0.00745491	0.0864036	0.0711	0.281106
																																		Sample 901	66.6316	0.30565	0.0101499	0.0101966	0.100747	0.100978	0.30815	0.2341	0.3861	0.329615	0.00683912	0.0815193	0.07555	0.284391
																																		Sample 902	67.4086	0.309214	0.0119779	0.0120331	0.109444	0.109695	0.3007	0.25535	0.375425	0.353941	0.00742951	0.0860112	0.0719	0.285449
																																		Sample 903	70.5872	0.323794	0.00824114	0.00827911	0.0907807	0.0909896	0.3272	0.25995	0.39235	0.280365	0.0061626	0.0745432	0.0671	0.309341
																																		Sample 904	66.8761	0.306771	0.0119625	0.0120177	0.109373	0.109625	0.2872	0.2394	0.393825	0.356531	0.00742475	0.0889025	0.0821	0.281982
																																		Sample 905	67.7847	0.310939	0.0117365	0.0117905	0.108335	0.108584	0.3071	0.2456	0.38765	0.348412	0.00735425	0.0849415	0.07195	0.289845
																																		Sample 906	69.1749	0.317316	0.0127854	0.0128444	0.113073	0.113333	0.3073	0.2552	0.3922	0.356341	0.00767588	0.086294	0.0732	0.293475
																																		Sample 907	65.4871	0.3004	0.0114876	0.0115406	0.10718	0.107427	0.3073	0.2248	0.3854	0.356793	0.00727587	0.0872693	0.0815	0.276904
																																		Sample 908	68.9115	0.316108	0.0109784	0.011029	0.104778	0.105019	0.31955	0.2567	0.399925	0.331462	0.00711278	0.0843588	0.0756	0.292478
																																		Sample 909	70.6056	0.323879	0.0100507	0.010097	0.100253	0.100484	0.3224	0.2675	0.401225	0.309539	0.00680563	0.0806385	0.0675	0.305965
																																		Sample 910	67.6524	0.310332	0.00926793	0.00931064	0.0962701	0.0964917	0.31015	0.255	0.3812	0.310216	0.00653524	0.0786669	0.06955	0.292491
																																		Sample 911	66.2708	0.303994	0.0114796	0.0115325	0.107143	0.10739	0.3013	0.23745	0.38825	0.352451	0.00727334	0.0863999	0.0759	0.278616
																																		Sample 912	66.8163	0.306497	0.0102835	0.0103308	0.101407	0.101641	0.3001	0.2524	0.3843	0.330859	0.00688398	0.0822472	0.07275	0.285795
																																		Sample 913	64.1494	0.294263	0.00726459	0.00729807	0.0852326	0.0854288	0.2937	0.2567	0.353175	0.289647	0.00578597	0.0665349	0.0555	0.279591
																																		Sample 914	68.1583	0.312653	0.0109836	0.0110343	0.104803	0.105044	0.3071	0.255	0.38615	0.335205	0.00711448	0.0807547	0.069	0.291517
																																		Sample 915	66.6766	0.305856	0.0109713	0.0110219	0.104744	0.104985	0.30335	0.227025	0.3878	0.342462	0.00711048	0.0875037	0.08075	0.283011
																																		Sample 916	67.8322	0.311157	0.010696	0.0107453	0.103421	0.103659	0.31	0.25875	0.380525	0.332377	0.0070207	0.0798198	0.06295	0.289463
																																		Sample 917	68.5649	0.314518	0.0104837	0.010532	0.10239	0.102626	0.32665	0.2567	0.38825	0.325546	0.00695068	0.082851	0.06765	0.293862
																																		Sample 918	67.7053	0.310575	0.0103347	0.0103823	0.10166	0.101894	0.31	0.2456	0.378325	0.327328	0.00690111	0.0806179	0.06755	0.291564
																																		Sample 919	68.1998	0.312843	0.011209	0.0112606	0.105872	0.106116	0.31015	0.239	0.393825	0.33842	0.00718709	0.0869509	0.08045	0.29076
																																		Sample 920	67.977	0.311821	0.0109745	0.011025	0.104759	0.105	0.30615	0.2564	0.38615	0.335959	0.00711151	0.0836145	0.06655	0.289693
																																		Sample 921	68.6176	0.31476	0.0115519	0.0116051	0.10748	0.107727	0.3166	0.2564	0.391475	0.341466	0.0072962	0.0852466	0.0646	0.291946
																																		Sample 922	67.1978	0.308247	0.0115174	0.0115704	0.107319	0.107566	0.3067	0.2307	0.391475	0.348159	0.00728529	0.0874494	0.0812	0.285859
																																		Sample 923	65.8652	0.302134	0.00915491	0.0091971	0.0956813	0.0959015	0.3013	0.2567	0.3593	0.316685	0.00649527	0.0735281	0.0532	0.283819
																																		Sample 924	67.3578	0.308981	0.00963214	0.00967652	0.0981434	0.0983693	0.3072	0.25485	0.378325	0.317636	0.00666241	0.0776411	0.06715	0.290283
																																		Sample 925	68.9302	0.316194	0.0110489	0.0110998	0.105114	0.105356	0.3224	0.2567	0.3878	0.332435	0.00713559	0.0844177	0.0657	0.295075
																																		Sample 926	67.8606	0.311287	0.0108143	0.0108641	0.103992	0.104231	0.3088	0.253	0.3878	0.33407	0.00705941	0.0826467	0.073	0.287381
																																		Sample 927	68.877	0.31595	0.0104863	0.0105347	0.102403	0.102638	0.323	0.256925	0.391975	0.324111	0.00695156	0.0809973	0.0684	0.295854
																																		Sample 928	65.5862	0.300854	0.00955271	0.00959673	0.097738	0.0979629	0.29565	0.2461	0.3735	0.324868	0.00663488	0.0781108	0.06305	0.281953
																																		Sample 929	64.2688	0.294811	0.00885325	0.00889405	0.0940917	0.0943083	0.2906	0.2356	0.3602	0.319159	0.00638736	0.0745748	0.0652	0.276692
																																		Sample 930	68.8329	0.315747	0.0100625	0.0101089	0.100312	0.100543	0.3068	0.25785	0.391975	0.317697	0.00680962	0.0803287	0.06195	0.297425
																																		Sample 931	67.3105	0.308764	0.0096047	0.00964896	0.0980035	0.0982291	0.3071	0.2397	0.3872	0.317406	0.00665291	0.0799248	0.0719	0.290674
																																		Sample 932	66.6341	0.305661	0.00945539	0.00949896	0.0972388	0.0974626	0.29995	0.2516	0.372025	0.318126	0.006601	0.0780324	0.06025	0.287741
																																		Sample 933	68.4467	0.313976	0.0101786	0.0102255	0.100889	0.101121	0.3103	0.258175	0.3884	0.321327	0.00684878	0.0792785	0.06725	0.292218
																																		Sample 934	67.7961	0.310991	0.010172	0.0102189	0.100856	0.101088	0.3001	0.257175	0.3921	0.324306	0.00684657	0.0799413	0.06545	0.290899
																																		Sample 935	68.6474	0.314896	0.00960081	0.00964506	0.0979837	0.0982092	0.31315	0.2564	0.3872	0.311162	0.00665157	0.0775385	0.06175	0.296498
																																		Sample 936	67.0567	0.3076	0.00997577	0.0100217	0.0998788	0.100109	0.29565	0.2576	0.37475	0.324704	0.00678021	0.078383	0.0625	0.287697
																																		Sample 937	64.5564	0.29613	0.00872767	0.00876789	0.093422	0.093637	0.29015	0.2258	0.373425	0.315476	0.0063419	0.0762125	0.06635	0.277874
																																		Sample 938	68.699	0.315133	0.00884479	0.00888555	0.0940467	0.0942632	0.3067	0.257175	0.383825	0.298435	0.00638431	0.0753177	0.06625	0.299356
																																		Sample 939	67.2381	0.308432	0.00965625	0.00970075	0.0982662	0.0984924	0.30355	0.2473	0.3751	0.3186	0.00667075	0.0787389	0.0698	0.291082
																																		Sample 940	70.5853	0.323786	0.0116441	0.0116978	0.107908	0.108156	0.32385	0.259375	0.4004	0.333269	0.00732526	0.0860894	0.068	0.303737
																																		Sample 941	68.3681	0.313615	0.0120064	0.0120617	0.109574	0.109826	0.3117	0.2394	0.39235	0.349388	0.00743834	0.0872621	0.0766	0.292446
																																		Sample 942	65.4928	0.300426	0.0110858	0.0111369	0.105289	0.105532	0.2998	0.23185	0.3791	0.350467	0.0071475	0.0862461	0.07775	0.277591
																																		Sample 943	70.6598	0.324128	0.0101786	0.0102255	0.100889	0.101121	0.3224	0.2601	0.3911	0.311264	0.0068488	0.0797553	0.06445	0.307035
																																		Sample 944	67.907	0.3115	0.00996699	0.0100129	0.0998348	0.100065	0.30395	0.255	0.376	0.320497	0.00677723	0.0777193	0.06755	0.292379
																																		Sample 945	67.3466	0.308929	0.00882969	0.00887038	0.0939664	0.0941827	0.31	0.248325	0.373525	0.304168	0.00637886	0.074275	0.0637	0.290998
																																		Sample 946	66.8686	0.306737	0.00900405	0.00904554	0.0948897	0.0951081	0.3004	0.239	0.38825	0.309352	0.00644153	0.0770614	0.07395	0.289834
																																		Sample 947	65.9276	0.30242	0.0108359	0.0108859	0.104096	0.104335	0.3007	0.241075	0.38825	0.344209	0.00706648	0.0830075	0.0753	0.280346
																																		Sample 948	66.1204	0.303305	0.0110012	0.0110519	0.104887	0.105128	0.2925	0.2406	0.3781	0.345813	0.00712017	0.0834985	0.0717	0.279897
																																		Sample 949	67.2492	0.308483	0.0133714	0.013433	0.115635	0.115901	0.31225	0.2341	0.38435	0.37485	0.00784979	0.0936928	0.07555	0.279814
																																		Sample 950	66.6295	0.30564	0.0144487	0.0145153	0.120203	0.12048	0.29825	0.24095	0.376	0.393283	0.00815991	0.091192	0.07435	0.275801
																																		Sample 951	65.8871	0.302234	0.0104818	0.0105301	0.102381	0.102616	0.30335	0.2258	0.375775	0.338746	0.00695006	0.0835014	0.07665	0.281941
																																		Sample 952	69.0671	0.316822	0.00850263	0.00854181	0.0922097	0.0924219	0.3155	0.2617	0.3751	0.291046	0.0062596	0.0724457	0.0575	0.300855
																																		Sample 953	69.0252	0.316629	0.00999394	0.01004	0.0999697	0.1002	0.31945	0.256475	0.38115	0.315731	0.00678639	0.0792523	0.0629	0.296754
																																		Sample 954	64.5967	0.296315	0.00964074	0.00968517	0.0981873	0.0984132	0.28785	0.2352	0.372875	0.331361	0.00666539	0.0790337	0.0685	0.277204
																																		Sample 955	67.2577	0.308522	0.00917066	0.00921292	0.0957635	0.0959839	0.3117	0.2592	0.37275	0.310395	0.00650085	0.0756428	0.0536	0.291309
																																		Sample 956	65.8968	0.302279	0.0120391	0.0120946	0.109723	0.109975	0.3019	0.23185	0.3728	0.362985	0.00744847	0.0854539	0.0709	0.277244
																																		Sample 957	68.3924	0.313727	0.00958252	0.00962668	0.0978903	0.0981156	0.3073	0.256475	0.3812	0.312024	0.00664523	0.0803943	0.06725	0.295526
																																		Sample 958	68.5557	0.314476	0.0113396	0.0113918	0.106487	0.106732	0.31015	0.2567	0.3973	0.338619	0.00722884	0.0847349	0.07885	0.292319
																																		Sample 959	66.9976	0.307328	0.0115639	0.0116172	0.107536	0.107783	0.2964	0.2356	0.39235	0.349904	0.00729999	0.0871206	0.07695	0.285104
																																		Sample 960	68.5963	0.314662	0.0115355	0.0115886	0.107403	0.107651	0.30865	0.255	0.3908	0.341329	0.00729102	0.0853133	0.06805	0.291393
																																		Sample 961	69.1349	0.317133	0.0115905	0.0116439	0.107659	0.107907	0.32665	0.25565	0.3908	0.339476	0.00730837	0.0852791	0.06755	0.292922
																																		Sample 962	68.76	0.315413	0.0107269	0.0107763	0.103571	0.103809	0.3258	0.2586	0.393775	0.328365	0.00703082	0.0830474	0.0672	0.29169
																																		Sample 963	65.8263	0.301956	0.0115702	0.0116236	0.107565	0.107813	0.29995	0.234375	0.36665	0.356228	0.00730199	0.0838653	0.06585	0.27797
																																		Sample 964	69.0333	0.316667	0.0105897	0.0106386	0.102907	0.103143	0.30865	0.247675	0.3921	0.324968	0.00698575	0.0829503	0.07565	0.298195
																																		Sample 965	66.0471	0.302968	0.0106195	0.0106685	0.103051	0.103288	0.2964	0.2518	0.372025	0.340138	0.00699557	0.0796926	0.0596	0.281152
																																		Sample 966	67.2594	0.308529	0.00929569	0.00933852	0.0964141	0.096636	0.3007	0.2586	0.372875	0.312496	0.00654502	0.0737152	0.0603	0.291369
																																		Sample 967	69.7751	0.320069	0.0105272	0.0105757	0.102602	0.102838	0.3166	0.2603	0.392175	0.320562	0.00696508	0.0800712	0.05875	0.299708
																																		Sample 968	68.2057	0.31287	0.0119422	0.0119973	0.10928	0.109532	0.3063	0.2586	0.3878	0.349284	0.00741844	0.0845408	0.06665	0.288805
																																		Sample 969	66.194	0.303642	0.00977416	0.0098192	0.0988643	0.0990919	0.3004	0.2456	0.3737	0.325595	0.00671135	0.0789195	0.0722	0.283326
																																		Sample 970	63.6298	0.29188	0.0104722	0.0105205	0.102334	0.102569	0.28905	0.2254	0.372875	0.350603	0.00694687	0.08252	0.07295	0.268356
																																		Sample 971	65.8908	0.302251	0.0111724	0.0112238	0.105699	0.105943	0.30295	0.255425	0.36855	0.349707	0.00717534	0.080989	0.0637	0.279897
																																		Sample 972	69.0167	0.31659	0.010538	0.0105865	0.102655	0.102891	0.306	0.2567	0.4048	0.32425	0.00696865	0.0835544	0.0753	0.295694
																																		Sample 973	64.8016	0.297255	0.00988697	0.00993254	0.0994333	0.0996621	0.3004	0.2311	0.3703	0.334505	0.00674997	0.0791264	0.0698	0.274148
																																		Sample 974	66.9034	0.306896	0.0113531	0.0114054	0.106551	0.106796	0.2945	0.227125	0.375775	0.347189	0.00723315	0.0860832	0.0781	0.286568
																																		Sample 975	70.6265	0.323975	0.010257	0.0103043	0.101277	0.10151	0.33505	0.2567	0.39205	0.312607	0.00687512	0.082092	0.0693	0.306766
																																		Sample 976	66.9342	0.307038	0.010428	0.0104761	0.102118	0.102353	0.3155	0.256475	0.380525	0.33259	0.00693221	0.0802701	0.0636	0.284601
																																		Sample 977	67.4445	0.309378	0.0104069	0.0104549	0.102014	0.102249	0.30865	0.2461	0.372975	0.32974	0.00692519	0.0793023	0.0642	0.289785
																																		Sample 978	67.3575	0.308979	0.00886176	0.0089026	0.0941369	0.0943536	0.2981	0.2586	0.3703	0.304671	0.00639043	0.0741268	0.0564	0.292581
																																		Sample 979	68.7562	0.315395	0.0113293	0.0113815	0.106439	0.106684	0.3067	0.25535	0.3872	0.337479	0.00722557	0.0825997	0.0661	0.29341
																																		Sample 980	65.581	0.30083	0.00941831	0.00946171	0.097048	0.0972713	0.29565	0.245725	0.3728	0.3226	0.00658804	0.0766601	0.06475	0.281523
																																		Sample 981	66.2625	0.303956	0.0105777	0.0106265	0.102848	0.103085	0.3007	0.2456	0.3751	0.338365	0.00698178	0.0819763	0.07115	0.282868
																																		Sample 982	68.1014	0.312392	0.0109606	0.0110111	0.104693	0.104934	0.32245	0.2397	0.392325	0.335133	0.00710701	0.0856077	0.07605	0.291378
																																		Sample 983	66.5738	0.305384	0.0114494	0.0115022	0.107002	0.107248	0.3007	0.2311	0.3812	0.350384	0.00726376	0.0876318	0.07725	0.281841
																																		Sample 984	67.8082	0.311047	0.0116394	0.011693	0.107886	0.108134	0.3052	0.2397	0.378325	0.346848	0.00732377	0.0847988	0.0692	0.288373
																																		Sample 985	68.8947	0.316031	0.00972696	0.00977178	0.0986253	0.0988523	0.31425	0.257325	0.390425	0.312075	0.00669513	0.0777592	0.06375	0.296857
																																		Sample 986	65.0073	0.298199	0.00888633	0.00892729	0.0942674	0.0944843	0.2884	0.2394	0.3729	0.316123	0.00639929	0.0766096	0.0688	0.279431
																																		Sample 987	70.3273	0.322602	0.0107609	0.0108105	0.103735	0.103974	0.33145	0.2617	0.393825	0.321557	0.00704198	0.0824416	0.0683	0.302644
																																		Sample 988	70.4436	0.323136	0.00914421	0.00918635	0.0956254	0.0958455	0.33505	0.2604	0.393825	0.295929	0.00649147	0.0782485	0.06535	0.304974
																																		Sample 989	67.978	0.311826	0.0110096	0.0110603	0.104927	0.105168	0.3117	0.23775	0.391925	0.336491	0.00712288	0.0856434	0.07995	0.289469
																																		Sample 990	68.3183	0.313387	0.0121272	0.0121831	0.110124	0.110377	0.31095	0.245725	0.391975	0.351399	0.00747568	0.0876644	0.0751	0.291289
																																		Sample 991	69.255	0.317683	0.0134677	0.0135298	0.11605	0.116318	0.3118	0.247675	0.3922	0.365302	0.00787802	0.0915876	0.07795	0.29267
																																		Sample 992	68.2578	0.313109	0.0114906	0.0115436	0.107194	0.107441	0.3071	0.2456	0.3854	0.342354	0.00727682	0.0856684	0.0725	0.288931
																																		Sample 993	63.8318	0.292806	0.0106619	0.0107111	0.103257	0.103494	0.2998	0.22085	0.37275	0.352645	0.00700952	0.0841448	0.0757	0.269819
																																		Sample 994	70.7759	0.32466	0.0115544	0.0116077	0.107491	0.107739	0.3225	0.258975	0.38825	0.331089	0.007297	0.0829535	0.0653	0.305518
																																		Sample 995	68.6386	0.314856	0.0107372	0.0107866	0.10362	0.103859	0.32445	0.257175	0.3924	0.329104	0.0070342	0.0833889	0.06785	0.29407
																																		Sample 996	67.7992	0.311006	0.0102815	0.0103289	0.101398	0.101631	0.3007	0.2516	0.375775	0.326032	0.00688333	0.0793483	0.0639	0.293744
																																		Sample 997	66.2026	0.303682	0.0105113	0.0105597	0.102524	0.10276	0.3063	0.2356	0.372825	0.337605	0.00695981	0.0797222	0.0667	0.28238
																																		Sample 998	64.9764	0.298057	0.0107763	0.0108259	0.103809	0.104048	0.3007	0.224075	0.3812	0.348285	0.007047	0.0871232	0.0776	0.275921
																																		Sample 999	67.2032	0.308272	0.0125354	0.0125932	0.111962	0.112219	0.3103	0.2341	0.3843	0.363192	0.00760045	0.0906296	0.0762	0.281438
																																		Sample 1000	67.1318	0.307944	0.00989293	0.00993852	0.0994632	0.0996921	0.30575	0.2471	0.3884	0.322991	0.006752	0.0810806	0.0704	0.288111
																																		Descriptive statistics for the intervals :
																																		Lower bound [	Upper bound [	Frequency	Relative frequency	Density
																																		60	60.6982	0	0	0
																																		60.6982	61.3964	0	0	0
																																		61.3964	62.0947	0	0	0
																																		62.0947	62.7929	0	0	0
																																		62.7929	63.4911	2	0.002	0.00286443
																																		63.4911	64.1893	8	0.008	0.0114577
																																		64.1893	64.8875	24	0.024	0.0343731
																																		64.8875	65.5858	40	0.04	0.0572885
																																		65.5858	66.284	110	0.11	0.157543
																																		66.284	66.9822	165	0.165	0.236315
																																		66.9822	67.6804	180	0.18	0.257798
																																		67.6804	68.3786	163	0.163	0.233451
																																		68.3786	69.0769	148	0.148	0.211968
																																		69.0769	69.7751	82	0.082	0.117441
																																		69.7751	70.4733	45	0.045	0.0644496
																																		70.4733	71.1715	26	0.026	0.0372375
																																		71.1715	71.8697	3	0.003	0.00429664
																																		71.8697	72.568	3	0.003	0.00429664
																																		72.568	73.2662	1	0.001	0.00143221
																																		73.2662	73.9644	0	0	0
																																		Descriptive statistics for the intervals :
																																		Lower bound [	Upper bound [	Frequency	Relative frequency	Density
																																		0.28	0.28275	0	0	0
																																		0.28275	0.2855	0	0	0
																																		0.2855	0.28825	1	0.001	0.363636
																																		0.28825	0.291	0	0	0
																																		0.291	0.29375	7	0.007	2.54545
																																		0.29375	0.2965	15	0.015	5.45455
																																		0.2965	0.29925	33	0.033	12
																																		0.29925	0.302	50	0.05	18.1818
																																		0.302	0.30475	101	0.101	36.7273
																																		0.30475	0.3075	151	0.151	54.9091
																																		0.3075	0.31025	158	0.158	57.4545
																																		0.31025	0.313	141	0.141	51.2727
																																		0.313	0.31575	140	0.14	50.9091
																																		0.31575	0.3185	92	0.092	33.4545
																																		0.3185	0.32125	51	0.051	18.5455
																																		0.32125	0.324	36	0.036	13.0909
																																		0.324	0.32675	17	0.017	6.18182
																																		0.32675	0.3295	3	0.003	1.09091
																																		0.3295	0.33225	2	0.002	0.727273
																																		0.33225	0.335	2	0.002	0.727273
																																		Descriptive statistics for the intervals :
																																		Lower bound [	Upper bound [	Frequency	Relative frequency	Density
																																		0.007	0.007375	1	0.001	2.66667
																																		0.007375	0.00775	2	0.002	5.33333
																																		0.00775	0.008125	0	0	0
																																		0.008125	0.0085	13	0.013	34.6667
																																		0.0085	0.008875	26	0.026	69.3333
																																		0.008875	0.00925	51	0.051	136
																																		0.00925	0.009625	88	0.088	234.667
																																		0.009625	0.01	124	0.124	330.667
																																		0.01	0.010375	120	0.12	320
																																		0.010375	0.01075	124	0.124	330.667
																																		0.01075	0.011125	161	0.161	429.333
																																		0.011125	0.0115	102	0.102	272
																																		0.0115	0.011875	73	0.073	194.667
																																		0.011875	0.01225	51	0.051	136
																																		0.01225	0.012625	27	0.027	72
																																		0.012625	0.013	19	0.019	50.6667
																																		0.013	0.013375	10	0.01	26.6667
																																		0.013375	0.01375	3	0.003	8
																																		0.01375	0.014125	3	0.003	8
																																		0.014125	0.0145	2	0.002	5.33333
																																		Descriptive statistics for the intervals :
																																		Lower bound [	Upper bound [	Frequency	Relative frequency	Density
																																		0.007	0.00738	1	0.001	2.63158
																																		0.00738	0.00776	1	0.001	2.63158
																																		0.00776	0.00814	1	0.001	2.63158
																																		0.00814	0.00852	13	0.013	34.2105
																																		0.00852	0.0089	24	0.024	63.1579
																																		0.0089	0.00928	50	0.05	131.579
																																		0.00928	0.00966	87	0.087	228.947
																																		0.00966	0.01004	124	0.124	326.316
																																		0.01004	0.01042	122	0.122	321.053
																																		0.01042	0.0108	126	0.126	331.579
																																		0.0108	0.01118	162	0.162	426.316
																																		0.01118	0.01156	102	0.102	268.421
																																		0.01156	0.01194	72	0.072	189.474
																																		0.01194	0.01232	53	0.053	139.474
																																		0.01232	0.0127	26	0.026	68.4211
																																		0.0127	0.01308	18	0.018	47.3684
																																		0.01308	0.01346	11	0.011	28.9474
																																		0.01346	0.01384	3	0.003	7.89474
																																		0.01384	0.01422	3	0.003	7.89474
																																		0.01422	0.0146	1	0.001	2.63158
																																		Descriptive statistics for the intervals :
																																		Lower bound [	Upper bound [	Frequency	Relative frequency	Density
																																		0.08	0.08205	0	0	0
																																		0.08205	0.0841	0	0	0
																																		0.0841	0.08615	2	0.002	0.97561
																																		0.08615	0.0882	1	0.001	0.487805
																																		0.0882	0.09025	0	0	0
																																		0.09025	0.0923	15	0.015	7.31707
																																		0.0923	0.09435	27	0.027	13.1707
																																		0.09435	0.0964	57	0.057	27.8049
																																		0.0964	0.09845	98	0.098	47.8049
																																		0.09845	0.1005	134	0.134	65.3659
																																		0.1005	0.10255	137	0.137	66.8293
																																		0.10255	0.1046	158	0.158	77.0732
																																		0.1046	0.10665	150	0.15	73.1707
																																		0.10665	0.1087	97	0.097	47.3171
																																		0.1087	0.11075	62	0.062	30.2439
																																		0.11075	0.1128	30	0.03	14.6341
																																		0.1128	0.11485	18	0.018	8.78049
																																		0.11485	0.1169	8	0.008	3.90244
																																		0.1169	0.11895	5	0.005	2.43902
																																		0.11895	0.121	1	0.001	0.487805
																																		Descriptive statistics for the intervals :
																																		Lower bound [	Upper bound [	Frequency	Relative frequency	Density
																																		0.08	0.08205	0	0	0
																																		0.08205	0.0841	0	0	0
																																		0.0841	0.08615	1	0.001	0.487805
																																		0.08615	0.0882	1	0.001	0.487805
																																		0.0882	0.09025	1	0.001	0.487805
																																		0.09025	0.0923	12	0.012	5.85366
																																		0.0923	0.09435	25	0.025	12.1951
																																		0.09435	0.0964	54	0.054	26.3415
																																		0.0964	0.09845	94	0.094	45.8537
																																		0.09845	0.1005	136	0.136	66.3415
																																		0.1005	0.10255	129	0.129	62.9268
																																		0.10255	0.1046	154	0.154	75.122
																																		0.1046	0.10665	159	0.159	77.561
																																		0.10665	0.1087	103	0.103	50.2439
																																		0.1087	0.11075	64	0.064	31.2195
																																		0.11075	0.1128	31	0.031	15.122
																																		0.1128	0.11485	21	0.021	10.2439
																																		0.11485	0.1169	9	0.009	4.39024
																																		0.1169	0.11895	4	0.004	1.95122
																																		0.11895	0.121	2	0.002	0.97561
																																		Descriptive statistics for the intervals :
																																		Lower bound [	Upper bound [	Frequency	Relative frequency	Density
																																		0.28	0.28315	0	0	0
																																		0.28315	0.2863	4	0.004	1.26984
																																		0.2863	0.28945	14	0.014	4.44444
																																		0.28945	0.2926	56	0.056	17.7778
																																		0.2926	0.29575	47	0.047	14.9206
																																		0.29575	0.2989	34	0.034	10.7937
																																		0.2989	0.30205	167	0.167	53.0159
																																		0.30205	0.3052	47	0.047	14.9206
																																		0.3052	0.30835	220	0.22	69.8413
																																		0.30835	0.3115	122	0.122	38.7302
																																		0.3115	0.31465	98	0.098	31.1111
																																		0.31465	0.3178	69	0.069	21.9048
																																		0.3178	0.32095	21	0.021	6.66667
																																		0.32095	0.3241	49	0.049	15.5556
																																		0.3241	0.32725	19	0.019	6.03175
																																		0.32725	0.3304	11	0.011	3.49206
																																		0.3304	0.33355	11	0.011	3.49206
																																		0.33355	0.3367	9	0.009	2.85714
																																		0.3367	0.33985	1	0.001	0.31746
																																		0.33985	0.343	1	0.001	0.31746
																																		Descriptive statistics for the intervals :
																																		Lower bound [	Upper bound [	Frequency	Relative frequency	Density
																																		0.21	0.21315	1	0.001	0.31746
																																		0.21315	0.2163	1	0.001	0.31746
																																		0.2163	0.21945	1	0.001	0.31746
																																		0.21945	0.2226	3	0.003	0.952381
																																		0.2226	0.22575	33	0.033	10.4762
																																		0.22575	0.2289	19	0.019	6.03175
																																		0.2289	0.23205	43	0.043	13.6508
																																		0.23205	0.2352	29	0.029	9.20635
																																		0.2352	0.23835	90	0.09	28.5714
																																		0.23835	0.2415	77	0.077	24.4444
																																		0.2415	0.24465	32	0.032	10.1587
																																		0.24465	0.2478	114	0.114	36.1905
																																		0.2478	0.25095	10	0.01	3.1746
																																		0.25095	0.2541	150	0.15	47.619
																																		0.2541	0.25725	210	0.21	66.6667
																																		0.25725	0.2604	139	0.139	44.127
																																		0.2604	0.26355	40	0.04	12.6984
																																		0.26355	0.2667	4	0.004	1.26984
																																		0.2667	0.26985	2	0.002	0.634921
																																		0.26985	0.273	2	0.002	0.634921
																																		Descriptive statistics for the intervals :
																																		Lower bound [	Upper bound [	Frequency	Relative frequency	Density
																																		0.34	0.3434	0	0	0
																																		0.3434	0.3468	0	0	0
																																		0.3468	0.3502	2	0.002	0.588235
																																		0.3502	0.3536	1	0.001	0.294118
																																		0.3536	0.357	4	0.004	1.17647
																																		0.357	0.3604	2	0.002	0.588235
																																		0.3604	0.3638	3	0.003	0.882353
																																		0.3638	0.3672	4	0.004	1.17647
																																		0.3672	0.3706	33	0.033	9.70588
																																		0.3706	0.374	115	0.115	33.8235
																																		0.374	0.3774	79	0.079	23.2353
																																		0.3774	0.3808	113	0.113	33.2353
																																		0.3808	0.3842	77	0.077	22.6471
																																		0.3842	0.3876	102	0.102	30
																																		0.3876	0.391	143	0.143	42.0588
																																		0.391	0.3944	222	0.222	65.2941
																																		0.3944	0.3978	32	0.032	9.41176
																																		0.3978	0.4012	41	0.041	12.0588
																																		0.4012	0.4046	22	0.022	6.47059
																																		0.4046	0.408	5	0.005	1.47059
																																		Descriptive statistics for the intervals :
																																		Lower bound [	Upper bound [	Frequency	Relative frequency	Density
																																		0.2	0.210164	0	0	0
																																		0.210164	0.220328	0	0	0
																																		0.220328	0.230492	0	0	0
																																		0.230492	0.240657	0	0	0
																																		0.240657	0.250821	0	0	0
																																		0.250821	0.260985	0	0	0
																																		0.260985	0.271149	0	0	0
																																		0.271149	0.281313	2	0.002	0.19677
																																		0.281313	0.291477	5	0.005	0.491926
																																		0.291477	0.301641	29	0.029	2.85317
																																		0.301641	0.311806	97	0.097	9.54336
																																		0.311806	0.32197	169	0.169	16.6271
																																		0.32197	0.332134	219	0.219	21.5463
																																		0.332134	0.342298	206	0.206	20.2673
																																		0.342298	0.352462	152	0.152	14.9545
																																		0.352462	0.362626	71	0.071	6.98534
																																		0.362626	0.37279	35	0.035	3.44348
																																		0.37279	0.382954	12	0.012	1.18062
																																		0.382954	0.393119	2	0.002	0.19677
																																		0.393119	0.403283	1	0.001	0.0983851
																																		Descriptive statistics for the intervals :
																																		Lower bound [	Upper bound [	Frequency	Relative frequency	Density
																																		0.005	0.005163	0	0	0
																																		0.005163	0.00532599	0	0	0
																																		0.00532599	0.00548899	0	0	0
																																		0.00548899	0.00565198	0	0	0
																																		0.00565198	0.00581498	1	0.001	6.13515
																																		0.00581498	0.00597797	2	0.002	12.2703
																																		0.00597797	0.00614097	0	0	0
																																		0.00614097	0.00630396	18	0.018	110.433
																																		0.00630396	0.00646696	45	0.045	276.082
																																		0.00646696	0.00662995	92	0.092	564.434
																																		0.00662995	0.00679295	153	0.153	938.678
																																		0.00679295	0.00695594	155	0.155	950.948
																																		0.00695594	0.00711894	190	0.19	1165.68
																																		0.00711894	0.00728193	157	0.157	963.218
																																		0.00728193	0.00744493	93	0.093	570.569
																																		0.00744493	0.00760792	54	0.054	331.298
																																		0.00760792	0.00777092	25	0.025	153.379
																																		0.00777092	0.00793391	9	0.009	55.2163
																																		0.00793391	0.00809691	5	0.005	30.6757
																																		0.00809691	0.00825991	1	0.001	6.13515
																																		Descriptive statistics for the intervals :
																																		Lower bound [	Upper bound [	Frequency	Relative frequency	Density
																																		0.06	0.0617752	0	0	0
																																		0.0617752	0.0635503	0	0	0
																																		0.0635503	0.0653255	0	0	0
																																		0.0653255	0.0671007	1	0.001	0.563326
																																		0.0671007	0.0688759	1	0.001	0.563326
																																		0.0688759	0.070651	2	0.002	1.12665
																																		0.070651	0.0724262	3	0.003	1.68998
																																		0.0724262	0.0742014	20	0.02	11.2665
																																		0.0742014	0.0759765	41	0.041	23.0964
																																		0.0759765	0.0777517	84	0.084	47.3194
																																		0.0777517	0.0795269	116	0.116	65.3458
																																		0.0795269	0.0813021	158	0.158	89.0055
																																		0.0813021	0.0830772	171	0.171	96.3288
																																		0.0830772	0.0848524	149	0.149	83.9356
																																		0.0848524	0.0866276	122	0.122	68.7258
																																		0.0866276	0.0884027	69	0.069	38.8695
																																		0.0884027	0.0901779	34	0.034	19.1531
																																		0.0901779	0.0919531	15	0.015	8.44989
																																		0.0919531	0.0937282	11	0.011	6.19659
																																		0.0937282	0.0955034	3	0.003	1.68998
																																		Descriptive statistics for the intervals :
																																		Lower bound [	Upper bound [	Frequency	Relative frequency	Density
																																		0.05	0.0521825	1	0.001	0.45819
																																		0.0521825	0.054365	6	0.006	2.74914
																																		0.054365	0.0565475	12	0.012	5.49828
																																		0.0565475	0.05873	13	0.013	5.95647
																																		0.05873	0.0609125	43	0.043	19.7022
																																		0.0609125	0.063095	54	0.054	24.7423
																																		0.063095	0.0652775	105	0.105	48.11
																																		0.0652775	0.06746	133	0.133	60.9393
																																		0.06746	0.0696425	148	0.148	67.8121
																																		0.0696425	0.071825	125	0.125	57.2738
																																		0.071825	0.0740075	127	0.127	58.1901
																																		0.0740075	0.07619	91	0.091	41.6953
																																		0.07619	0.0783725	59	0.059	27.0332
																																		0.0783725	0.080555	37	0.037	16.953
																																		0.080555	0.0827375	30	0.03	13.7457
																																		0.0827375	0.08492	11	0.011	5.04009
																																		0.08492	0.0871025	3	0.003	1.37457
																																		0.0871025	0.089285	1	0.001	0.45819
																																		0.089285	0.0914675	0	0	0
																																		0.0914675	0.09365	1	0.001	0.45819
																																		Descriptive statistics for the intervals :
																																		Lower bound [	Upper bound [	Frequency	Relative frequency	Density
																																		0.26	0.26275	0	0	0
																																		0.26275	0.2655	1	0.001	0.363636
																																		0.2655	0.26825	1	0.001	0.363636
																																		0.26825	0.271	7	0.007	2.54545
																																		0.271	0.27375	12	0.012	4.36364
																																		0.27375	0.2765	31	0.031	11.2727
																																		0.2765	0.27925	47	0.047	17.0909
																																		0.27925	0.282	71	0.071	25.8182
																																		0.282	0.28475	105	0.105	38.1818
																																		0.28475	0.2875	114	0.114	41.4545
																																		0.2875	0.29025	151	0.151	54.9091
																																		0.29025	0.293	152	0.152	55.2727
																																		0.293	0.29575	112	0.112	40.7273
																																		0.29575	0.2985	76	0.076	27.6364
																																		0.2985	0.30125	58	0.058	21.0909
																																		0.30125	0.304	26	0.026	9.45455
																																		0.304	0.30675	18	0.018	6.54545
																																		0.30675	0.3095	11	0.011	4
																																		0.3095	0.31225	4	0.004	1.45455
																																		0.31225	0.315	3	0.003	1.09091
																																		Descriptive statistics for the intervals :
																																		Lower bound [	Upper bound [	Frequency	Relative frequency	Density
																																		1.3	1.3225	0	0	0
																																		1.3225	1.345	0	0	0
																																		1.345	1.3675	0	0	0
																																		1.3675	1.39	3	0.003	0.133333
																																		1.39	1.4125	21	0.021	0.933333
																																		1.4125	1.435	64	0.064	2.84444
																																		1.435	1.4575	117	0.117	5.2
																																		1.4575	1.48	157	0.157	6.97778
																																		1.48	1.5025	180	0.18	8
																																		1.5025	1.525	134	0.134	5.95556
																																		1.525	1.5475	132	0.132	5.86667
																																		1.5475	1.57	76	0.076	3.37778
																																		1.57	1.5925	56	0.056	2.48889
																																		1.5925	1.615	33	0.033	1.46667
																																		1.615	1.6375	9	0.009	0.4
																																		1.6375	1.66	8	0.008	0.355556
																																		1.66	1.6825	8	0.008	0.355556
																																		1.6825	1.705	0	0	0
																																		1.705	1.7275	1	0.001	0.0444444
																																		1.7275	1.75	1	0.001	0.0444444
																																		Descriptive statistics for the intervals :
																																		Lower bound [	Upper bound [	Frequency	Relative frequency	Density
																																		0.21	0.2142	1	0.001	0.238095
																																		0.2142	0.2184	1	0.001	0.238095
																																		0.2184	0.2226	0	0	0
																																		0.2226	0.2268	5	0.005	1.19048
																																		0.2268	0.231	8	0.008	1.90476
																																		0.231	0.2352	17	0.017	4.04762
																																		0.2352	0.2394	18	0.018	4.28571
																																		0.2394	0.2436	44	0.044	10.4762
																																		0.2436	0.2478	58	0.058	13.8095
																																		0.2478	0.252	108	0.108	25.7143
																																		0.252	0.2562	103	0.103	24.5238
																																		0.2562	0.2604	113	0.113	26.9048
																																		0.2604	0.2646	157	0.157	37.381
																																		0.2646	0.2688	129	0.129	30.7143
																																		0.2688	0.273	103	0.103	24.5238
																																		0.273	0.2772	60	0.06	14.2857
																																		0.2772	0.2814	39	0.039	9.28571
																																		0.2814	0.2856	19	0.019	4.52381
																																		0.2856	0.2898	13	0.013	3.09524
																																		0.2898	0.294	4	0.004	0.952381

## Sheet: Supplementary Data 4.9
Supplementary Data 4.9: Mulvaney et al. (2012) James Ross Island ice core temperature dataset & guano/warm phase relationships calculated for this study
Reference: Mulvaney, R. et al. Recent Antarctic Peninsula warming relative to Holocene climate and ice-shelf history. Nature 489, 141–144 (2012). doi:10.1038/nature11391; reproduced in full with permission and with reanalysis undertaken for this study
dD and temperature anomaly data for the James Ross Island ice core
Temperature anomalies are relative to the 1961-1990 interval and were calculated by correcting for changes in ocean isotopic composition and then applying a temperature dependence of 6.4 +/- 1.3 (s.e.m.) per mill per °C derived in Abram et al 2011, JGR.
The uncertainty window for temperature anomalies is the standard error of the isotope-temperature dependence
References are listed in last worksheet
raw data				100-year averaged record														XLSTAT 2010.3.09 - Descriptive statistics - on 17/08/2016 at 16:02:34
Snow depth	JRI-1 age	dD		JRI-1 age (yr BP, 1950)			dD	T anom	T anom uncertainty window
(m)	yr BP (1950)	(per mill)		100 yr bin (top)	100 yr bin (bottom)	median	(per mill)	(°C)	upper (°C)	lower (°C)			Statistic	11.7-0 kyr	6-0 kyr	1-0.25 kyr		Descriptive statistics (Quantitative data):
0	-58	-116.959		-100	0	-50	-146.431	0.242499	0.201558	0.304313			No. of observations	116	61	75		ARD Guano Phase	Temp	Err	5				4						3				2				1
0.08	-57.9458	-141.428		0	100	50	-149.893	-0.298548	-0.248144	-0.374648			No. of missing values	0	0	0		Zone Temp & Mean Error Stats	13		12		11		10		9		8		7		6		5		4	4	3		2		1			ALL			11.7-0 kyr
0.15	-57.8982	-174.884		100	200	150	-148.05	-0.0109174	-0.00907417	-0.0137002			Sum of weights	116	61	75			Temp	Err	Temp	Err	Temp	Err	Temp	Err	Temp	Err	Temp	Err	Temp	Err	Temp	Err	Temp	Err	Temp	Err	Temp	Err	Temp	Err	Temp	Err		Temp	Err		Temp
0.26	-57.8233	-149.798		200	300	250	-149.731	-0.273937	-0.227688	-0.343764			Minimum	-0.986705	-0.986705	-1.7888		No. of observations (100-yr from n=4761)	14	14	14	14	3	3	4	4	6	6	3	3	2	2	8	8	5	5	4	4	5	5	13	13	8	8		89	89		118
0.35	-57.7618	-146.201		300	400	350	-150.57	-0.405345	-0.33691	-0.508668			Maximum	1.51738	0.584286	0.634368		No. of missing values	0	0	0	0	0	0	0	0	0	0	0	0	0	0	0	0	0	0	0	0	0	0	0	0	0	0		0	0		0
0.46	-57.6864	-178.866		400	500	450	-152.358	-0.685115	-0.569446	-0.859752			Freq. of minimum	1	1	1		Sum of weights	14	14	14	14	3	3	4	4	6	6	3	3	2	2	8	8	5	5	4	4	5	5	13	13	8	8		89	89		118
0.57	-57.6107	-177.181		500	600	550	-154.287	-0.986705	-0.820119	-1.23822			Freq. of maximum	1	1	1		Minimum	-0.986705	-0.20905	-0.643806	-0.136401	0.0893542	0.0189312	-0.0585138	-0.0123971	0.103859	0.0220043	0.252923	0.0535859	0.270502	0.0573103	0.0791136	0.0167615	-0.0612144	-0.0129693	-0.158228	-0.0335233	0.0531059	0.0112514	-0.0585176	-0.0123979	0.0580621	0.0123014		-0.986705	-0.20905		-0.986705
0.68	-57.5347	-131.419		600	700	650	-150.218	-0.351282	-0.291975	-0.440824			Range	2.50409	1.57099	2.42316		Maximum	0.242499	0.0513775	0.279246	0.0591628	0.328089	0.069511	0.584286	0.123791	0.450488	0.0954434	0.451424	0.0956417	0.375422	0.0795394	0.425527	0.0901548	0.40371	0.0855327	0.195	0.0413141	0.227638	0.0482288	0.377219	0.0799202	0.39027	0.0826851		0.584286	0.123791		1.51738
0.79	-57.4585	-125.761		700	800	750	-153.527	-0.868754	-0.722081	-1.0902			1st Quartile	0.0185464	-0.151102	-0.970223		Freq. of minimum	1	1	1	1	1	1	1	1	1	1	1	1	1	1	1	1	1	1	1	1	1	1	1	1	1	1		1	1		1
0.87	-57.403	-160.662		800	900	850	-150.888	-0.456904	-0.379764	-0.573369			Median	0.212579	0.108105	-0.657018		Freq. of maximum	1	1	1	1	1	1	1	1	1	1	1	1	1	1	1	1	1	1	1	1	1	1	1	1	1	1		1	1		1
0.97	-57.3333	-194.655		900	1000	950	-151.209	-0.50762	-0.421918	-0.637013			3rd Quartile	0.383085	0.270244	-0.180332		Range	1.2292	0.260427	0.923052	0.195564	0.238734	0.0505799	0.6428	0.136188	0.346629	0.0734391	0.198501	0.0420558	0.104921	0.0222292	0.346413	0.0733933	0.464925	0.098502	0.353229	0.0748374	0.174532	0.0369774	0.435737	0.0923181	0.332208	0.0703837		1.57099	0.33284		2.50409
1.05	-57.2775	-161.149		1000	1100	1050	-151.348	-0.529862	-0.440405	-0.664925			Sum	25.3722	0.67987	-45.1476		1st Quartile	-0.528217	-0.111911	-0.1454	-0.0308054	0.11841	0.0250871	0.168352	0.0356682	0.156551	0.033168	0.293987	0.062286	0.296732	0.0628676	0.191779	0.0406315	-0.0463474	-0.00981946	-0.0100488	-0.00212899	0.126962	0.0268991	0.00424818	0.000900047	0.117117	0.0248132		-0.0585138	-0.0123971		0.0241453
1.14	-57.2144	-160.308		1100	1200	1150	-150.648	-0.421002	-0.349924	-0.528316			Mean	0.218726	0.0111454	-0.601968		Median	-0.438953	-0.0929994	-0.0356292	-0.00754863	0.147466	0.0312431	0.261376	0.0553769	0.247054	0.0523424	0.335051	0.0709862	0.322962	0.0684248	0.235769	0.0499515	0.022559	0.00477951	0.0992279	0.0210231	0.135437	0.0286947	0.0601167	0.0127367	0.171198	0.0362711		0.126962	0.0268991		0.214674
1.22	-57.1582	-194.254		1200	1300	1250	-151.299	-0.523281	-0.434935	-0.656667			Variance (n)	0.190977	0.123287	0.284244		3rd Quartile	-0.311731	-0.0660454	0.118119	0.0250255	0.237777	0.0503771	0.355155	0.0752454	0.358695	0.0759955	0.393238	0.0833139	0.349192	0.0739821	0.29988	0.0635346	0.218708	0.046337	0.168084	0.0356113	0.155517	0.0329489	0.27531	0.058329	0.295208	0.0625448		0.265422	0.0562341		0.388844
1.32	-57.0878	-164.635		1300	1400	1350	-151.351	-0.531906	-0.442103	-0.667489			Variance (n-1)	0.192638	0.125342	0.288085		Sum	-6.07677	-1.28746	-0.822163	-0.174189	0.564909	0.119685	1.04852	0.222147	1.57075	0.332789	1.0394	0.220214	0.645924	0.13685	1.97343	0.418104	0.537416	0.11386	0.235228	0.0498369	0.69866	0.148023	1.6854	0.357081	1.67177	0.354192		4.77247	1.01113		28.153
1.42	-57.0171	-151.677		1400	1500	1450	-147.251	0.108105	0.0898538	0.135662			Standard deviation (n)	0.437009	0.351123	0.533145		Mean	-0.434055	-0.0919618	-0.058726	-0.0124421	0.188303	0.0398951	0.262131	0.0555368	0.261791	0.0554648	0.346466	0.0734046	0.322962	0.0684248	0.246679	0.052263	0.107483	0.0227721	0.058807	0.0124592	0.139732	0.0296045	0.129646	0.0274677	0.208971	0.0442739		0.0536233	0.011361		0.238585
1.49	-56.9676	-144.98		1500	1600	1550	-148.537	-0.0934446	-0.0776682	-0.117264			Standard deviation (n-1)	0.438905	0.354037	0.536735		Variance (n)	0.0906506	0.00406907	0.0734069	0.00329505	0.0103329	0.000463815	0.0518009	0.00232521	0.015908	0.00071407	0.00663228	0.000297706	0.00275208	0.000123534	0.0117822	0.000528873	0.0318913	0.00143152	0.0190232	0.000853902	0.00313243	0.000140607	0.019488	0.000874767	0.0141823	0.000636609		0.0941931	0.00422809		0.210805
1.57	-56.9108	-117.866		1600	1700	1650	-152.056	-0.643806	-0.535112	-0.807914			Variation coefficient	1.99798	31.5038	-0.885669		Variance (n-1)	0.0976237	0.00438208	0.0790536	0.00354851	0.0154993	0.000695723	0.0690679	0.00310028	0.0190896	0.000856884	0.00994842	0.000446559	0.00550417	0.000247068	0.0134654	0.000604426	0.0398641	0.0017894	0.0253642	0.00113854	0.00391553	0.000175758	0.021112	0.000947664	0.0162084	0.000727553		0.0952635	0.00427613		0.212607
1.64	-56.8609	-113.056		1700	1800	1750	-149.717	-0.27911	-0.231988	-0.350256			Skewness (Pearson)	0.198251	-0.893336	0.164924		Standard deviation (n)	0.301082	0.0637893	0.270937	0.0574025	0.101651	0.0215364	0.227598	0.0482204	0.126127	0.0267221	0.0814388	0.0172542	0.0524603	0.0111146	0.108546	0.0229972	0.178581	0.0378354	0.137925	0.0292216	0.0559681	0.0118578	0.139599	0.0295765	0.11909	0.0252311		0.306909	0.0650238		0.459136
1.74	-56.7896	-137.638		1800	1900	1850	-147.885	0.00650867	0.0054098	0.00816774			Skewness (Fisher)	0.200858	-0.916016	0.168309		Standard deviation (n-1)	0.312448	0.0661973	0.281165	0.0595694	0.124496	0.0263766	0.262808	0.0556802	0.138165	0.0292726	0.0997418	0.0211319	0.0741901	0.0157184	0.11604	0.0245851	0.19966	0.0423013	0.159262	0.0337422	0.0625742	0.0132574	0.1453	0.0307842	0.127312	0.0269732		0.308648	0.0653922		0.461094
1.85	-56.7108	-148.424		1900	2000	1950	-148.421	-0.077767	-0.0646375	-0.09759			Skewness (Bowley)	-0.0645361	-0.230378	0.206967		Variation coefficient	-0.69365	-0.69365	-4.61358	-4.61358	0.539825	0.539825	0.868261	0.868261	0.481785	0.481785	0.235056	0.235056	0.162435	0.162435	0.440029	0.440029	1.66148	1.66148	2.34538	2.34538	0.400539	0.400539	1.07677	1.07677	0.569886	0.569886		5.72343	5.72343		1.92441
1.93	-56.6533	-123.716		2000	2100	2050	-148.886	-0.151102	-0.125591	-0.189619			Kurtosis (Pearson)	0.765716	0.0830868	-0.398785		Skewness (Pearson)	0.324166	0.324166	-0.717576	-0.717576	0.53777	0.53777	0.0098926	0.0098926	0.19169	0.19169	0.207494	0.207494	0	0	0.186656	0.186656	0.643224	0.643224	-0.637948	-0.637948	0.0353641	0.0353641	0.27539	0.27539	0.442531	0.442531		-1.22794	-1.22794		0.326837
2.03	-56.5812	-134.698		2100	2200	2150	-147.674	0.037519	0.0311846	0.0470826			Kurtosis (Fisher)	0.853338	0.195524	-0.342232		Skewness (Fisher)	0.364437	0.364437	-0.806719	-0.806719	1.31726	1.31726	0.0171345	0.0171345	0.262482	0.262482	0.508254	0.508254			0.232801	0.232801	0.958861	0.958861	-1.10496	-1.10496	0.0527177	0.0527177	0.312692	0.312692	0.551933	0.551933		-1.24909	-1.24909		0.331061
2.11	-56.5234	-126.57		2200	2300	2250	-146.244	0.260186	0.216259	0.326508			Standard error of the mean	0.0407513	0.0453298	0.0619768		Skewness (Bowley)	0.175333	0.175333	0.166885	0.166885	0.513169	0.513169	0.00404135	0.00404135	0.104575	0.104575	0.172516	0.172516	1.05816e-15	1.24861e-15	0.186137	0.186137	0.480061	0.480061	-0.226915	-0.226915	0.40639	0.40639	0.58778	0.58778	0.39266	0.39266		-0.14514	-0.14514		-0.0448571
2.2	-56.4581	-129.512		2300	2400	2350	-148.726	-0.128294	-0.106634	-0.160996			Lower bound on mean (95%)	0.138005	-0.0795276	-0.72546		Kurtosis (Pearson)	0.266123	0.266123	-0.258676	-0.258676	-1.5	-1.5	-1.01164	-1.01164	-1.51149	-1.51149	-1.5	-1.5	-2	-2	-0.892859	-0.892859	-1.17609	-1.17609	-1.15946	-1.15946	-0.633277	-0.633277	-1.40559	-1.40559	-1.28906	-1.28906		1.29581	1.29581		0.724804
2.29	-56.3926	-152.487		2400	2500	2450	-146.17	0.270244	0.224618	0.33913			Upper bound on mean (95%)	0.299446	0.101818	-0.478477		Kurtosis (Fisher)	0.984045	0.984045	0.208774	0.208774			1.41274	1.41274	-1.9085	-1.9085					-0.475005	-0.475005	-0.704344	-0.704344	0.30408	0.30408	1.46689	1.46689	-1.49217	-1.49217	-1.30702	-1.30702		1.44224	1.44224		0.809104
2.38	-56.3268	-159.899		2500	2600	2550	-146.108	0.279246	0.2321	0.350426			Standard error(Skewness (Fisher))	0.224561	0.30627	0.2774		Standard error of the mean	0.0835052	0.017692	0.0751444	0.0159206	0.0718779	0.0152285	0.131404	0.0278401	0.0564057	0.0119505	0.0575859	0.0122005	0.0524603	0.0111146	0.0410265	0.00869214	0.0892906	0.0189177	0.0796308	0.0168711	0.027984	0.00592888	0.0402989	0.00853799	0.0450117	0.00953646		0.0327166	0.00693156		0.0424471
2.46	-56.2682	-140.525		2600	2700	2650	-147.114	0.121457	0.100951	0.152417			Standard error(Kurtosis (Fisher))	0.445528	0.603837	0.548211		Lower bound on mean (95%)	-0.614457	-0.130183	-0.221066	-0.0468364	-0.120963	-0.0256279	-0.156055	-0.0330628	0.116784	0.0247426	0.0986939	0.0209099	-0.343609	-0.0727994	0.1496	0.0316953	-0.140431	-0.0297526	-0.194614	-0.0412322	0.0620347	0.0131431	0.0418427	0.00886507	0.102462	0.0217084		-0.0113941	-0.00241403		0.154521
2.75	-56.0548	-135.036		2700	2800	2750	-145.786	0.328089	0.272697	0.411719			Mean absolute deviation	0.314098	0.283664	0.421238		Upper bound on mean (95%)	-0.253653	-0.0537406	0.103614	0.0219523	0.497568	0.105418	0.680317	0.144136	0.406799	0.086187	0.594238	0.125899	0.989534	0.209649	0.343758	0.0728307	0.355397	0.0752968	0.312228	0.0661506	0.217429	0.046066	0.21745	0.0460704	0.315479	0.0668395		0.118641	0.025136		0.322649
2.86	-55.9733	-141.749		2800	2900	2850	-146.937	0.147466	0.122569	0.185055			Median absolute deviation	0.180683	0.17114	0.34726		Standard error(Skewness (Fisher))	0.59738	0.59738	0.59738	0.59738	1.22474	1.22474	1.01419	1.01419	0.845154	0.845154	1.22474	1.22474			0.752101	0.752101	0.912871	0.912871	1.01419	1.01419	0.912871	0.912871	0.616336	0.616336	0.752101	0.752101		0.25541	0.25541		0.222697
2.97	-55.8915	-135.643		2900	3000	2950	-147.303	0.0893542	0.0742684	0.112131			Geometric mean					Standard error(Kurtosis (Fisher))	1.15405	1.15405	1.15405	1.15405			2.61861	2.61861	1.74078	1.74078					1.48088	1.48088	2	2	2.61861	2.61861	2	2	1.19087	1.19087	1.48088	1.48088		0.505611	0.505611		0.441885
3.08	-55.8096	-139.694		3000	3100	3050	-146.307	0.243974	0.202784	0.306164			Geometric standard deviation					Mean absolute deviation	0.217122	0.0460009	0.213478	0.0452289	0.0931905	0.019744	0.169401	0.0358903	0.117955	0.0249908	0.0699721	0.0148247	0.0524603	0.0111146	0.0850977	0.0180294	0.162981	0.0345302	0.118249	0.025053	0.0414762	0.00878742	0.130373	0.0276216	0.104288	0.0220951		0.230715	0.0488807		0.329604
3.19	-55.7273	-154.478		3100	3200	3150	-144.123	0.584286	0.48564	0.733221			Harmonic mean	0.433014				Median absolute deviation	0.115657	0.0245039	0.15041	0.0318669	0.0581117	0.0123119	0.168646	0.0357304	0.111868	0.0237011	0.0821283	0.0174002	0.0524603	0.0111146	0.0711685	0.0150782	0.0837734	0.0177488	0.077828	0.0164892	0.0200796	0.0042542	0.118634	0.0251346	0.0765402	0.0162163		0.145348	0.0307943		0.187403
3.25	-55.6823	-153.691		3200	3300	3250	-146.073	0.278778	0.231711	0.349839								Geometric mean					0.162904	0.034514			0.229659	0.048657	0.336947	0.0713878	0.318673	0.0675161	0.219457	0.0464957					0.126449	0.0267903			0.17427	0.036922
3.3	-55.6448	-138.97		3300	3400	3350	-148.227	-0.0585138	-0.0486349	-0.0734291				JRI				Geometric standard deviation					1.92712	1.92712			1.78224	1.78224	1.33603	1.33603	1.26083	1.26083	1.73407	1.73407					1.70782	1.70782			1.9515	1.9515
3.35	-55.6072	-133.952		3400	3500	3450	-146.704	0.17837	0.148256	0.223837				6-0 kyr >95% w mean u bound warm periods				Harmonic mean	-0.123084	-0.0260773	0.0854108	0.0180957	0.142717	0.030237	-0.51998	-0.110166	0.19999	0.0423712	0.32774	0.0694371	0.314441	0.0666195	0.189737	0.0401989	0.371327	0.0786717	0.131106	0.027777	0.111326	0.0235862	-0.116039	-0.0245847	0.14313	0.0303245		0.483887	0.10252		0.438113
3.4	-55.5695	-129.213		3500	3600	3550	-146.885	0.149278	0.124075	0.187329				min	max
3.41	-55.562	-133.797		3600	3700	3650	-147.171	0.103859	0.0863245	0.130333				0	100
3.45	-55.5318	-134.031		3700	3800	3750	-145.442	0.373014	0.310038	0.468097				2200	2500	broken
3.5	-55.494	-140.31		3800	3900	3850	-145.803	0.315737	0.262431	0.396219				2500	5300
3.52	-55.4789	-141.12		3900	4000	3950	-144.935	0.450488	0.374432	0.565319				5700	6000
3.55	-55.4562	-139.626		4000	4100	4050	-146.193	0.252923	0.210222	0.317393				6300	6700
3.6	-55.4184	-142.954		4100	4200	4150	-144.916	0.451424	0.37521	0.566493				6800	7300	broken
3.63	-55.3956	-151.894		4200	4300	4250	-145.655	0.335051	0.278484	0.420456				7400	9100
3.65	-55.3804	-148.562		4300	4400	4350	-146.062	0.270502	0.224833	0.339453				9300	12800
3.7	-55.3424	-153.903		4400	4500	4450	-145.384	0.375422	0.312039	0.471118
3.74	-55.312	-153.682		4500	4600	4550	-145.332	0.382591	0.317998	0.480114
3.75	-55.3044	-153.452		4600	4700	4650	-146.242	0.239591	0.19914	0.300663
3.8	-55.2663	-150.991		4700	4800	4750	-146.025	0.27231	0.226336	0.341722
3.85	-55.2281	-152.599		4800	4900	4850	-146.276	0.231946	0.192787	0.29107
3.9	-55.1899	-152.377		4900	5000	4950	-147.245	0.0791136	0.0657568	0.0992799
3.96	-55.144	-152.455		5000	5100	5050	-146.908	0.129973	0.108029	0.163103
4	-55.1133	-151.377		5100	5200	5150	-146.37	0.21238	0.176524	0.266517
4.05	-55.0749	-150.18		5200	5300	5250	-144.994	0.425527	0.353684	0.533994
4.07	-55.0595	-159.199		5300	5400	5350	-148.098	-0.0612144	-0.0508795	-0.076818
4.1	-55.0363	-155.237		5400	5500	5450	-147.989	-0.0463474	-0.0385225	-0.0581614
4.15	-54.9978	-154.825		5500	5600	5550	-147.533	0.022559	0.0187504	0.0283094
4.18	-54.9746	-155.645		5600	5700	5650	-146.263	0.218708	0.181784	0.274458
4.2	-54.9591	-152.373		5700	5800	5750	-145.064	0.40371	0.335551	0.506617
4.25	-54.9205	-155.989		5800	5900	5850	-147.383	0.0393444	0.0327018	0.0493734
4.29	-54.8895	-162.066		5900	6000	5950	-146.601	0.159111	0.132248	0.199669
4.3	-54.8817	-161.014		6000	6100	6050	-148.618	-0.158228	-0.131514	-0.198561
4.35	-54.8429	-156.929		6100	6200	6150	-146.341	0.195	0.162078	0.244706
4.4	-54.804	-128.831		6200	6300	6250	-147.235	0.0531059	0.04414	0.0666427
4.45	-54.7651	-141.061		6300	6400	6350	-146.695	0.135437	0.112571	0.169961
4.5	-54.7261	-147.732		6400	6500	6450	-146.553	0.155517	0.129261	0.195159
4.51	-54.7184	-154.227		6500	6600	6550	-146.721	0.126962	0.105527	0.159325
4.55	-54.6871	-149.963		6600	6700	6650	-146.063	0.227638	0.189205	0.285663
4.6	-54.648	-148.89		6700	6800	6750	-147.672	-0.0256835	-0.0213473	-0.0322303
4.62	-54.6324	-150.121		6800	6900	6850	-145.73	0.27531	0.228829	0.345487
4.65	-54.6089	-144.011		6900	7000	6950	-147.206	0.0427336	0.0355188	0.0536264
4.7	-54.5697	-138.401		7000	7100	7050	-147.439	0.00424818	0.00353095	0.00533105
4.73	-54.5461	-140.119		7100	7200	7150	-145.649	0.281512	0.233984	0.35327
4.75	-54.5304	-134.853		7200	7300	7250	-147.053	0.0601167	0.0499671	0.0754406
4.8	-54.491	-127.294		7300	7400	7350	-147.44	-0.00263357	-0.00218894	-0.00330487
4.84	-54.4595	-124.722		7400	7500	7450	-144.992	0.377219	0.313533	0.473373
4.85	-54.4516	-122.478		7500	7600	7550	-145.592	0.280978	0.233541	0.3526
4.9	-54.4121	-120.737		7600	7700	7650	-147.12	0.0398392	0.0331131	0.0499943
4.95	-54.3726	-137.204		7700	7800	7750	-145.971	0.216572	0.180008	0.271776
5	-54.333	-142.287		7800	7900	7850	-147.716	-0.0585176	-0.048638	-0.0734339
5.05	-54.2934	-156.435		7900	8000	7950	-146.082	0.19371	0.161006	0.243087
5.06	-54.2855	-164.794		8000	8100	8050	-145.94	0.212777	0.176853	0.267014
5.15	-54.2139	-156.991		8100	8200	8150	-144.818	0.384566	0.319639	0.482593
5.17	-54.198	-148.938		8200	8300	8250	-145.559	0.265422	0.220611	0.333079
5.2	-54.1741	-148.532		8300	8400	8350	-146.515	0.112342	0.0933752	0.140978
5.25	-54.1342	-146.489		8400	8500	8450	-146.45	0.118709	0.0986669	0.148968
5.28	-54.1103	-147.855		8500	8600	8550	-146.355	0.129619	0.107735	0.162659
5.3	-54.0944	-147.527		8600	8700	8650	-146.786	0.0580621	0.0482594	0.0728622
5.35	-54.0544	-141.926		8700	8800	8750	-144.629	0.39027	0.32438	0.48975
5.39	-54.0223	-144.019		8800	8900	8850	-144.782	0.361587	0.30054	0.453756
5.4	-54.0143	-141.009		8900	9000	8950	-144.716	0.366522	0.304642	0.459949
5.45	-53.9742	-140.46		9000	9100	9050	-144.712	0.361578	0.300532	0.453745
5.49	-53.9421	-155.938		9100	9200	9150	-146.807	0.0289042	0.0240243	0.0362719
5.5	-53.9341	-157.011		9200	9300	9250	-146.481	0.0736927	0.0612511	0.0924771
5.55	-53.8939	-160.699		9300	9400	9350	-143.208	0.577947	0.480372	0.725267
5.6	-53.8536	-167.075		9400	9500	9450	-142.994	0.604589	0.502515	0.7587
5.65	-53.8133	-161.489		9500	9600	9550	-140.915	0.922107	0.766426	1.15715
5.7	-53.7729	-157.593		9600	9700	9650	-141.765	0.782352	0.650267	0.981776
5.71	-53.7647	-156.136		9700	9800	9750	-140.358	0.994689	0.826754	1.24824
5.75	-53.7324	-150.272		9800	9900	9850	-141.514	0.807285	0.67099	1.01306
5.8	-53.692	-141.52		9900	10000	9950	-141.517	0.79967	0.66466	1.00351
5.82	-53.6758	-130.935		10000	10100	10050	-143.057	0.552403	0.45914	0.693211
5.85	-53.6514	-130.192		10100	10200	10150	-143.541	0.469806	0.390488	0.589561
5.9	-53.6108	-115.095		10200	10300	10250	-143.772	0.426771	0.354718	0.535555
5.93	-53.5864	-110.308		10300	10400	10350	-140.217	0.973887	0.809465	1.22213
5.95	-53.5701	-111.722		10400	10500	10450	-139.23	1.11963	0.930598	1.40502
6	-53.5293	-111.846		10500	10600	10550	-140.592	0.898704	0.746975	1.12779
6.05	-53.4886	-131.99		10600	10700	10650	-141.199	0.794606	0.660452	0.997152
6.1	-53.4477	-137.591		10700	10800	10750	-140.98	0.81862	0.680411	1.02729
6.15	-53.4069	-148.642		10800	10900	10850	-141.135	0.783825	0.651491	0.983624
6.16	-53.3986	-158.371		10900	11000	10950	-140.041	0.94335	0.784083	1.18381
6.2	-53.3658	-157.596		11000	11100	11050	-138.552	1.16413	0.967587	1.46087
6.25	-53.3249	-166.163		11100	11200	11150	-137.905	1.25344	1.04182	1.57294
6.27	-53.3084	-177.055		11200	11300	11250	-136.135	1.51738	1.2612	1.90417
6.3	-53.2837	-172.573		11300	11400	11350	-137.795	1.246	1.03564	1.56361
6.35	-53.2427	-170.202		11400	11500	11450	-139.57	0.956263	0.794816	1.20002
6.38	-53.2179	-162.849		11500	11600	11550	-137.378	1.28414	1.06734	1.61147
6.4	-53.2014	-162.315		11600	11700	11650	-135.924	1.49667	1.24398	1.87817
6.45	-53.1602	-154.576		11700	11800	11750	-136.925	1.32662	1.10265	1.66478
6.49	-53.1271	-165.385		11800	11900	11850	-134.907	1.62659	1.35197	2.04122
6.5	-53.1188	-158.489		11900	12000	11950	-140.25	0.780434	0.648672	0.979368
6.55	-53.0775	-170.184		12000	12100	12050	-137.121	1.25362	1.04197	1.57316
6.6	-53.036	-166.396		12100	12200	12150	-138.298	1.05638	0.878026	1.32565
6.65	-52.9946	-159.162		12200	12300	12250	-138.913	0.946684	0.786854	1.188
6.7	-52.953	-148.11		12300	12400	12350	-139.44	0.850741	0.707109	1.0676
6.71	-52.9447	-146.238		12400	12500	12450	-139.414	0.840587	0.69867	1.05485
6.75	-52.9114	-147.236		12500	12600	12550	-139.736	0.775959	0.644953	0.973752
6.8	-52.8698	-149.215		12600	12700	12650	-141.665	0.46042	0.382687	0.577782
6.82	-52.853	-153.867		12700	12800	12750	-143.08	0.22448	0.186581	0.2817
6.85	-52.828	-153.579		12800	12900	12850	-146.192	-0.275619	-0.229086	-0.345874
6.9	-52.7862	-159.402		12900	13000	12950	-147.528	-0.498497	-0.414335	-0.625565
6.93	-52.7611	-172.611		13000	13100	13050	-147.848	-0.562979	-0.467931	-0.706483
6.95	-52.7444	-176.021		13100	13200	13150	-148.344	-0.65428	-0.543817	-0.821057
7	-52.7025	-188.717		13200	13300	13250	-149.813	-0.896718	-0.745324	-1.12529
7.04	-52.669	-188.879		13300	13400	13350	-149.618	-0.880225	-0.731615	-1.1046
7.05	-52.6605	-190.364		13400	13500	13450	-149.204	-0.8298	-0.689704	-1.04132
7.1	-52.6185	-185.691		13500	13600	13550	-149.149	-0.834833	-0.693887	-1.04763
7.15	-52.5764	-171.049		13600	13700	13650	-146.823	-0.486688	-0.40452	-0.610746
7.2	-52.5343	-166.613		13700	13800	13750	-146.959	-0.521656	-0.433584	-0.654627
7.25	-52.4921	-153.699		13800	13900	13850	-148.036	-0.70296	-0.584279	-0.882146
7.26	-52.4836	-154.361		13900	14000	13950	-148.417	-0.775646	-0.644693	-0.97336
7.3	-52.4498	-153.663		14000	14100	14050	-146.826	-0.541535	-0.450107	-0.679574
7.35	-52.4075	-154.518		14100	14200	14150	-145.743	-0.386132	-0.320941	-0.484558
7.37	-52.3906	-155.027		14200	14300	14250	-144.728	-0.241365	-0.200615	-0.30289
7.4	-52.3651	-154.671
7.45	-52.3227	-152.311
7.48	-52.2972	-145.245
7.5	-52.2801	-148.204
7.55	-52.2376	-139.466
7.59	-52.2035	-126.54
7.6	-52.195	-130.289
7.65	-52.1523	-123.627
7.7	-52.1095	-120.308
7.75	-52.0667	-118.038
7.8	-52.0237	-116.335
7.81	-52.0152	-118.17
7.85	-51.9807	-115.38
7.9	-51.9377	-109.904
7.92	-51.9205	-114.562
7.95	-51.8946	-114.343
8	-51.8515	-116.761
8.03	-51.8255	-120.465
8.1	-51.765	-116.67
8.14	-51.7303	-124.624
8.15	-51.7216	-114.873
8.25	-51.6348	-124.27
8.36	-51.539	-151.753
8.47	-51.4428	-148.084
8.58	-51.3465	-131.353
8.69	-51.2499	-137.523
8.8	-51.1529	-141.858
8.85	-51.1087	-140.87
8.9	-51.0645	-145.409
8.91	-51.0557	-150.921
8.95	-51.0203	-150.037
9	-50.9759	-158.161
9.02	-50.9582	-167.618
9.05	-50.9315	-165.609
9.13	-50.8603	-166.6
9.24	-50.7622	-143.958
9.35	-50.6638	-145.188
9.46	-50.5651	-153.252
9.57	-50.4662	-162.621
9.68	-50.367	-156.92
9.79	-50.2673	-140.918
9.9	-50.1673	-137.371
10.01	-50.0668	-133.067
10.12	-49.9659	-147.232
10.23	-49.8645	-135.698
10.34	-49.7629	-121.263
10.45	-49.6609	-130.145
10.56	-49.5586	-143.912
10.67	-49.4559	-137.333
10.78	-49.3529	-148.929
10.89	-49.25	-145.957
11	-49.1472	-139.28
11.11	-49.0443	-138.736
11.22	-48.9414	-135.379
11.33	-48.8386	-146.691
11.35	-48.8199	-148.587
11.44	-48.7357	-127.592
11.5	-48.6796	-128.047
11.55	-48.6328	-130.726
11.6	-48.586	-133.863
11.65	-48.5393	-133.15
11.66	-48.5299	-133.556
11.7	-48.4925	-133.764
11.75	-48.4456	-135.536
11.77	-48.427	-140.816
11.8	-48.3988	-140.055
11.85	-48.3521	-147.068
11.88	-48.324	-154.398
11.9	-48.3053	-151.257
11.95	-48.2585	-150.032
11.99	-48.221	-141.598
12	-48.2117	-145.52
12.05	-48.1647	-139.976
12.1	-48.118	-129.69
12.15	-48.0712	-128.361
12.2	-48.0244	-131.166
12.21	-48.0151	-138.26
12.25	-47.9777	-140.447
12.3	-47.9309	-147.379
12.32	-47.9121	-152.059
12.35	-47.8841	-151.029
12.4	-47.8372	-149.851
12.43	-47.8091	-147.429
12.45	-47.7903	-146.682
12.5	-47.7434	-147.042
12.54	-47.7057	-145.802
12.55	-47.6963	-143.722
12.6	-47.6492	-142.5
12.63	-47.621	-130.315
12.65	-47.6021	-128.087
12.7	-47.555	-127.057
12.74	-47.5172	-126.677
12.75	-47.5078	-126.625
12.8	-47.4605	-127.849
12.85	-47.4132	-143.122
12.9	-47.3658	-159.106
12.95	-47.3184	-177.866
12.96	-47.309	-185.249
13	-47.2709	-182.916
13.05	-47.2235	-178.226
13.07	-47.2044	-155.605
13.1	-47.1759	-159.152
13.15	-47.1281	-142.639
13.2	-47.0803	-132.86
13.25	-47.0324	-128.07
13.3	-46.9844	-131.315
13.31	-46.9748	-131.179
13.35	-46.9364	-132.599
13.4	-46.8884	-131.691
13.42	-46.8692	-136.173
13.45	-46.8403	-135.328
13.5	-46.7923	-137.718
13.53	-46.7634	-139.976
13.55	-46.7442	-140.084
13.6	-46.6963	-139.49
13.64	-46.6578	-135.301
13.65	-46.6483	-135.78
13.7	-46.6003	-132.519
13.75	-46.5523	-128.765
13.8	-46.5043	-127.96
13.85	-46.4563	-127.235
13.86	-46.4467	-129.371
13.9	-46.4083	-130.834
13.95	-46.3603	-136.811
13.97	-46.3411	-143.291
14	-46.3123	-143.865
14.05	-46.2642	-149.271
14.08	-46.2354	-157.964
14.1	-46.2163	-156.042
14.15	-46.1682	-160.746
14.19	-46.1298	-165.882
14.2	-46.1202	-166.138
14.25	-46.0722	-162.76
14.3	-46.0241	-156.345
14.31	-46.0145	-157.723
14.35	-45.9761	-152.752
14.4	-45.928	-155.488
14.42	-45.9088	-154.91
14.45	-45.8799	-153.319
14.5	-45.8319	-148.938
14.53	-45.8031	-126.563
14.55	-45.7838	-127.871
14.6	-45.7358	-121.245
14.64	-45.6973	-138.538
14.65	-45.6877	-128.092
14.7	-45.6396	-145.929
14.75	-45.5915	-147.978
14.8	-45.5435	-145.839
14.85	-45.4954	-141.953
14.86	-45.4859	-140.125
14.9	-45.4474	-138.1
14.95	-45.3994	-134.263
14.97	-45.3801	-131.688
15	-45.3512	-129.981
15.05	-45.3031	-132.311
15.08	-45.2742	-143.653
15.1	-45.2549	-141.122
15.15	-45.2067	-150.125
15.19	-45.1681	-159.654
15.2	-45.1584	-159.055
15.25	-45.1101	-159.374
15.3	-45.0619	-158.484
15.35	-45.0135	-157.179
15.4	-44.9652	-156.791
15.45	-44.9168	-155.969
15.5	-44.8683	-150.837
15.51	-44.8586	-139.721
15.55	-44.8198	-140.43
15.6	-44.7712	-128.886
15.62	-44.7517	-120.138
15.65	-44.7225	-120.411
15.7	-44.6736	-116.001
15.73	-44.6443	-117.903
15.75	-44.6247	-117.187
15.8	-44.5757	-125.353
15.84	-44.5363	-139.013
15.85	-44.5264	-130.178
15.9	-44.4772	-140.651
15.95	-44.4279	-157.53
16	-44.3786	-157.746
16.05	-44.3293	-158.244
16.06	-44.3194	-155.905
16.1	-44.2799	-154.931
16.15	-44.2306	-144.679
16.17	-44.2109	-139.412
16.2	-44.1814	-139.112
16.25	-44.1321	-135.35
16.28	-44.1025	-133.159
16.3	-44.0829	-130.93
16.35	-44.0336	-131.134
16.39	-43.9942	-124.817
16.4	-43.9844	-124.528
16.45	-43.9351	-123.856
16.5	-43.8858	-121.298
16.55	-43.8365	-123.546
16.6	-43.7872	-129.12
16.61	-43.7774	-135.599
16.65	-43.7379	-137.259
16.7	-43.6887	-136.969
16.72	-43.669	-140.614
16.75	-43.6394	-137.121
16.8	-43.5901	-139.672
16.83	-43.5605	-148.006
16.85	-43.5407	-144.297
16.9	-43.4914	-144.771
16.94	-43.452	-145.618
16.95	-43.4421	-142.335
17	-43.3928	-143.067
17.05	-43.3434	-141.458
17.1	-43.2941	-142.368
17.15	-43.2448	-147.181
17.16	-43.2349	-153.024
17.2	-43.1954	-154.631
17.25	-43.146	-156.629
17.27	-43.1263	-157.131
17.3	-43.0968	-153.042
17.35	-43.0474	-151.898
17.38	-43.0178	-153.868
17.4	-42.9981	-151.295
17.45	-42.9487	-148.104
17.49	-42.9092	-141.867
17.5	-42.8993	-142.919
17.55	-42.8499	-136.389
17.6	-42.8005	-120.626
17.65	-42.7512	-116.017
17.7	-42.7017	-111.974
17.71	-42.6919	-113.313
17.75	-42.6523	-113.857
17.8	-42.6029	-112.404
17.82	-42.5832	-120.075
17.85	-42.5535	-117.008
17.9	-42.5043	-125.987
17.93	-42.4746	-131.69
17.95	-42.4549	-131.557
18	-42.4055	-136.438
18.04	-42.3659	-152.835
18.05	-42.356	-146.725
18.1	-42.3065	-158.017
18.14	-42.2668	-152.779
18.15	-42.2568	-151.294
18.2	-42.207	-154.243
18.25	-42.157	-153.997
18.3	-42.1069	-153.124
18.35	-42.0565	-162.029
18.36	-42.0464	-157.083
18.4	-42.006	-151.732
18.45	-41.9555	-147.693
18.47	-41.9353	-141.702
18.5	-41.9049	-141.604
18.55	-41.8543	-142.128
18.58	-41.8238	-132.075
18.6	-41.8036	-133.119
18.65	-41.7529	-128.978
18.69	-41.7125	-145.44
18.7	-41.7023	-138.749
18.75	-41.6518	-150.367
18.8	-41.6013	-153.201
18.85	-41.5507	-151.367
18.9	-41.5001	-151.449
18.91	-41.49	-148.951
18.95	-41.4496	-148.453
19	-41.399	-146.66
19.02	-41.3788	-142.235
19.05	-41.3485	-145.395
19.1	-41.2979	-141.94
19.13	-41.2676	-139.605
19.15	-41.2474	-141.592
19.2	-41.1967	-137.95
19.24	-41.1563	-142.461
19.25	-41.1462	-137.973
19.3	-41.0955	-141.746
19.35	-41.045	-154.377
19.4	-40.9944	-156.95
19.45	-40.9438	-161.155
19.46	-40.9336	-167.279
19.5	-40.8932	-165.859
19.55	-40.8425	-169.868
19.57	-40.8223	-174.208
19.6	-40.7919	-173.385
19.65	-40.7413	-173.395
19.68	-40.7109	-169.755
19.7	-40.6906	-170.039
19.75	-40.64	-165.797
19.79	-40.5994	-166.469
19.8	-40.5893	-164.174
19.85	-40.5387	-164.099
19.9	-40.4881	-161.842
19.95	-40.4373	-157.776
20	-40.3867	-150.266
20.01	-40.3766	-144.115
20.05	-40.336	-142.546
20.1	-40.2854	-135.554
20.12	-40.265	-133.842
20.15	-40.2346	-132.984
20.2	-40.1839	-134.826
20.23	-40.1535	-142.945
20.25	-40.1333	-138.599
20.3	-40.0827	-144.988
20.34	-40.0421	-154.032
20.35	-40.032	-152.124
20.4	-39.9814	-152.492
20.45	-39.9308	-149.113
20.5	-39.8802	-146.247
20.55	-39.8294	-139.18
20.56	-39.8193	-133.542
20.6	-39.7787	-132.535
20.65	-39.7278	-125.314
20.67	-39.7075	-121.966
20.7	-39.6769	-120.846
20.75	-39.6258	-118.213
20.78	-39.595	-124.415
20.8	-39.5745	-119.331
20.85	-39.5232	-121.855
20.89	-39.482	-125.827
20.9	-39.4716	-123.258
20.95	-39.4201	-122.337
21	-39.3685	-121.444
21.05	-39.3169	-118.984
21.1	-39.2652	-122.718
21.11	-39.2549	-127.249
21.15	-39.2135	-124.432
21.2	-39.1618	-123.373
21.22	-39.1412	-120.923
21.25	-39.1101	-120.243
21.3	-39.0584	-118.371
21.33	-39.0273	-123.87
21.35	-39.0066	-119.938
21.4	-38.9547	-123.367
21.44	-38.9132	-149.038
21.45	-38.9028	-136.101
21.5	-38.8509	-153.173
21.55	-38.799	-163.619
21.6	-38.7471	-162.266
21.65	-38.6951	-165.2
21.66	-38.6848	-170.188
21.7	-38.6432	-167.062
21.75	-38.5913	-167.619
21.77	-38.5706	-168.118
21.8	-38.5394	-166.154
21.85	-38.4875	-163.233
21.88	-38.4564	-163.441
21.9	-38.4357	-161.994
21.95	-38.3837	-159.323
21.99	-38.3422	-151.246
22	-38.3318	-152.101
22.05	-38.2798	-147.784
22.1	-38.2279	-128.083
22.15	-38.1759	-124.239
22.2	-38.1239	-117.479
22.21	-38.1137	-119.391
22.25	-38.0721	-118.787
22.3	-38.0201	-125.461
22.32	-37.9993	-136.196
22.35	-37.9681	-132.948
22.4	-37.9161	-133.666
22.43	-37.8849	-146.143
22.45	-37.8641	-133.119
22.5	-37.8122	-149.01
22.54	-37.7706	-165.633
22.55	-37.7602	-162.6
22.6	-37.7081	-168.282
22.65	-37.6562	-170.471
22.7	-37.6041	-169.678
22.75	-37.5521	-164.981
22.76	-37.5417	-158.101
22.8	-37.5001	-158.652
22.85	-37.4482	-151.567
22.87	-37.4274	-142.493
22.9	-37.3962	-142.912
22.95	-37.3441	-137.407
22.98	-37.313	-139.008
23	-37.2922	-136.337
23.05	-37.2401	-138.041
23.09	-37.1983	-164.109
23.1	-37.1879	-159.861
23.15	-37.1358	-172.158
23.2	-37.0836	-177.989
23.25	-37.0314	-179.623
23.3	-36.9791	-173.741
23.31	-36.9687	-167.804
23.35	-36.9268	-161.821
23.4	-36.8746	-164.761
23.42	-36.8536	-170.035
23.45	-36.8222	-168.384
23.5	-36.7698	-171.987
23.53	-36.7383	-174.641
23.55	-36.7173	-175.442
23.6	-36.6647	-175.8
23.64	-36.6225	-162.734
23.65	-36.612	-169.29
23.7	-36.5592	-155.715
23.75	-36.5062	-148.553
23.8	-36.4531	-147.09
23.85	-36.3999	-147.383
23.86	-36.3892	-151.372
23.9	-36.3467	-150.618
23.95	-36.2933	-155.085
23.97	-36.272	-161.944
24	-36.2401	-160.186
24.05	-36.1867	-163.608
24.08	-36.1548	-165.93
24.1	-36.1334	-165.168
24.15	-36.0802	-163.697
24.19	-36.0376	-153.844
24.2	-36.0269	-156.688
24.25	-35.9737	-149.616
24.3	-35.9204	-139.854
24.35	-35.8672	-138.025
24.4	-35.814	-136.448
24.41	-35.8033	-137.691
24.45	-35.7606	-136.623
24.5	-35.7074	-137.969
24.52	-35.6861	-138.25
24.55	-35.6542	-137.844
24.6	-35.6008	-137.023
24.63	-35.5689	-137.442
24.65	-35.5476	-136.37
24.7	-35.4943	-137.233
24.74	-35.4516	-153.862
24.75	-35.4409	-151.277
24.8	-35.3876	-153.262
24.85	-35.3343	-153.021
24.9	-35.2811	-149.778
24.95	-35.2276	-144.814
24.96	-35.2171	-138.533
25	-35.1743	-137.815
25.05	-35.121	-133.515
25.07	-35.0996	-129.349
25.1	-35.0677	-128.583
25.15	-35.0144	-126.956
25.18	-34.9823	-126.718
25.2	-34.9609	-125.322
25.25	-34.9076	-125.48
25.29	-34.8649	-132.616
25.3	-34.8542	-130.796
25.35	-34.8008	-134.231
25.4	-34.7475	-139.611
25.45	-34.6941	-140.763
25.5	-34.6406	-144.081
25.51	-34.63	-147.499
25.55	-34.5872	-147.345
25.6	-34.5338	-148.857
25.62	-34.5125	-150.379
25.65	-34.4804	-148.956
25.7	-34.4271	-151.32
25.73	-34.3952	-163.509
25.75	-34.3738	-159.883
25.8	-34.3205	-161.189
25.84	-34.2779	-156.356
25.85	-34.2672	-156.731
25.9	-34.2138	-152.664
25.95	-34.1603	-144.657
26	-34.1067	-142.785
26.05	-34.053	-134.452
26.06	-34.0422	-137.739
26.1	-33.9991	-138.117
26.15	-33.9451	-140.836
26.17	-33.9234	-146.975
26.2	-33.891	-145.757
26.25	-33.8368	-147.21
26.28	-33.8041	-148.245
26.3	-33.7824	-148.062
26.35	-33.7281	-145.652
26.39	-33.6846	-142.27
26.4	-33.6736	-144.166
26.45	-33.6192	-142.249
26.5	-33.5647	-139.423
26.55	-33.5103	-140.635
26.6	-33.4558	-134.596
26.61	-33.4449	-134.157
26.65	-33.4012	-135.093
26.7	-33.3467	-133.86
26.72	-33.3248	-140.002
26.75	-33.2921	-137.123
26.8	-33.2374	-142.493
26.83	-33.2047	-148.138
26.85	-33.1828	-145.895
26.9	-33.1281	-146.845
26.94	-33.0844	-148.157
26.95	-33.0734	-150.162
27	-33.0188	-146.688
27.05	-32.9642	-142.63
27.1	-32.9095	-139.717
27.15	-32.8548	-136.529
27.16	-32.8439	-136.895
27.2	-32.8001	-134.766
27.25	-32.7455	-138.159
27.27	-32.7236	-144.756
27.3	-32.6908	-143.19
27.35	-32.6361	-145.538
27.38	-32.6033	-148.336
27.4	-32.5814	-145.663
27.45	-32.5268	-148.604
27.49	-32.483	-163.154
27.5	-32.472	-157.855
27.55	-32.4173	-165.813
27.6	-32.3626	-174.195
27.65	-32.3079	-175.071
27.7	-32.2531	-167.595
27.71	-32.2421	-159.2
27.75	-32.1984	-158.275
27.8	-32.1437	-154.014
27.82	-32.1217	-156.068
27.85	-32.0889	-151.439
27.9	-32.0342	-153.614
27.93	-32.0012	-152.136
27.95	-31.9794	-152.534
28	-31.9245	-148.85
28.04	-31.8807	-137.714
28.05	-31.8698	-139.914
28.1	-31.815	-133.338
28.15	-31.7603	-133.818
28.2	-31.7055	-133.998
28.25	-31.6506	-147.134
28.26	-31.6397	-153.236
28.3	-31.5959	-152.78
28.35	-31.541	-151.867
28.37	-31.5191	-148.111
28.4	-31.4862	-152.251
28.45	-31.4312	-143.42
28.48	-31.3983	-143.576
28.5	-31.3764	-145.177
28.55	-31.3216	-146.066
28.59	-31.2777	-142.584
28.6	-31.2668	-143.545
28.65	-31.2119	-139.001
28.7	-31.1571	-131.707
28.75	-31.102	-134.028
28.8	-31.047	-136.897
28.81	-31.0359	-136.866
28.85	-30.9918	-135.571
28.9	-30.9364	-138.532
28.92	-30.9143	-142.932
28.95	-30.8809	-141.493
29	-30.8251	-142.8
29.03	-30.7916	-146.301
29.05	-30.7692	-143.203
29.1	-30.7133	-145.344
29.14	-30.6684	-154.119
29.15	-30.6571	-149.917
29.2	-30.601	-153.233
29.25	-30.5448	-155.417
29.3	-30.4887	-154.764
29.35	-30.4327	-153.156
29.36	-30.4214	-155.453
29.4	-30.3766	-153.953
29.45	-30.3206	-159.624
29.47	-30.2982	-170.263
29.5	-30.2646	-166.966
29.55	-30.2085	-173.467
29.58	-30.1749	-179.389
29.6	-30.1524	-176.847
29.65	-30.0964	-175.843
29.69	-30.0516	-171.688
29.7	-30.0404	-172.345
29.75	-29.9842	-166.214
29.8	-29.9282	-158.417
29.85	-29.8721	-154.957
29.9	-29.8161	-149.523
29.91	-29.8048	-148.702
29.95	-29.7599	-147.078
30	-29.7038	-145.686
30.02	-29.6814	-146.059
30.05	-29.6477	-144.764
30.1	-29.5916	-142.171
30.13	-29.5579	-145.498
30.15	-29.5355	-142.391
30.2	-29.4794	-143.208
30.24	-29.4344	-150.817
30.25	-29.4231	-146.635
30.28	-29.3895	-147.147
30.3	-29.367	-149.125
30.33	-29.3333	-150.022
30.35	-29.3109	-153.496
30.38	-29.2771	-152.046
30.4	-29.2547	-152.939
30.43	-29.221	-153.668
30.45	-29.1985	-153.746
30.46	-29.1872	-155.285
30.48	-29.1648	-154.15
30.5	-29.1424	-154.331
30.53	-29.1086	-154.327
30.55	-29.0862	-152.906
30.57	-29.0636	-150.988
30.58	-29.0524	-151.452
30.6	-29.03	-150.635
30.63	-28.9963	-148.876
30.65	-28.9737	-146.628
30.68	-28.9401	-145.617
30.7	-28.9175	-144.606
30.73	-28.8838	-145.536
30.75	-28.8613	-143.398
30.78	-28.8275	-142.633
30.79	-28.8163	-141.938
30.8	-28.8051	-143.147
30.83	-28.7714	-142.473
30.85	-28.7489	-143.245
30.88	-28.7152	-143.088
30.9	-28.6927	-147.009
30.93	-28.659	-144.506
30.95	-28.6365	-145.353
30.98	-28.6029	-147.013
31	-28.5803	-147.857
31.01	-28.5691	-149.993
31.03	-28.5467	-148.955
31.05	-28.5241	-150.661
31.08	-28.4903	-148.105
31.1	-28.4678	-146.84
31.12	-28.4453	-146.216
31.13	-28.434	-146.16
31.15	-28.4115	-145.693
31.18	-28.3776	-145.323
31.2	-28.3551	-145.435
31.23	-28.3212	-141.04
31.34	-28.1969	-150.902
31.45	-28.0724	-161.901
31.56	-27.9476	-160.711
31.67	-27.8223	-145.365
31.78	-27.6966	-137.383
31.89	-27.5701	-138.208
32	-27.4436	-129.887
32.11	-27.3169	-118.912
32.22	-27.1905	-124.604
32.33	-27.064	-134.975
32.45	-26.9258	-142.78
32.56	-26.7992	-142.201
32.67	-26.6726	-138.534
32.78	-26.546	-139.769
32.89	-26.4193	-151.892
33	-26.2925	-171.659
33.11	-26.1657	-178.222
33.22	-26.039	-176.785
33.33	-25.9121	-166.964
33.44	-25.7851	-152.965
33.53	-25.6813	-139.75
33.64	-25.5545	-130.302
33.75	-25.4277	-124.628
33.86	-25.3006	-127.5
33.97	-25.1731	-150.295
34.1	-25.022	-175.127
34.21	-24.8938	-164.442
34.32	-24.7651	-146.68
34.43	-24.6362	-143.31
34.54	-24.5069	-129.37
34.65	-24.3772	-127.722
34.76	-24.2473	-136.068
34.87	-24.1174	-130.283
34.98	-23.9877	-120.663
35.09	-23.8578	-119.389
35.2	-23.728	-127.303
35.31	-23.5981	-141.603
35.42	-23.4682	-145.536
35.53	-23.3382	-145.746
35.64	-23.2081	-143.655
[truncated: 3,963 more rows]
[truncated: 9 more columns]

## Sheet: Supplementary Data 4.10
Supplementary Data 4.10: Etourneau et al. (2013) Temperature dataset & 6-0 ka with reanalysis undertaken for this study
[truncated: 104 more rows]

[truncated: 1 more sheets: Supplementary Data 4.11]
