# Supplementary material for: Past penguin colony responses to explosive volcanism on the Antarctic Peninsula
Source: Nat Commun. 2017 Apr 11;8:14914. doi: 10.1038/ncomms14914 (PMC5394244; doi:10.1038/ncomms14914)
Supplement: Supplementary Data 5 — Key datasets for Figure 5 [file ncomms14914-s6.xlsx]

## Sheet: Supplementary Data 5
Supplementary Data 5: Figure 5 Published penguin location and recalibrated age data from the Antarctic Peninsula
	Summary											Map	Location ordered information			General location					Penguin information		Radiocarbon dating data				Calibrated radiocarbon ages: MARINE13 OXCAL (cal yr BP) DR = 700 ± 50													Species ordered
	Penguin species	Periods of penguin occupation (median cal yrs BP) MARINE13 Calibration curve ±2s										Fig 1a-c labels	ID	Site	Location	Lat. (S)	Long. (W)	Location ZONE	Location ID	Sample	Species	Material	Laboratory number	Conventional age (14C yrs BP)			ID	max	-	min	conf. int. %	mean	±	1s	median	Notes				Species	Species no.	Location ZONE	Location ID	ID	Site	Location	Sample	Material	Laboratory number
		M/SAP			NE-AP			NW-AP / SSI				1	P1	Biscoe Point	M/SAP	-64.8186	-63.7756	1	1.1	site 5, TP 1, level 1	Pygoscelis adeliae	bone	CAMS 42373	1180	±	50	R_Date P1	250	-	...	95.4	120	±	75	115	Warning! Date may extend out of range - 1180+/-50BP				Pygoscelis adeliae	1	1	1.1	P1	Biscoe Point	M/SAP	site 5, TP 1, level 1	bone	CAMS 42373
	Pygoscelis adeliae	75	-	745	145	-	535						P2	Biscoe Point	M/SAP	-64.8186	-63.7756	1	1.1	site 5, TP 1, level 1	Pygoscelis adeliae	bone	CAMS 42372	1350	±	50	R_Date P2	460	-	115	95.4	290	±	90	295	Warning! Date may extend out of range - 1350+/-50BP				Pygoscelis adeliae	1	1	1.1	P2	Biscoe Point	M/SAP	site 5, TP 1, level 1	bone	CAMS 42372
		1900	-	2275	850	-	1250*						P3	Biscoe Point	M/SAP	-64.8186	-63.7756	1	1.1	site 3, level 1	Pygoscelis adeliae	bone	CAMS 42378	1460	±	50	R_Date P3	505	-	270	95.4	390	±	65	395					Pygoscelis adeliae	1	1	1.1	P3	Biscoe Point	M/SAP	site 3, level 1	bone	CAMS 42378
	Pygoscelis papua												P4	Biscoe Point	M/SAP	-64.8186	-63.7756	1	1.1	site 4, level 1	Pygoscelis adeliae	bone	CAMS 42379	1460	±	50	R_Date P4	505	-	270	95.4	390	±	65	395					Pygoscelis adeliae	1	1	1.1	P4	Biscoe Point	M/SAP	site 4, level 1	bone	CAMS 42379
	Pygoscelis sp.	490	-	895	-65	-	5200*	55	-	450			P5	Biscoe Point	M/SAP	-64.8186	-63.7756	1	1.1	site 1, TP 1, level 1	Pygoscelis adeliae	bone	CAMS 42370	1530	±	50	R_Date P5	560	-	295	95.4	445	±	65	455					Pygoscelis adeliae	1	1	1.1	P5	Biscoe Point	M/SAP	site 1, TP 1, level 1	bone	CAMS 42370
		1220	-	1490	5300	-	5550*						P6	Biscoe Point	M/SAP	-64.8186	-63.7756	1	1.1	site 1, TP 1, level 1	Pygoscelis adeliae	bone	CAMS 42007	1540	±	50	R_Date P6	590	-	300	95.4	455	±	65	465					Pygoscelis adeliae	1	1	1.1	P6	Biscoe Point	M/SAP	site 1, TP 1, level 1	bone	CAMS 42007
		1715	-	2050									P7	Biscoe Point	M/SAP	-64.8186	-63.7756	1	1.1	site 5, TP 1, level 2	Pygoscelis adeliae	bone	CAMS 42375	1580	±	50	R_Date P7	635	-	360	95.4	495	±	65	500					Pygoscelis adeliae	1	1	1.1	P7	Biscoe Point	M/SAP	site 5, TP 1, level 2	bone	CAMS 42375
		2315	-	2750									P8	Biscoe Point	M/SAP	-64.8186	-63.7756	1	1.1	site 5, TP 1, level 2	Pygoscelis adeliae	bone	CAMS 42374	1600	±	40	R_Date P8	635	-	415	95.4	515	±	55	515					Pygoscelis adeliae	1	1	1.1	P8	Biscoe Point	M/SAP	site 5, TP 1, level 2	bone	CAMS 42374
		3265	-	3975									P9	Biscoe Point	M/SAP	-64.8186	-63.7756	1	1.1	site 5, TP 1, level 3	Pygoscelis adeliae	bone	CAMS 42376	1600	±	40	R_Date P9	635	-	415	95.4	515	±	55	515					Pygoscelis adeliae	1	1	1.1	P9	Biscoe Point	M/SAP	site 5, TP 1, level 3	bone	CAMS 42376
		4950	-	5900									P10	Biscoe Point	M/SAP	-64.8186	-63.7756	1	1.1	site 2, level 1	Pygoscelis adeliae	bone	CAMS 42377	1650	±	50	R_Date P10	660	-	450	95.4	555	±	55	555					Pygoscelis adeliae	1	1	1.1	P10	Biscoe Point	M/SAP	site 2, level 1	bone	CAMS 42377
	Pygoscelis antarctica							40	-	540			P11	Biscoe Point	M/SAP	-64.8186	-63.7756	1	1.1	site 1, TP 1, level 2	Pygoscelis adeliae	bone	CAMS 42371	1790	±	40	R_Date P11	765	-	530	95.4	650	±	60	650					Pygoscelis adeliae	1	1	1.1	P11	Biscoe Point	M/SAP	site 1, TP 1, level 2	bone	CAMS 42371
								5400	-	5500		2	P12	Cormorant Island	M/SAP	-64.7929	-63.9675	1	1.2	site 1, TP 1, level 2	Pygoscelis sp.	bone	CAMS 42008	1700	±	50	R_Date P12	685	-	480	95.4	585	±	50	585					Pygoscelis adeliae	1	1	1.3	P14	Ginger Island	M/SAP	TP 1, level 4	bone	Beta 141905
													P13	Cormorant Island	M/SAP	-64.7929	-63.9675	1	1.2	site 1, TP 1, level 3	Pygoscelis sp.	bone	CAMS 42009	1760	±	60	R_Date P13	760	-	500	95.4	630	±	65	625					Pygoscelis adeliae	1	1	1.3	P15	Ginger Island	M/SAP	TP 1, level 5	bone	Beta 141906
	Periods of penguin occupation (cal yrs BP) at different locations across the Antarctic Peninsula. Compilation is based on calibrated 2σ-ranges (95% confidence interval in cal yrs BP) of penguin remains published by Emslie (2001), del Valle et al. (2002), Emslie et al. (2013); SSI: South Shetland Islands; M/SAP: central/southern Antarctic Peninsula; NE-AP: northeastern Antarctic Peninsula. * = cal…											3	P14	Ginger Island	M/SAP	-67.75	-68.7	1	1.3	TP 1, level 4	Pygoscelis adeliae	bone	Beta 141905	1580	±	50	R_Date P14	635	-	360	95.4	495	±	65	500					Pygoscelis adeliae	1	1	1.3	P16	Ginger Island	M/SAP	TP 1, level 7	bone	Beta 144171
													P15	Ginger Island	M/SAP	-67.75	-68.7	1	1.3	TP 1, level 5	Pygoscelis adeliae	bone	Beta 141906	1770	±	40	R_Date P15	745	-	520	95.4	630	±	55	635					Pygoscelis adeliae	1	1	1.3	P17	Ginger Island	M/SAP	TP 1, level 3	bone	Beta 141904
													P16	Ginger Island	M/SAP	-67.75	-68.7	1	1.3	TP 1, level 7	Pygoscelis adeliae	bone	Beta 144171	3130	±	40	R_Date P16	2275	-	1910	95.4	2075	±	90	2070					Pygoscelis adeliae	1	1	1.4	P18	Humble Island	M/SAP	site 1, level 1	bone	CAMS 42006
													P17	Ginger Island	M/SAP	-67.75	-68.7	1	1.3	TP 1, level 3	Pygoscelis adeliae	bone	Beta 141904	1090	±	40	R_Date P17	230	-	...	95.4	75	±	55	60	Warning! Date may extend out of range - 1090+/-40BP				Pygoscelis adeliae	1	1	1.4	P19	Humble Island	M/SAP	site 1, level 1	bone	CAMS 42004
												4	P18	Humble Island	M/SAP	-64.7667	-64.1	1	1.4	site 1, level 1	Pygoscelis adeliae	bone	CAMS 42006	1160	±	50	R_Date P18	240	-	...	95.4	110	±	75	100	Warning! Date may extend out of range - 1160+/-50BP				Pygoscelis adeliae	1	1	1.4	P20	Humble Island	M/SAP	site 1, level 1	bone	CAMS 42003
													P19	Humble Island	M/SAP	-64.7667	-64.1	1	1.4	site 1, level 1	Pygoscelis adeliae	bone	CAMS 42004	1360	±	40	R_Date P19	450	-	135	95.4	310	±	80	310	Warning! Date may extend out of range - 1360+/-40BP				Pygoscelis adeliae	1	1	1.6	P33	Litchfield Island	M/SAP	modern TP, level 3	bone	CAMS 42011
													P20	Humble Island	M/SAP	-64.7667	-64.1	1	1.4	site 1, level 1	Pygoscelis adeliae	bone	CAMS 42003	1400	±	50	R_Date P20	495	-	145	95.4	345	±	70	350	Warning! Date may extend out of range - 1400+/-50BP				Pygoscelis adeliae	1	1	1.6	P34	Litchfield Island	M/SAP	site 2, TP 2, level 2	bone	CAMS 42000
												5	P21	Lagoon Island	M/SAP	-67.5833	-68.2667	1	1.5	site 2, TP 1, level 2	Pygoscelis sp.	bone	Beta 141907	1910	±	40	R_Date P21	895	-	650	95.4	765	±	65	760					Pygoscelis adeliae	1	1	1.6	P35	Litchfield Island	M/SAP	site 2, TP 1, level 1	bone	CAMS 41997
													P22	Lagoon Island	M/SAP	-67.5833	-68.2667	1	1.5	site 4, TP 1, level 2	Pygoscelis sp.	bone	Beta 141917	2490	±	50	R_Date P22	1515	-	1215	95.4	1350	±	75	1340					Pygoscelis adeliae	1	1	1.6	P36	Litchfield Island	M/SAP	site 1, TP 2, level 1	bone	CAMS 42380
													P23	Lagoon Island	M/SAP	-67.5833	-68.2667	1	1.5	site 3, TP 1, level 2	Pygoscelis sp.	bone	Beta 141912	2980	±	50	R_Date P23	2075	-	1705	95.4	1890	±	90	1890					Pygoscelis adeliae	1	1	1.6	P37	Litchfield Island	M/SAP	site 1, TP 2, level 2	bone	CAMS 42002
													P24	Lagoon Island	M/SAP	-67.5833	-68.2667	1	1.5	site 3, TP 1, level 3	Pygoscelis sp.	bone	Beta 141913	3510	±	70	R_Date P24	2735	-	2335	95.4	2545	±	110	2550					Pygoscelis adeliae	1	1	1.6	P38	Litchfield Island	M/SAP	site 2, TP 2, level 1	bone	CAMS 41999
													P25	Lagoon Island	M/SAP	-67.5833	-68.2667	1	1.5	site 2, TP 1, level 6	Pygoscelis sp.	bone	Beta 141911	4240	±	50	R_Date P25	3605	-	3245	95.4	3430	±	85	3430					Pygoscelis adeliae	1	1	1.6	P39	Litchfield Island	M/SAP	site 1, TP 2, level 1	bone	CAMS 42001
													P26	Lagoon Island	M/SAP	-67.5833	-68.2667	1	1.5	site 2, TP 1, level 4	Pygoscelis sp.	bone	Beta 141909	4390	±	50	R_Date P26	3810	-	3430	95.4	3610	±	95	3605					Pygoscelis adeliae	1	1	1.6	P40	Litchfield Island	M/SAP	site 2, TP 1, level 2	bone	CAMS 41998
													P27	Lagoon Island	M/SAP	-67.5833	-68.2667	1	1.5	site 2, TP 1, level 3	Pygoscelis sp.	bone	Beta 141908	4440	±	50	R_Date P27	3855	-	3475	95.4	3670	±	95	3670					Pygoscelis adeliae	1	1	1.6	P41	Torgersen Island	M/SAP	TP 1, level 1	bone	CAMS 42010
													P28	Lagoon Island	M/SAP	-67.5833	-68.2667	1	1.5	site 2, TP 1, level 5	Pygoscelis sp.	bone	Beta 141910	4550	±	50	R_Date P28	4005	-	3600	95.4	3805	±	100	3805					Pygoscelis adeliae	1	2	2.2	P42	Devil Island	N-AP	surface	bone	UA 1033
													P29	Lagoon Island	M/SAP	-67.5833	-68.2667	1	1.5	site 4, TP 1, level 4	Pygoscelis sp.	eggshell	Beta 144170	5550	±	40	R_Date P29	5310	-	4940	95.4	5140	±	100	5145					Pygoscelis adeliae	1	2	2.2	P43	Devil Island	N-AP	TP 1, level 3	bone	Beta 143249
													P30	Lagoon Island	M/SAP	-67.5833	-68.2667	1	1.5	site 3, TP 1, level 4	Pygoscelis sp.	bone	Beta 141914	5610	±	80	R_Date P30	5470	-	4940	95.4	5210	±	135	5220					Pygoscelis cf. P. adeliae	1	4	4	P56	Penguin Island	N-AP / SSI	Surface	bone	CAMS 14815
													P31	Lagoon Island	M/SAP	-67.5833	-68.2667	1	1.5	site 3, TP 1, level 5	Pygoscelis sp.	bone	Beta 141915	5920	±	50	R_Date P31	5750	-	5425	95.4	5580	±	80	5580					Pygoscelis cf. P. adeliae	1	2	2.2	P44	Seymour Island	N-AP	surface	bone	CAMS 14814
													P32	Lagoon Island	M/SAP	-67.5833	-68.2667	1	1.5	site 3, TP 1, level 5	Pygoscelis sp.	bone	Beta 141916	6080	±	50	R_Date P32	5895	-	5595	95.4	5750	±	80	5750					Pygoscelis cf. P. adeliae	1	2	2.2	P45	Seymour Island	N-AP	surface	bone	CAMS 15623
												6	P33	Litchfield Island	M/SAP	-64.7667	-64.1	1	1.6	modern TP, level 3	Pygoscelis adeliae	bone	CAMS 42011	1170	±	60	R_Date P33	255	-	...	95.4	120	±	75	110	Warning! Date may extend out of range - 1170+/-60BP
													P34	Litchfield Island	M/SAP	-64.7667	-64.1	1	1.6	site 2, TP 2, level 2	Pygoscelis adeliae	bone	CAMS 42000	1240	±	50	R_Date P34	290	-	...	95.4	160	±	85	165	Warning! Date may extend out of range - 1240+/-50BP				Pygoscelis antarctica	2	3	3.1	P47	King George Island	N-AP / SSI	Uchatka, TP 1, level 1	bone	CAMS 15629
													P35	Litchfield Island	M/SAP	-64.7667	-64.1	1	1.6	site 2, TP 1, level 1	Pygoscelis adeliae	bone	CAMS 41997	1230	±	60	R_Date P35	295	-	...	95.4	155	±	85	155	Warning! Date may extend out of range - 1230+/-60BP				Pygoscelis antarctica	2	3	3.1	P48	King George Island	N-AP / SSI	Blue Dyke, TP 1, subsurface	bone	CAMS 15624
													P36	Litchfield Island	M/SAP	-64.7667	-64.1	1	1.6	site 1, TP 2, level 1	Pygoscelis adeliae	bone	CAMS 42380	1300	±	50	R_Date P36	410	-	...	95.4	225	±	90	230	Warning! Date may extend out of range - 1300+/-50BP				Pygoscelis antarctica	2	3	3.1	P49	King George Island	N-AP / SSI	Uchatka, TP 1, level 2	bone	CAMS 15625
													P37	Litchfield Island	M/SAP	-64.7667	-64.1	1	1.6	site 1, TP 2, level 2	Pygoscelis adeliae	bone	CAMS 42002	1330	±	50	R_Date P37	440	-	75	95.4	265	±	95	270	Warning! Date may extend out of range - 1330+/-50BP				Pygoscelis antarctica	2	3	3.1	P50	King George Island	N-AP / SSI	Low Head, surface	bone	CAMS 15627
													P38	Litchfield Island	M/SAP	-64.7667	-64.1	1	1.6	site 2, TP 2, level 1	Pygoscelis adeliae	bone	CAMS 41999	1360	±	50	R_Date P38	460	-	130	95.4	305	±	85	310	Warning! Date may extend out of range - 1360+/-50BP				Pygoscelis antarctica	2	3	3.1	P51	King George Island	N-AP / SSI	Low Head, surface	bone	CAMS 14817
													P39	Litchfield Island	M/SAP	-64.7667	-64.1	1	1.6	site 1, TP 2, level 1	Pygoscelis adeliae	bone	CAMS 42001	1380	±	50	R_Date P39	475	-	145	95.4	330	±	80	330	Warning! Date may extend out of range - 1380+/-50BP				Pygoscelis antarctica	2	3	3.1	P52	King George Island	N-AP / SSI	Blue Dyke, TP 1, subsurface	bone	CAMS 14821
													P40	Litchfield Island	M/SAP	-64.7667	-64.1	1	1.6	site 2, TP 1, level 2	Pygoscelis adeliae	bone	CAMS 41998	1540	±	40	R_Date P40	560	-	305	95.4	455	±	60	465					Pygoscelis cf. P. antarctica	2	3	3.1	P53	King George Island	N-AP / SSI	Uchatka, TP 1, level 1	bone	CAMS 15626
												7	P41	Torgersen Island	M/SAP	-64.7667	-64.0833	1	1.6	TP 1, level 1	Pygoscelis adeliae	bone	CAMS 42010	1190	±	40	R_Date P41	250	-	...	95.4	125	±	75	120	Warning! Date may extend out of range - 1190+/-40BP				Pygoscelis cf. P. antarctica	2	3	3.1	P54	King George Island	N-AP / SSI	Uchatka, TP 1, level 2	bone	CAMS 15628
												8	P42	Devil Island	NE-AP	-63.8	-57.2833	2	2.2	surface	Pygoscelis adeliae	bone	UA 1033	1425	±	80	R_Date P42	520	-	140	95.4	355	±	90	365	Warning! Date may extend out of range - 1425+/-80BP
													P43	Devil Island	NE-AP	-63.8	-57.2833	2	2.2	TP 1, level 3	Pygoscelis adeliae	bone	Beta 143249	1480	±	40	R_Date P43	510	-	285	95.4	405	±	60	410					Pygoscelis papua	3	3	3.2	P57	King George Island	N-AP / SSI	CopaSite3Lev: 2	egg membrane	UCIAMS75543
												9	P44	Seymour Island	NE-AP	-64.2333	-56.6167	2	2.2	surface	Pygoscelis cf. P. adeliae	bone	CAMS 14814	1460	±	60	R_Date P44	520	-	260	95.4	390	±	70	395					Pygoscelis papua	3	3	3.2	P58	King George Island	N-AP / SSI	CopaSite3Lev: 3	egg membrane	UCIAMS75544
													P45	Seymour Island	NE-AP	-64.2333	-56.6167	2	2.2	surface	Pygoscelis cf. P. adeliae	bone	CAMS 15623	1490	±	60	R_Date P45	535	-	275	95.4	410	±	70	420					Pygoscelis papua	3	3	3.2	P59	King George Island	N-AP / SSI	ArdleySite1Lev: 3	egg membrane	UGAMS8853
												10	P46	King George Island	NW-AP / SSI	-62.0333	-58.35	3	3.1		cf. Pygoscelis sp.	bone	CAMS 15644	1340	±	60	R_Date P46	460	-	75	95.4	275	±	100	285	Warning! Date may extend out of range - 1340+/-60BP				Pygoscelis papua	3	3	3.2	P60	King George Island	N-AP / SSI	ArdleySite1Lev: 4	egg membrane	UGAMS8852
													P47	King George Island	NW-AP / SSI	-62.0333	-58.35	3	3.1	Uchatka, TP 1, level 1	Pygoscelis antarctica	bone	CAMS 15629	1280	±	60	R_Date P47	375	-	...	95.4	200	±	95	200	Warning! Date may extend out of range - 1280+/-60BP				Pygoscelis papua	3	3	3.2	P61	King George Island	N-AP / SSI	ArdleySite1Lev: 6	egg membrane	UGAMS8685
													P48	King George Island	NW-AP / SSI	-62.0333	-58.35	3	3.1	Blue Dyke, TP 1, subsurface	Pygoscelis antarctica	bone	CAMS 15624	1330	±	60	R_Date P48	450	-	60	95.4	260	±	100	270	Warning! Date may extend out of range - 1330+/-60BP				Pygoscelis papua	3	3	3.2	P62	King George Island	N-AP / SSI	ArdleySite1Lev: 7	egg membrane	UGAMS8684
													P49	King George Island	NW-AP / SSI	-62.0333	-58.35	3	3.1	Uchatka, TP 1, level 2	Pygoscelis antarctica	bone	CAMS 15625	1380	±	60	R_Date P49	480	-	135	95.4	325	±	85	330	Warning! Date may extend out of range - 1380+/-60BP				Pygoscelis papua	3	3	3.2	P63	King George Island	N-AP / SSI	ArdleySite1Lev: 8	egg membrane	UGAMS8682
													P50	King George Island	NW-AP / SSI	-62.0333	-58.35	3	3.1	Low Head, surface	Pygoscelis antarctica	bone	CAMS 15627	1410	±	60	R_Date P50	500	-	145	95.4	350	±	80	355	Warning! Date may extend out of range - 1410+/-60BP				Pygoscelis papua	3	3	3.2	P64	King George Island	N-AP / SSI	ArdleySite1Lev: 8	egg membrane	UGAMS8683
													P51	King George Island	NW-AP / SSI	-62.0333	-58.35	3	3.1	Low Head, surface	Pygoscelis antarctica	bone	CAMS 14817	1440	±	60	R_Date P51	515	-	245	95.4	375	±	70	380					Pygoscelis papua	3	3	3.2	P65	King George Island	N-AP / SSI	ArdleySite4bottom:	egg membrane	UGAMS8687
													P52	King George Island	NW-AP / SSI	-62.0333	-58.35	3	3.1	Blue Dyke, TP 1, subsurface	Pygoscelis antarctica	bone	CAMS 14821	1500	±	60	R_Date P52	545	-	280	95.4	420	±	70	425					Pygoscelis papua	3	3	3.2	P66	King George Island	N-AP / SSI	ArdleySite4bottom:	egg membrane	UGAMS8688
													P53	King George Island	NW-AP / SSI	-62.0333	-58.35	3	3.1	Uchatka, TP 1, level 1	Pygoscelis cf. P. antarctica	bone	CAMS 15626	1300	±	70	R_Date P53	420	-	...	95.4	225	±	105	230	Warning! Date may extend out of range - 1300+/-70BP
													P54	King George Island	NW-AP / SSI	-62.0333	-58.35	3	3.1	Uchatka, TP 1, level 2	Pygoscelis cf. P. antarctica	bone	CAMS 15628	1350	±	50	R_Date P54	460	-	115	95.4	290	±	90	295	Warning! Date may extend out of range - 1350+/-50BP				Pygoscelis sp.	4	1	1.2	P12	Cormorant Island	M/SAP	site 1, TP 1, level 2	bone	CAMS 42008
													P55	King George Island	NW-AP / SSI	-62.0333	-58.35	3	3.1	Uchatka, TP 1, level 3	Pygoscelis sp.	bone	CAMS 14609	1330	±	70	R_Date P55	455	-	...	95.4	260	±	105	270	Warning! Date may extend out of range - 1330+/-70BP				Pygoscelis sp.	4	1	1.2	P13	Cormorant Island	M/SAP	site 1, TP 1, level 3	bone	CAMS 42009
													P56	King George Island	NW-AP / SSI	-62.0333	-58.35	3	3.2	CopaSite3Lev: 2	Pygoscelis papua	egg membrane	UCIAMS75543	1310	±	20	R_Date P57	405	-	90	95.4	240	±	75	250	Warning! Date may extend out of range - 1310+/-20BP				Pygoscelis sp.	4	1	1.5	P21	Lagoon Island	M/SAP	site 2, TP 1, level 2	bone	Beta 141907
													P57	King George Island	NW-AP / SSI	-62.0333	-58.35	3	3.2	CopaSite3Lev: 3	Pygoscelis papua	egg membrane	UCIAMS75544	1330	±	20	R_Date P58	420	-	125	95.4	270	±	75	275	Warning! Date may extend out of range - 1330+/-20BP				Pygoscelis sp.	4	1	1.5	P22	Lagoon Island	M/SAP	site 4, TP 1, level 2	bone	Beta 141917
												11	P58	King George Island	NW-AP / SSI	-62.2129	-58.9215	3	3.2	ArdleySite1Lev: 3	Pygoscelis papua	egg membrane	UGAMS8853	1450	±	25	R_Date P59	485	-	285	95.4	385	±	55	390					Pygoscelis sp.	4	1	1.5	P23	Lagoon Island	M/SAP	site 3, TP 1, level 2	bone	Beta 141912
													P59	King George Island	NW-AP / SSI	-62.2129	-58.9215	3	3.2	ArdleySite1Lev: 4	Pygoscelis papua	egg membrane	UGAMS8852	1250	±	25	R_Date P60	290	-	...	95.4	170	±	75	175	Warning! Date may extend out of range - 1250+/-25BP				Pygoscelis sp.	4	1	1.5	P24	Lagoon Island	M/SAP	site 3, TP 1, level 3	bone	Beta 141913
													P60	King George Island	NW-AP / SSI	-62.2129	-58.9215	3	3.2	ArdleySite1Lev: 6	Pygoscelis papua	egg membrane	UGAMS8685	1450	±	25	R_Date P61	485	-	285	95.4	385	±	55	390					Pygoscelis sp.	4	1	1.5	P25	Lagoon Island	M/SAP	site 2, TP 1, level 6	bone	Beta 141911
													P61	King George Island	NW-AP / SSI	-62.2129	-58.9215	3	3.2	ArdleySite1Lev: 7	Pygoscelis papua	egg membrane	UGAMS8684	1560	±	25	R_Date P62	605	-	365	95.4	480	±	50	485					Pygoscelis sp.	4	1	1.5	P26	Lagoon Island	M/SAP	site 2, TP 1, level 4	bone	Beta 141909
													P62	King George Island	NW-AP / SSI	-62.2129	-58.9215	3	3.2	ArdleySite1Lev: 8	Pygoscelis papua	egg membrane	UGAMS8682	2050	±	25	R_Date P63	1030	-	760	95.4	890	±	65	890					Pygoscelis sp.	4	1	1.5	P27	Lagoon Island	M/SAP	site 2, TP 1, level 3	bone	Beta 141908
													P63	King George Island	NW-AP / SSI	-62.2129	-58.9215	3	3.2	ArdleySite1Lev: 8	Pygoscelis papua	egg membrane	UGAMS8683	1690	±	25	R_Date P64	660	-	495	95.4	580	±	45	580					Pygoscelis sp.	4	1	1.5	P28	Lagoon Island	M/SAP	site 2, TP 1, level 5	bone	Beta 141910
													P64	King George Island	NW-AP / SSI	-62.2129	-58.9215	3	3.2	ArdleySite4bottom:	Pygoscelis papua	egg membrane	UGAMS8687	1530	±	25	R_Date P65	540	-	320	95.4	450	±	55	460					Pygoscelis sp.	4	1	1.5	P29	Lagoon Island	M/SAP	site 4, TP 1, level 4	eggshell	Beta 144170
													P65	King George Island	NW-AP / SSI	-62.2129	-58.9215	3	3.2	ArdleySite4bottom:	Pygoscelis papua	egg membrane	UGAMS8688	1570	±	25	R_Date P66	615	-	390	95.4	490	±	50	490					Pygoscelis sp.	4	1	1.5	P30	Lagoon Island	M/SAP	site 3, TP 1, level 4	bone	Beta 141914
												12	P66	King George Island	NW-AP / SSI	-62.2167	-58.9333	3	3.3	Potter Cove: Pingfo Bed 3	Pygoscelis sp.	bone	-	5840	±	40	R_Date P67	5613		5320	95.4	5493	±	73	5500					Pygoscelis sp.	4	1	1.5	P31	Lagoon Island	M/SAP	site 3, TP 1, level 5	bone	Beta 141915
													P67	King George Island	NW-AP / SSI	-62.2167	-58.9333	3	3.3	Potter Cove: Pingfo Bed 5	Pygoscelis sp.	bone	-	5750	±	40	R_Date P68	5560		5281	95.4	5405	±	76	5403					Pygoscelis sp.	4	1	1.5	P32	Lagoon Island	M/SAP	site 3, TP 1, level 5	bone	Beta 141916
												13	P56	Penguin Island	N-AP / SSI	-62.1031	-57.9302	3	3.4	Surface	Pygoscelis cf. P. adeliae	bone	CAMS 14815	1420	±	60	R_Date P56	510	-	150	95.4	360	±	75	365	Warning! Date may extend out of range - 1420+/-60BP				Pygoscelis sp.	4	3	3.1	P46	King George Island	N-AP / SSI	Uchatka, TP 1, level 2	bone	CAMS 15644
												14	P68	Hope Bay	NE-AP	-63.3833	-56.9833	2	2.1	Sediment core	Pygoscelis cf. P. adeliae	guano	n/a																	Pygoscelis sp.	4	3	3.1	P55	King George Island	N-AP / SSI	Uchatka, TP 1, level 3	bone	CAMS 14609
												Corrected radiocarbon dates (in yrs BP) on penguin bone collagen and egshell carbonates from test pits (TP) in abondoned colonies from 21 sites and 11 islands across the Antarctic Peninsula compiled by Emslie (2001) with additional data from del Valle et al. (2002) and Emslie et al. (2013). Dates were corrected (radiocarbon years BP) and calibrated (cal yrs BP) for the marine reservoir effect usi…																												Pygoscelis sp.	4	3	3.3	P67	King George Island	N-AP / SSI	Potter Cove: Pingfo Bed 3	bone	-
																																								Pygoscelis sp.	4	3	3.3	P68	King George Island	N-AP / SSI	Potter Cove: Pingfo Bed 5	bone	-
	References
	Emslie, S. D. Radiocarbon dates from abandoned penguin colonies in the Antarctic Peninsula region. Antarct. Sci. 13, 289–295 (2001)																																							Corrected radiocarbon dates (in yrs BP) on penguin bone collagen and egshell carbonates from test pits (TP) in abondoned colonies from 21 sites and 11 islands across the Antarctic Peninsula compiled by Emslie (2001) with additional data from del Valle et al. (2002) and Emslie et al. (2013). Dates were corrected (radiocarbon years BP) and calibrated (cal yrs BP) for the marine reservoir effect usi…
	Del Valle, R. A., Montalti, D. & Inbar, M. Mid-Holocene macrofossil-bearing raised marine beaches at Potter Peninsula, King George Island, South Shetland Islands. Antarct. Sci. 14, 263–269 (2002).
	Emslie, S. D., Polito, M. J. & Patterson, W. P. Stable isotope analysis of ancient and modern gentoo penguin egg membrane and the krill surplus hypothesis in Antarctica. Antarct. Sci. 25, 213–218 (2013).
	Zale, R. Changes in size of the Hope Bay Adélie penguin rookery as inferred from Lake Boeckella sediment. Ecography 17, 297–304 (1994).
[truncated: 13 more columns]
