# Supplementary material for: Past penguin colony responses to explosive volcanism on the Antarctic Peninsula
Source: Nat Commun. 2017 Apr 11;8:14914. doi: 10.1038/ncomms14914 (PMC5394244; doi:10.1038/ncomms14914)
Supplement: Supplementary Data 6 — Modern-day Ardley Island penguin count data and statistical analysis [file ncomms14914-s7.xlsx]

## Sheet: Supplementary Data 6
Supplementary Data 6: Ardley Island penguin data
Data downloaded from MAPPPD: Mapping Application for Penguin Populations
and Projected Dynamics (www.penguinmap.com/mapppd). *=estimated
	A) Species breeding pairs count data
	DATE	Adelie	Chinstrap	Gentoo	TOTAL
	1980	960	454	3809	5223
	1981	1314	141	2580	4035
	1983	1074	91	1656	2821
	1984	1331	110	3105	4546
	1985	929	39	3522	4490
	1986	1160	42*	3410	4612
	1987-1993	-	-	-	-
	1994	1095	45	3772	4912
	1995	1226	49	2985	4260
	1996	923	72	2974	3969
	1997	1173	33	3146	4352
	1998	1192	43	3349	4584
	1999	974	34	3911	4919
	2000	880	26	4472	5378
	2001	780	22	4444	5246
	2002	771	35	5131	5937
	2003	559	29	4957	5545
	2004	409	13	4798	5220
	2005	334	9	4635	4978
	2006-2012	-	-	-	-
	2012	166	-	-	-
	2014	260	15	-	-
	B) Moving Average Smoothing: Goodness of fit statistics (this study)
	Statistic	Gentoos	Adelies	Chinstraps	ALL
	Samples	18	20	19	17
	Years	1980-2005	1980-2014	1980-2014	1980-2005
	SSE	3.15733e+06	222031	8536.88	3.61816e+06
	MSE	175407	11101.5	449.309	212833
	RMSE	418.817	105.364	21.1969	461.338
	MAPE	0	0	0	0
	MPE	-3.35438	-3.94821	-12.0842	-1.7932
	MAE	304.978	81.46	14.9053	323.094
	R²	0.77904	0.908065	0.892301	0.576747
	C) Two-tailed Mann-Kendall trend test (this study)
	Species		Gentoo	Adelie	Chinstrap	ALL
	Observations		18	20	19	18
	Years		1980-2005	1980-2014	1980-2014	1980-2005
	Minimum		1656	166	9	2821
	Maximum		5131	1331	244	5937
	Mean		3703.11	875.5	66.3158	4723.72
	Std. deviation		916.808	356.524	66.3602	711.954
	Kendall's tau		0.555556	-0.652632	-0.777778	0.45098
	S		85	-124	-133	69
	p-value (Two-tailed)		0.000897111	< 0.0001	< 0.0001	0.00853955
	alpha		0.05	0.05	0.05	0.05
	No trend risk		<0.09%	<0.01%	<0.01%	<0.85%
