# Supplementary material for: Past penguin colony responses to explosive volcanism on the Antarctic Peninsula
Source: Nat Commun. 2017 Apr 11;8:14914. doi: 10.1038/ncomms14914 (PMC5394244; doi:10.1038/ncomms14914)
Supplement: Supplementary Data 7 — New glass shard Electron Microprobe Analysis (EMPA) data for tephra deposits for this study and published comparison data [file ncomms14914-s8.xlsx]

## Sheet: Supplementary Data 7
Supplementary Data 7: New and published glass shard Electron Microprobe Analysis (EMPA) of tephra deposits
Supplementary Data 7.1: New glass shard Electron Microprobe Analysis (EMPA) of tephra deposits																								Supplementary Data 7.2: Published glass shard Electron Microprobe Analysis (EMPA) of tephra deposits (from Morton and Smellie, 1998)
(this study)																								Reference: Moreton, S. G. & Smellie, J. L. Identification and correlation of distal tephra layers in deep-sea sediment cores, Scotia Sea, Antarctica. Ann. Glaciol. 27, 285–289 (1998)
Eruption	Core & Depth	Strat depth	Wmean Modelled age-depth (SH13 & MAR13 DR=700+/-50) (cal yr BP)	Eruption	COMBINED ID	SiO2 (mass%)	TiO2 (mass%)	Al2O3 (mass%)	FeOtot (mass%)	MnO (mass%)	MgO (mass%)	CaO (mass%)	Na2O (mass%)	K2O (mass%)	P2O5 (mass%)	SO2 (mass%)	F (mass%)	Cl (mass%)	TOTAL (mass%)	H2Odiff	F (mg kg-1)	Cl (mg kg-1)		Location	Location ID	Core section	depth (mbsf)	SiO2 (mass%)	TiO2 (mass%)	Al2O3 (mass%)	FeOtot (mass%)	MnO (mass%)	MgO (mass%)	CaO (mass%)	Na2O (mass%)	K2O (mass%)	TOTAL (mass%)	H2Odiff
T2	Beak1E_32-33cm	32.5-33	2325	T2	T2: Beak1E_32-33cm_2325_1 / 1 .	54.702	2.3546	13.6687	10.4686	0.2072	4.0147	7.6837	4.5471	0.9455	0.3322				98.9242	1.0758				Scotia Sea	SS-1	GC027/2/4	0.31	49.86	2.03	15.58	9.77	0.15	5.23	8.85	4.45	0.41	96.33	3.67
	Beak1E_32-33cm	32.5-34	2325	T2	T2: Beak1E_32-33cm_2325_2 / 1 .	53.1285	2.4076	13.9501	10.7948	0.2031	4.5362	8.7233	4.253	0.7086	0.3429				99.0483	0.9517					SS-2	GC027/2/4	0.31	50.04	1.87	15.6	9.29	0.19	5.96	9.97	3.79	0.38	97.09	2.91
	Beak1E_32-33cm	32.5-35	2325	T2	T2: Beak1E_32-33cm_2325_3 / 1 .	53.1845	2.2705	13.9537	9.5985	0.1881	4.7143	8.9011	4.4946	0.6844	0.3061				98.296	1.704					SS-3	GC027/2/4	0.31	50.26	1.96	15.83	9.29	0.17	5.37	9.3	4.54	0.42	97.14	2.86
	Beak1E_32-33cm	32.5-36	2325	T2	T2: Beak1E_32-33cm_2325_4 / 1 .	52.787	2.1995	14.3042	10.13	0.1911	4.9065	8.7878	4.3601	0.6104	0.305				98.5816	1.4184					SS-4	GC027/2/4	0.31	50.38	1.94	15.9	8.78	0.17	5.65	10.07	4.03	0.46	97.38	2.62
	Beak1E_32-33cm	32.5-37	2325	T2	T2: Beak1E_32-33cm_2325_5 / 1 .	55.0356	2.2801	13.8601	10.2941	0.2005	3.7448	7.1374	4.4943	0.9069	0.3273				98.2812	1.7188					SS-5	GC027/2/4	0.31	50.65	2.42	15.76	10.51	0.2	4.06	8.16	4.51	0.53	96.8	3.2
	Beak1E_32-33cm	32.5-38	2325	T2	T2: Beak1E_32-33cm_2325_6 / 1 .	54.3485	2.109	15.0045	9.7533	0.1834	4.7032	8.5721	4.6451	0.7092	0.3009				100.329	0					SS-6	GC027/2/4	0.31	50.84	2.21	16.3	10.21	0.21	4.16	8.01	4.69	0.55	97.18	2.82
	Beak1E_32-33cm	32.5-39	2325	T2	T2: Beak1E_32-33cm_2325_7 / 1 .	53.7753	2.227	14.0033	10.3676	0.1963	4.8638	8.5474	4.627	0.6514	0.3083				99.5675	0.4325					SS-7	GC027/2/4	0.31	50.9	2.14	16.41	10.18	0.18	4.35	7.79	4.56	0.66	97.17	2.83
	Beak1E_32-33cm	32.5-40	2325	T2	T2: Beak1E_32-33cm_2325_8 / 1 .	54.4345	2.2966	14.2997	9.8548	0.1963	4.5035	8.2424	4.0034	0.7059	0.3321				98.8692	1.1308					SS-8	GC027/2/4	0.31	51.03	2.45	16.01	10.24	0.18	4.26	8.07	4.44	0.49	97.17	2.83
	Beak1E_32-33cm	32.5-41	2325	T2	T2: Beak1E_32-33cm_2325_9 / 1 .	56.3173	2.3335	13.548	9.5337	0.2028	3.4863	6.743	4.8366	0.9852	0.3489				98.3353	1.6647					SS-9	GC027/2/4	0.31	51.12	1.97	15.67	8.96	0.19	5.14	8.99	4.37	0.53	96.94	3.06
	Beak1E_32-33cm	32.5-42	2325	T2	T2: Beak1E_32-33cm_2325_10 / 1 .	61.4239	1.2563	14.7897	6.9394	0.2168	1.51	3.1998	7.3923	2.1942	0.4013				99.3238	0.6762					SS-10	GC027/2/4	0.31	51.24	2.48	15.49	10.62	0.22	4.18	8.25	4.53	0.53	97.54	2.46
	Beak1E_32-33cm	32.5-43	2325	T2	T2: Beak1E_32-33cm_2325_11 / 1 .	53.5097	2.1403	14.4902	10.1524	0.1854	4.8523	8.8411	4.4704	0.6032	0.2732				99.5181	0.4819					SS-11	GC027/2/4	0.31	51.27	2.46	15.17	11.22	0.19	4.51	7.93	4.68	0.54	97.97	2.03
	Beak1E_32-33cm	32.5-44	2325	T2	T2: Beak1E_32-33cm_2325_12 / 1 .	53.6617	2.2206	13.9935	10.1226	0.2035	4.8188	8.6939	4.3042	0.6965	0.305				99.0204	0.9796					SS-12	GC027/2/4	0.31	51.31	2.07	15.89	10.05	0.23	4.28	8.31	4.21	0.41	96.76	3.24
	Beak1E_32-33cm	32.5-45	2325	T2	T2: Beak1E_32-33cm_2325_13 / 1 .	52.6155	3.0311	13.5679	12.1065	0.2156	4.1375	8.1505	4.3118	0.7842	0.4431				99.3635	0.6365					SS-13	GC027/2/4	0.31	51.35	2.52	15.62	10.59	0.17	4.24	8.08	4.5	0.57	97.64	2.36
	Beak1E_32-33cm	32.5-46	2325	T2	T2: Beak1E_32-33cm_2325_14 / 1 .	53.214	2.129	14.0672	9.5823	0.185	4.9136	8.8841	4.5181	0.625	0.2935				98.4119	1.5881					SS-14	GC027/2/4	0.31	51.43	2.21	14.54	10.24	0.19	4.5	7.86	4.5	0.68	96.15	3.85
	Beak1E_32-33cm	32.5-47	2325	T2	T2: Beak1E_32-33cm_2325_15 / 1 .	54.018	2.3013	14.0447	10.1965	0.2052	4.4752	8.5003	4.4913	0.6835	0.3182				99.2342	0.7658					SS-15	GC027/2/4	0.31	51.57	2.27	14.61	10.49	0.16	4.51	7.9	4.61	0.62	96.74	3.26
	Beak1E_32-33cm	32.5-48	2325	T2	T2: Beak1E_32-33cm_2325_16 / 1 .	53.8613	2.2697	13.5743	10.9877	0.2084	4.7522	8.6394	4.6334	0.8282	0.3134				100.068	0					SS-16	GC027/2/4	0.31	51.74	2.42	15.31	10.54	0.24	4.28	8.3	4.64	0.61	98.08	1.92
	Beak1E_32-33cm	32.5-49	2325	T2	T2: Beak1E_32-33cm_2325_17 / 1 .	53.9709	2.3899	13.5759	10.4371	0.2041	4.683	8.733	4.2787	0.7364	0.3212				99.3303	0.6697					SS-17	GC027/2/4	0.31	51.83	2.25	15.76	10.16	0.2	4.26	8.31	3.89	0.49	97.15	2.85
	Beak1E_32-33cm	32.5-50	2325	T2	T2: Beak1E_32-33cm_2325_18 / 1 .	52.0879	2.4785	16.1052	9.7059	0.1979	3.9379	8.1731	4.86	0.5753	0.4052				98.5268	1.4732					SS-18	GC027/2/4	0.31	52.7	2.01	15.38	9.31	0.18	3.43	6.42	5	0.71	95.14	4.86
	Beak1E_32-33cm	32.5-51	2325	T2	T2: Beak1E_32-33cm_2325_19 / 1 .	54.2016	1.5733	16.6642	7.9652	0.1494	5.2539	9.3273	4.6611	0.5003	0.2425				100.539	0					SS-19	GC027/2/4	0.31	54.53	1.84	15.78	8.92	0.21	3.14	6.52	4.72	0.75	96.41	3.59
	Beak1E_32-33cm	32.5-52	2325	T2	T2: Beak1E_32-33cm_2325_20 / 1 .	53.6294	2.1886	14.1212	9.7199	0.1842	4.7488	8.5747	4.409	0.6985	0.2941				98.5682	1.4318					SS-20	GC027/2/4	0.31	56.24	2.05	15.83	8.6	0.13	3.14	6.2	4.89	0.82	97.9	2.1
	Beak1E_32-33cm	32.5-53	2325	T2	T2: Beak1E_32-33cm_2325_21 / 1 .	54.1029	2.0061	16.0654	8.6388	0.1809	3.66	7.4209	4.4766	0.6837	0.3459				97.5813	2.4187					SS-21	GC027/2/4	0.31	68.16	0.68	15.24	3.67	0.18	0.6	1.42	5.74	1.93	97.62	2.38
	Beak1E_32-33cm	32.5-54	2325	T2	T2: Beak1E_32-33cm_2325_22 / 1 .	52.1936	2.1997	13.9399	9.9885	0.2019	4.5691	8.3933	4.4821	0.649	0.3101				96.9272	3.0728					SS-22	GC027/2/4	0.31	68.62	0.74	14.17	5.42	0.15	0.46	1.65	4.73	2.16	98.1	1.9
	Beak1E_32-33cm	32.5-55	2325	T2	T2: Beak1E_32-33cm_2325_23 / 1 .	51.0006	2.4764	15.3424	10.4894	0.202	4.1687	8.149	4.8145	0.4468	0.3816				97.4712	2.5288					SS-23	GC027/2/4	0.31	69.01	0.57	15.08	3.55	0.17	0.55	1.25	5.88	1.92	97.98	2.02
	Beak1E_32-33cm	32.5-56	2325	T2	T2: Beak1E_32-33cm_2325_24 / 1 .	51.5881	3.2193	13.0619	12.8799	0.2317	3.9478	8.0451	4.3937	0.5778	0.4185				98.3637	1.6363					SS-24	GC027/2/4	0.31	69.64	0.58	14.01	3.71	0.15	0.7	1.37	4.94	2.36	97.46	2.54
	Beak1E_32-33cm	32.5-57	2325	T2	T2: Beak1E_32-33cm_2325_25 / 1 .	53.3646	2.1343	14.8478	9.7919	0.1935	4.8329	8.8509	4.2959	0.6292	0.2934				99.2343	0.7657					SS-25	GC027/2/4	0.31	70.16	0.36	14.42	3.1	0.11	0.21	0.72	5.46	2.54	97.08	2.92
T4	ARD1C 53-54 cm	163-164	4150	T4	T4: ARD1C 53-54 cm_4150_1 / 1 .	54.6845	1.5818	16.5158	8.0292	0.1558	4.298	8.3009	5.0822	0.6761	0.2312	0.0707	0.0852	0.0901	99.8013	0.1987	852	901			SS-26	GC027/2/4	0.31	70.45	0.36	14.8	3.27	0.13	0.18	0.62	5.21	2.52	97.54	2.46
	ARD1C 53-54 cm	163-164	4150	T4	T4: ARD1C 53-54 cm_4150_2 / 1 .	53.5632	1.6397	15.8668	7.7944	0.1517	4.3751	8.0419	4.7949	0.7007	0.2417	0.0409	0.0535	0.0874	97.3518	2.6482	535	874			SS-27	GC027/2/4	0.31	70.83	0.4	14.03	3.22	0.13	0.17	0.74	5.24	2.41	97.17	2.83
	ARD1C 53-54 cm	163-164	4150	T4	T4: ARD1C 53-54 cm_4150_3 / 1 .	53.4069	2.3553	14.86	9.9042	0.189	4.2987	7.5225	5.0558	0.8018	0.3479	0.0461	0.0528	0.0862	98.9272	1.0728	528	862			SS-28	GC027/2/4	0.31	71.29	0.41	14.12	3.26	0.13	0.16	0.69	4.93	2.36	97.35	2.65
	ARD1C 53-54 cm	163-164	4150	T4	T4: ARD1C 53-54 cm_4150_5 / 1 .	55.6432	1.5651	16.2807	7.6943	0.1637	3.8778	7.358	4.9338	0.7407	0.2264	0.0675	0.0601	0.0939	98.7052	1.2948	601	939			SS-29	GC027/2/4	0.31	71.35	0.43	13.88	3.14	0.12	0.14	0.79	5.38	2.4	97.63	2.37
	ARD1C 53-54 cm	163-164	4150	T4	T4: ARD1C 53-54 cm_4150_6 / 1 .	55.7115	1.7387	15.6052	9.0566	0.1823	4.3283	7.622	4.9474	0.8865	0.2434	0.0199	0.0642	0.1021	100.508	0	642	1021			SS-30	GC027/2/4	0.31	71.39	0.4	13.84	3.17	0.14	0.15	0.7	5.19	2.58	97.56	2.44
	ARD1C 53-54 cm	163-164	4150	T4	T4: ARD1C 53-54 cm_4150_7 / 1 .	57.3899	1.916	14.303	9.0602	0.1912	3.5267	6.3445	4.8946	1.0262	0.2851	0.0139	0.0422	0.1284	99.1218	0.8782	422	1284			SS-31	GC027/2/4	0.31	71.8	0.35	13.76	3.07	0.11	0.14	0.6	5.32	2.37	97.52	2.48
	ARD1C 53-54 cm	163-164	4150	T4	T4: ARD1C 53-54 cm_4150_8 / 1 .	53.5309	1.6477	15.7756	8.3159	0.1521	4.4028	7.7359	4.6673	0.6834	0.2346	0.0509	0.0646	0.0915	97.3532	2.6468	646	915			SS-32	GC027/2/4	0.31	72.32	0.36	13.92	3.42	0.11	0.17	0.61	5.57	2.33	98.81	1.19
	ARD1C 53-54 cm	163-164	4150	T4	T4: ARD1C 53-54 cm_4150_9 / 1 .	51.3033	2.9795	12.8089	12.7355	0.2253	3.9235	8.5177	4.28	0.623	0.2821	0.0344	0.0601	0.0704	97.8436	2.1564	601	704			SS-33	GC027/2/4	0.31	72.51	0.39	13.96	3.26	0.09	0.16	0.69	5.14	2.58	98.78	1.22
	ARD1C 53-54 cm	163-164	4150	T4	T4: ARD1C 53-54 cm_4150_10 / 1 .	52.0539	3.0585	13.2414	12.2292	0.2259	3.7259	7.5431	4.8631	0.7	0.4355	0.0497	0.079	0.0835	98.2887	1.7113	790	835			SS-34	PC029/1/80	0.76	48.7	2.22	19.34	10.27	0.15	4.02	8.08	3.88	0.59	97.25	2.75
	ARD1C 53-54 cm	163-164	4150	T4	T4: ARD1C 53-54 cm_4150_11 / 1 .	51.1994	1.9222	15.678	9.6415	0.1736	5.4864	9.6035	4.2366	0.5428	0.2527	0.053	0.0467	0.0566	98.893	1.107	467	566			SS-35	PC029/1/76	0.76	49.79	2.25	16.01	9.96	0.14	4.33	8.48	4.66	0.53	96.15	3.85
	ARD1C 53-54 cm	163-164	4150	T4	T4: ARD1C 53-54 cm_4150_12 / 1 .	56.4224	2.2611	14.0535	9.7853	0.1943	3.6724	6.8126	4.9768	0.8992	0.3441	0.0113	0.0875	0.0832	99.6038	0.3962	875	832			SS-36	PC029/1/76	0.76	50.25	2.41	14.76	10.52	0.18	5.62	9.31	4.03	0.51	97.59	2.41
	ARD1C 53-54 cm	163-164	4150	T4	T4: ARD1C 53-54 cm_4150_13 / 1 .	53.5022	3.1455	13.7313	12.2917	0.2105	4.1749	7.2452	4.0737	0.8698	0.5703	0.0189	0.0726	0.0666	99.9733	0.0267	726	666			SS-37	PC029/1/80	0.76	50.26	2.45	15.56	9.95	0.19	4.13	8.23	4.62	0.5	95.89	4.11
	ARD1C 53-54 cm	163-164	4150	T4	T4: ARD1C 53-54 cm_4150_14 / 1 .	53.6598	3.0433	12.8174	12.9068	0.224	4.065	7.7768	4.6767	0.6133	0.3282	0.0022	0.0585	0.059	100.231	0	585	590			SS-38	PC029/1/80	0.76	50.34	2.32	15.68	10.36	0.1	4.18	8.29	4.54	0.5	96.31	3.69
	ARD1C 53-54 cm	163-164	4150	T4	T4: ARD1C 53-54 cm_4150_16 / 1 .	54.6921	1.5462	16.4599	8.3026	0.1582	4.1371	7.7318	4.8044	0.6946	0.2326	0.0732	0.0622	0.1736	99.0686	0.9314	622	1736			SS-39	PC029/1/80	0.76	50.52	2.43	15.49	10.21	0.16	4.21	8.39	4.73	0.48	96.62	3.38
	ARD1C 53-54 cm	163-164	4150	T4	T4: ARD1C 53-54 cm_4150_17 / 1 .	52.0655	2.2846	15.2219	10.0634	0.189	5.3349	9.4705	4.1893	0.5078	0.2974	0.0209	0.0503	0.0465	99.7421	0.2579	503	465			SS-40	PC029/1/76	0.76	50.56	2.35	15.59	10.48	0.12	4.33	8	4.25	0.43	96.11	3.89
	ARD1C 53-54 cm	163-164	4150	T4	T4: ARD1C 53-54 cm_4150_18 / 1 .	51.6584	2.6862	14.2771	11.1112	0.2144	4.6117	8.3818	4.8492	0.583	0.3434	0.0559	0.0728	0.0623	98.9074	1.0926	728	623			SS-41	PC029/1/80	0.76	50.63	2.29	15.87	9.66	0.2	4.15	8.41	4.7	0.53	96.44	3.56
	ARD1C 53-54 cm	163-164	4150	T4	T4: ARD1C 53-54 cm_4150_19 / 1 .	51.1287	2.7448	14.392	11.2913	0.1994	4.3213	8.1178	4.9805	0.5605	0.3575	0.1282	0.0757	0.0546	98.3523	1.6477	757	546			SS-42	PC029/1/80	0.76	50.66	2.34	15.43	10.46	0.17	4.25	8.32	4.64	0.57	96.84	3.16
	ARD1C 53-54 cm	163-164	4150	T4	T4: ARD1C 53-54 cm_4150_20 / 1 .	54.0841	2.7465	14.0158	11.8536	0.2117	4.3273	8.4691	4.613	0.6416	0.3377	0.0273	0.0703	0.0665	101.464	0	703	665			SS-43	PC029/1/80	0.76	50.84	2.21	16.3	10.21	0.21	4.16	8.01	4.69	0.55	97.18	2.82
	ARD1C 53-54 cm	163-164	4150	T4	T4: ARD1C 53-54 cm_4150_21 / 1 .	54.338	1.5814	16.9213	8.2579	0.1554	4.2685	8.0161	5.0011	0.7763	0.2159	0.0593	0.0641	0.0785	99.7339	0.2661	641	785			SS-44	PC029/1/76	0.76	50.85	2.35	16.02	10.79	0.17	4.24	8.57	3.78	0.49	97.26	2.74
	ARD1C 53-54 cm	163-164	4150	T4	T4: ARD1C 53-54 cm_4150_22 / 1 .	54.0294	1.684	15.5754	8.2681	0.1611	4.4527	8.1081	4.5897	0.6571	0.2031	0.0299	0.0753	0.0808	97.9146	2.0854	753	808			SS-45	PC029/1/76	0.76	50.86	2.39	16.02	10.34	0.16	4.17	8.31	4.3	0.48	97.03	2.97
	ARD1C 53-54 cm	163-164	4150	T4	T4: ARD1C 53-54 cm_4150_23 / 1 .	51.786	1.6672	15.4418	8.6882	0.1626	6.4501	10.271	3.7404	0.4099	0.183	0.0221	0.0553	0.0428	98.9204	1.0796	553	428			SS-46	PC029/1/76	0.76	50.9	2.32	16.04	10.69	0.16	4.01	8.49	4.41	0.53	97.55	2.45
	ARD1C 53-54 cm	163-164	4150	T4	T4: ARD1C 53-54 cm_4150_24 / 1 .	53.9789	2.4448	14.4359	10.6279	0.1819	4.1815	7.6891	4.992	0.7591	0.3471	0.0359	0.0669	0.0928	99.8336	0.1664	669	928			SS-47	PC029/1/80	0.76	51.03	2.45	16.01	10.24	0.18	4.26	8.07	4.44	0.49	97.17	2.83
	ARD1C 53-54 cm	163-164	4150	T4	T4: ARD1C 53-54 cm_4150_25 / 1 .	55.5472	2.3609	14.4653	9.7131	0.2185	3.3397	6.1522	4.9404	0.9687	0.3657	0.0252	0.0691	0.0898	98.2558	1.7442	691	898			SS-48	PC029/1/80	0.76	51.09	2.38	15.22	10.39	0.2	4.19	7.83	4.53	0.59	96.42	3.58
	ARD1C 53-54 cm	163-164	4150	T4	T4: ARD1C 53-54 cm_4150_26 / 1 .	53.266	2.6767	14.4293	11.011	0.1968	3.6237	6.8034	5.0346	0.8813	0.3933	0.0387	0.0912	0.0807	98.5266	1.4734	912	807			SS-49	PC029/1/76	0.76	51.1	2.31	15.79	10.21	0.15	3.85	7.4	4.26	0.73	95.8	4.2
	ARD1C 53-54 cm	163-164	4150	T4	T4: ARD1C 53-54 cm_4150_27 / 1 .	54.5499	2.7102	13.2412	11.4371	0.2149	3.9815	6.6425	4.648	0.9315	0.3667	0.024	0.1	0.0968	98.9443	1.0557	1000	968			SS-50	PC029/1/76	0.76	51.13	2.32	16.08	10.12	0.12	4.21	8.19	4.57	0.54	97.28	2.72
T5b	YAN8A-1: 58 cm	58-59	4800	T5b	T5b: YAN8A-1: 58 cm_4800_1 / 1 .	54.6205	1.6116	16.6325	8.1315	0.1467	4.2456	8.1422	4.7406	0.6485	0.2189	0.0368	0.07	0.081	99.3262	0.6738	700	810			SS-51	PC029/1/80	0.76	51.14	2.36	15.51	10.31	0.14	4.03	8.22	4.61	0.5	96.82	3.18
	YAN8A-1: 58 cm	58-59	4800	T5b	T5b: YAN8A-1: 58 cm_4800_2 / 1 .	53.893	1.6524	15.5588	8.352	0.1617	4.2219	8.0768	4.8477	0.6756	0.2209	0.0358	0.0682	0.077	97.8416	2.1584	682	770			SS-52	PC029/1/80	0.76	51.2	2.15	15.48	10.16	0.14	3.95	8.05	4.79	0.48	96.4	3.6
	YAN8A-1: 58 cm	58-59	4800	T5b	T5b: YAN8A-1: 58 cm_4800_3 / 1 .	53.6115	1.6114	16.1675	8.2186	0.1517	4.3724	8.0125	4.6678	0.636	0.2344	0.0636	0.0511	0.08	97.8787	2.1213	511	800			SS-53	PC029/1/80	0.76	51.27	2.27	15.66	10.19	0.14	4.13	8.16	4.43	0.52	96.77	3.23
	YAN8A-1: 58 cm	58-59	4800	T5b	T5b: YAN8A-1: 58 cm_4800_4 / 1 .	51.8143	2.4385	15.5673	9.8875	0.1988	4.0984	8.1362	4.684	0.5268	0.3788	0.106	0.0561	0.0523	97.945	2.055	561	523			SS-54	PC029/1/80	0.76	51.28	2.32	15.69	9.93	0.13	4.22	8.27	4.72	0.52	97.08	2.92
	YAN8A-1: 58 cm	58-59	4800	T5b	T5b: YAN8A-1: 58 cm_4800_5 / 1 .	55.094	1.5747	16.5028	7.4264	0.1508	3.8971	7.3977	4.9764	0.758	0.2322	0.0549	0.0698	0.0938	98.2284	1.7716	698	938			SS-55	PC029/1/80	0.76	51.34	2.2	16.05	9.72	0.18	3.83	8.53	4.71	0.53	97.09	2.91
	YAN8A-1: 58 cm	58-59	4800	T5b	T5b: YAN8A-1: 58 cm_4800_6 / 1 .	54.9739	1.5722	16.5385	7.8034	0.1552	3.9762	7.6456	4.739	0.6869	0.2238	0.0536	0.0703	0.0878	98.5265	1.4735	703	878			SS-56	PC029/1/76	0.76	51.5	2.52	15.55	10.78	0.16	4.31	8.08	4.28	0.58	97.76	2.24
	YAN8A-1: 58 cm	58-59	4800	T5b	T5b: YAN8A-1: 58 cm_4800_7 / 1 .	53.8167	1.6269	16.2167	8.0612	0.1483	4.0914	8.0928	4.7668	0.6322	0.2385	0.0578	0.0653	0.0806	97.8952	2.1048	653	806			SS-57	PC029/1/76	0.76	51.97	2.37	16.13	10.52	0.14	4.36	8.4	3.65	0.51	98.05	1.95
T5b	Beak1E_58.5-5	58.5-59	4856	T5b	T5b: Beak1E_58.5-5_4856_1 / 1 .	50.5582	2.69	14.0651	10.8885	0.2053	5.8662	9.249	4.3718	0.6173	0.4031				98.9146	1.0854					SS-58	PC029/1/76	0.76	52.21	2.72	15.73	10.7	0.18	4.05	7.94	4.38	0.72	98.63	1.37
	Beak1E_58.5-5	58.5-59	4856	T5b	T5b: Beak1E_58.5-5_4856_2 / 1 .	54.78	3.0286	13.4717	12.0411	0.2135	3.282	6.2701	4.5311	0.871	0.4419				98.931	1.069					SS-59	PC029/1/76	0.76	53.18	1.94	18.75	6.48	0.02	2.99	9.15	7.95	0.23	100.7	0
	Beak1E_58.5-5	58.5-59	4856	T5b	T5b: Beak1E_58.5-5_4856_3 / 1 .	53.9294	2.5524	14.6827	11.0833	0.1963	3.718	6.9868	4.8027	0.6173	0.3444				98.9133	1.0867					SS-60	PC029/1/76	0.76	61.1	1.28	15.83	6.59	0.19	1.99	4.43	4.33	1.39	97.13	2.87
	Beak1E_58.5-5	58.5-59	4856	T5b	T5b: Beak1E_58.5-5_4856_4 / 1 .	51.6818	2.7673	13.9872	10.6623	0.2114	5.5077	8.9694	4.3916	0.6551	0.4319				99.2657	0.7343					SS-61	PC029/1/80	0.76	64.99	0.8	16.31	3.64	0.1	0.89	3.13	5.72	1.32	96.9	3.1
	Beak1E_58.5-5	58.5-59	4856	T5b	T5b: Beak1E_58.5-5_4856_5 / 1 .	49.2773	2.325	13.8558	11.2485	0.2093	8.6095	9.4788	3.552	0.6483	0.3352				99.5398	0.4602					SS-62	PC029/1/80	0.76	65.45	0.69	16.24	4	0.13	0.79	1.95	5.92	1.76	96.93	3.07
	Beak1E_58.5-5	58.5-59	4856	T5b	T5b: Beak1E_58.5-5_4856_6 / 1 .	55.2137	2.3849	15.6785	9.7961	0.1894	3.61	7.043	4.8405	0.7664	0.3182				99.8407	0.1593					SS-63	PC029/1/80	0.76	65.56	0.66	16.34	3.46	0.06	0.86	2.93	5.93	1.33	97.13	2.87
	Beak1E_58.5-5	58.5-59	4856	T5b	T5b: Beak1E_58.5-5_4856_7 / 1 .	49.502	1.8972	16.3177	9.0256	0.164	7.2701	9.8796	3.9453	0.4654	0.2949				98.7618	1.2382					SS-64	PC029/1/80	0.76	67.48	0.38	17.4	3.29	0.13	0.28	0.85	5.56	2.29	97.66	2.34
	Beak1E_58.5-5	58.5-59	4856	T5b	T5b: Beak1E_58.5-5_4856_8 / 1 .	54.9479	2.4079	15.5846	9.8878	0.1736	3.6383	7.0252	5.182	0.7239	0.3071				99.8782	0.1218					SS-65	PC029/1/76	0.76	67.49	0.69	15.31	3.77	0.2	0.6	1.35	4.39	1.98	95.78	4.22
	Beak1E_58.5-5	58.5-59	4856	T5b	T5b: Beak1E_58.5-5_4856_9 / 1 .	55.1634	2.5956	14.8638	9.8205	0.1961	3.7803	6.7596	4.4911	0.8039	0.3632				98.8375	1.1625					SS-66	PC029/1/80	0.76	68.14	0.66	15.19	3.82	0.15	0.74	1.87	5.08	1.72	97.37	2.63
	Beak1E_58.5-5	58.5-59	4856	T5b	T5b: Beak1E_58.5-5_4856_10 / 1 .	54.8115	1.7742	15.9854	9.0237	0.1585	4.5512	8.0683	4.643	0.6843	0.263				99.963	0.037					SS-67	PC029/1/76	0.76	68.37	0.71	15.35	3.72	0.14	0.58	1.34	4.64	1.94	96.79	3.21
	Beak1E_58.5-5	58.5-59	4856	T5b	T5b: Beak1E_58.5-5_4856_11 / 1 .	54.6232	2.3947	13.7937	10.6422	0.2087	4.2367	8.0538	3.9112	0.8417	0.3643				99.07	0.93					SS-68	PC029/1/80	0.76	68.4	0.91	15.31	4.03	0.17	0.97	2.05	5.29	1.82	98.95	1.05
	Beak1E_58.5-5	58.5-59	4856	T5b	T5b: Beak1E_58.5-5_4856_12 / 1 .	55.3384	2.401	15.2956	9.734	0.1819	3.6031	7.3405	5.0194	0.7111	0.3131				99.9381	0.0619					SS-69	PC029/1/76	0.76	70.72	0.28	14.01	3.42	0.05	0.26	0.58	4.89	2.38	96.59	3.41
	Beak1E_58.5-5	58.5-59	4856	T5b	T5b: Beak1E_58.5-5_4856_13 / 1 .	49.89	2.1006	16.7445	9.2217	0.1497	4.948	8.923	4.3635	1.4818	0.5663				98.3891	1.6109					SS-70	PC029/1/76	0.76	71.51	0.33	14.7	3.33	0.15	0.23	0.7	5.08	2.67	98.7	1.3
	Beak1E_58.5-5	58.5-59	4856	T5b	T5b: Beak1E_58.5-5_4856_14 / 1 .	54.1144	2.8601	13.8334	11.5983	0.2146	3.9476	7.2446	4.6237	0.8833	0.4569				99.7768	0.2232					SS-71	PC029/1/76	0.76	71.56	0.37	14.29	3.36	0.15	0.19	0.61	4.02	2.51	97.06	2.94
	Beak1E_58.5-5	58.5-59	4856	T5b	T5b: Beak1E_58.5-5_4856_15 / 1 .	54.3834	2.4625	14.8942	10.0458	0.1901	3.8045	7.3687	4.5411	0.6555	0.3196				98.6654	1.3346					SS-72	PC029/1/80	0.76	71.62	0.33	13.92	3.3	0.11	0.21	0.72	5.62	2.5	98.33	1.67
	Beak1E_58.5-5	58.5-59	4856	T5b	T5b: Beak1E_58.5-5_4856_16 / 1 .	54.0248	2.4698	15.1421	10.1402	0.1833	3.6713	6.9039	5.1079	0.7389	0.3358				98.7181	1.2819					SS-73	GC037/1/82	0.82	48.51	2.48	17.56	10.54	0.2	3.21	8.32	3.72	0.55	95.09	4.91
	Beak1E_58.5-5	58.5-59	4856	T5b	T5b: Beak1E_58.5-5_4856_17 / 1 .	54.6966	2.791	14.1561	11.8421	0.1951	3.5679	6.2916	4.6599	0.7806	0.3744				99.3553	0.6447					SS-74	GC037/1/82	0.82	50.94	2.49	15.39	10.32	0.17	3.78	9.46	4.47	0.44	97.46	2.54
	Beak1E_58.5-5	58.5-59	4856	T5b	T5b: Beak1E_58.5-5_4856_18 / 1 .	54.6966	2.4684	15.0503	10.2527	0.1854	3.6689	7.0097	4.8505	0.6722	0.3309				99.1858	0.8142					SS-75	GC037/1/82	0.82	51.32	2.08	15.63	9.99	0.14	4.31	10.36	4.31	0.41	98.55	1.45
	Beak1E_58.5-5	58.5-59	4856	T5b	T5b: Beak1E_58.5-5_4856_19 / 1 .	47.9159	2.037	17.1527	9.9418	0.1651	5.8988	9.7163	4.2181	0.9674	0.5144				98.5276	1.4724					SS-76	GC037/1/82	0.82	51.4	2.21	15.6	9.83	0.19	4.29	10.29	4.5	0.42	98.73	1.27
	Beak1E_58.5-5	58.5-59	4856	T5b	T5b: Beak1E_58.5-5_4856_20 / 1 .	54.4676	2.4941	15.4	10.0855	0.1897	3.6692	6.8884	4.595	0.6774	0.3323				98.7992	1.2008					SS-77	GC037/1/82	0.82	51.56	2.1	16.05	9.82	0.1	4.53	10.52	4.24	0.41	99.33	0.67
	Beak1E_58.5-5	58.5-59	4856	T5b	T5b: Beak1E_58.5-5_4856_21 / 1 .	55.3677	2.4093	15.6436	9.6256	0.1757	3.6592	7.0716	4.7287	0.7099	0.328				99.7193	0.2807					SS-78	GC037/1/82	0.82	51.79	2.66	15.13	12.27	0.16	3.42	8.91	4.05	0.54	98.93	1.07
	Beak1E_58.5-5	58.5-59	4856	T5b	T5b: Beak1E_58.5-5_4856_22 / 1 .	55.184	2.457	15.3689	10.0788	0.1906	3.6031	6.8233	5.026	0.7128	0.3257				99.77	0.23					SS-79	GC037/1/82	0.82	51.95	2.31	15.65	10.12	0.21	3.98	9.59	4.69	0.46	98.96	1.04
	Beak1E_58.5-5	58.5-59	4856	T5b	T5b: Beak1E_58.5-5_4856_23 / 1 .	49.7268	1.9115	16.5252	9.0821	0.1707	7.1688	9.9366	3.966	0.5657	0.3054				99.3588	0.6412					SS-80	GC037/1/82	0.82	51.97	2.6	15.33	11.49	0.24	3.51	8.88	4.11	0.57	98.7	1.3
	Beak1E_58.5-5	58.5-59	4856	T5b	T5b: Beak1E_58.5-5_4856_24 / 1 .	52.426	3.3437	12.7536	12.861	0.2359	3.8552	7.8649	3.8885	0.7669	0.387				98.3827	1.6173					SS-81	GC037/1/82	0.82	52.01	2.24	15.7	10.01	0.25	4.1	10.25	4.28	0.4	99.24	0.76
	Beak1E_58.5-5	58.5-59	4856	T5b	T5b: Beak1E_58.5-5_4856_25 / 1 .	55.7374	2.8568	14.0855	10.9261	0.2101	3.3348	6.2394	4.8791	0.9128	0.3882				99.5703	0.4297					SS-82	GC037/1/82	0.82	52.07	2.84	14.96	11.89	0.17	3.84	8.93	4.17	0.54	99.41	0.59
T6	YAN8A-2: 82 cm	182.5-183.5	5630	T6	T6: YAN8A-2: 82 cm_5630_8 / 1 .	57.4768	1.4353	16.5416	7.0342	0.1696	3.6291	6.9809	5.2319	0.8517	0.2354	0.0135	0.0662	0.1081	99.7742	0.2258	662	1081			SS-83	GC037/1/82	0.82	52.36	2.54	15.34	11.63	0.24	3.52	8.88	4.13	0.53	99.17	0.83
	YAN8A-2: 82 cm	182.5-183.5	5630	T6	T6: YAN8A-2: 82 cm_5630_9 / 1 .	55.272	1.67	16.5054	8.3781	0.1631	4.335	8.0357	4.7238	0.6596	0.237	0.0228	0.0494	0.0921	100.144	0	494	921			SS-84	GC037/1/82	0.82	53.13	2.66	16.01	12.16	0.22	3.37	8.62	4.66	0.57	101.4	0
	YAN8A-2: 82 cm	182.5-183.5	5630	T6	T6: YAN8A-2: 82 cm_5630_10 / 1 .	54.4953	1.5773	16.6824	7.9596	0.1587	4.1475	7.7618	4.8601	0.6333	0.24	0.0347	0.0685	0.09	98.7092	1.2908	685	900			SS-85	GC037/1/82	0.82	53.3	2.52	16.29	10.7	0.21	3.68	9.06	4.86	0.47	101.1	0
	YAN8A-2: 82 cm	182.5-183.5	5630	T6	T6: YAN8A-2: 82 cm_5630_11 / 1 .	51.7475	1.7124	14.9652	8.9423	0.1623	6.289	10.382	3.9077	0.4428	0.2108	0.0249	0.0454	0.0414	98.8738	1.1262	454	414			SS-86	GC037/1/82	0.82	53.52	2.49	16.27	10.91	0.18	3.8	9.32	4.99	0.47	102	0
	YAN8A-2: 82 cm	182.5-183.5	5630	T6	T6: YAN8A-2: 82 cm_5630_12 / 1 .	55.4167	1.5892	16.4309	7.5551	0.1696	3.8384	7.4922	4.6693	0.6669	0.2374	0.0492	0.0382	0.0873	98.2402	1.7598	382	873			SS-87	GC037/1/82	0.82	67.12	0.67	13.99	3.06	0.19	0.32	0.94	6.9	1.69	94.88	5.12
	YAN8A-2: 82 cm	182.5-183.5	5630	T6	T6: YAN8A-2: 82 cm_5630_13 / 1 .	50.1412	1.5778	16.3785	8.8625	0.16	7.4516	10.82	3.9154	0.1809	0.1489	0.0647	0.0377	0.0167	99.7559	0.2441	377	167			SS-88	GC037/1/82	0.82	68.69	0.69	14.21	3.36	0.27	0.32	1.1	6.46	1.78	96.88	3.12
	YAN8A-2: 82 cm	182.5-183.5	5630	T6	T6: YAN8A-2: 82 cm_5630_14 / 1 .	54.64	1.5605	15.8644	7.7186	0.1478	3.7198	7.2483	4.772	0.7673	0.2334	0.0684	0.06	0.098	96.8987	3.1013	600	980			SS-89	GC037/1/82	0.82	68.91	0.4	13.39	3.28	0.13	0.04	0.89	6.35	2.24	95.63	4.37
T7c	YAN 9B-1 36.5-37	226.226.5	6450	T7c	T7c: YAN 9B-1 36.5-37_6450_1 / 1 .	51.676	2.0135	14.3679	9.5786	0.1797	5.4803	9.6257	4.5133	0.5324	0.2519	0.0256	0.0643	0.0608	98.3699	1.6301	643	608			SS-90	GC037/1/82	0.82	68.98	0.45	13.57	3.42	0.08	0.11	0.89	6.3	2.28	96.08	3.92
	YAN 9B-1 36.5-37	226.226.5	6450	T7c	T7c: YAN 9B-1 36.5-37_6450_2 / 1 .	52.266	3.1438	12.9583	12.7862	0.2277	3.6059	7.4104	4.5991	0.7042	0.4028	0.0603	0.0683	0.0754	98.3083	1.6917	683	754			SS-91	GC037/1/82	0.82	69.14	0.82	14.51	3.18	0.16	0.33	1.02	6.59	1.83	97.58	2.42
	YAN 9B-1 36.5-37	226.226.5	6450	T7c	T7c: YAN 9B-1 36.5-37_6450_3 / 1 .	56.5822	1.8323	15.013	7.8321	0.1755	3.4597	6.6244	5.1196	0.8915	0.3015	0.019	0.0847	0.1146	98.05	1.95	847	1146			SS-92	GC037/1/82	0.82	69.65	0.37	13.23	3.34	0.11	0.06	0.75	6.67	2.2	96.38	3.62
	YAN 9B-1 36.5-37	226.226.5	6450	T7c	T7c: YAN 9B-1 36.5-37_6450_4 / 1 .	52.9876	2.244	14.3575	9.4609	0.1952	4.7585	8.6129	4.4566	0.6596	0.298	0.0297	0.0647	0.0669	98.1922	1.8078	647	669			SS-93	GC037/1/82	0.82	69.73	0.84	14.6	3.25	0.12	0.44	1.12	6.24	1.83	98.17	1.83
	YAN 9B-1 36.5-37	226.226.5	6450	T7c	T7c: YAN 9B-1 36.5-37_6450_5 / 1 .	53.9549	2.7314	13.8161	11.3481	0.2083	3.7612	7.1656	4.9075	0.6526	0.3657	0.0575	0.0908	0.0629	99.1228	0.8772	908	629			SS-94	GC037/1/82	0.82	70.14	0.45	13.76	3.4	0.1	0.16	0.77	4.98	2.28	96.04	3.96
	YAN 9B-1 36.5-37	226.226.5	6450	T7c	T7c: YAN 9B-1 36.5-37_6450_6 / 1 .	53.2609	3.213	12.8262	11.7316	0.2154	3.1679	6.7646	4.7075	0.8482	0.541	0.0356	0.0852	0.0878	97.4849	2.5151	852	878			SS-95	GC037/1/82	0.82	70.92	0.44	13.93	3.19	0.1	0.14	0.85	6.83	2.27	98.67	1.33
	YAN 9B-1 36.5-37	226.226.5	6450	T7c	T7c: YAN 9B-1 36.5-37_6450_7 / 1 .	55.3962	3.2303	13.2572	12.4494	0.2319	3.2387	6.9345	1.1668	0.8604	0.5108	0.0486	0.1122	0.0872	97.5241	2.4759	1122	872			SS-96	GC037/1/82	0.82	71.35	0.46	13.96	3.49	0.14	0.04	0.88	6.59	2.26	99.17	0.83
	YAN 9B-1 36.5-37	226.226.5	6450	T7c	T7c: YAN 9B-1 36.5-37_6450_8 / 1 .	56.0668	1.5325	16.7492	7.4269	0.1522	3.8804	7.6377	4.9285	0.7554	0.2196	0.0416	0.0799	0.0996	99.5704	0.4296	799	996			SS-97	PC078/1/35	0.35	50.71	2.21	14.95	9.77	0.14	5.34	9.07	3.84	1.08	97.11	2.89
	YAN 9B-1 36.5-37	226.226.5	6450	T7c	T7c: YAN 9B-1 36.5-37_6450_9 / 1 .	54.0226	1.5525	16.4929	7.9318	0.1651	4.1568	8.1859	4.9707	0.6685	0.2306	0.0474	0.0677	0.0916	98.584	1.416	677	916			SS-98	PC078/1/35	0.35	51.22	2.37	16.13	10.5	0.16	4.34	8.45	3.99	0.49	97.62	2.38
	YAN 9B-1 36.5-37	226.226.5	6450	T7c	T7c: YAN 9B-1 36.5-37_6450_10 / 1 .	56.2908	1.7549	15.1325	8.4819	0.1779	3.4169	6.5043	5.0997	0.9605	0.262	0.015	0.0739	0.1116	98.2818	1.7182	739	1116			SS-99	PC078/1/35	0.35	51.43	2.39	15.98	10.3	0.15	4.34	8.27	4.12	0.49	97.47	2.53
	YAN 9B-1 36.5-37	226.226.5	6450	T7c	T7c: YAN 9B-1 36.5-37_6450_11 / 1 .	53.2637	2.289	14.528	10.1352	0.189	4.9134	8.7718	4.3793	0.6519	0.297	0.0193	0.0887	0.0619	99.5881	0.4119	887	619			SS-100	PC078/1/35	0.35	51.53	2.37	14.97	9.75	0.13	5.08	9.29	3.65	1.06	97.83	2.17
	YAN 9B-1 36.5-37	226.226.5	6450	T7c	T7c: YAN 9B-1 36.5-37_6450_12 / 1 .	52.3317	1.889	14.8748	9.4682	0.1958	5.3349	9.2572	4.3448	0.4948	0.2322	0.0238	0.0405	0.0606	98.5483	1.4517	405	606			SS-101	PC078/1/35	0.35	51.97	2.43	15.76	9.6	0.19	4.06	8.23	4.54	0.63	97.41	2.59
	YAN 9B-1 36.5-37	226.226.5	6450	T7c	T7c: YAN 9B-1 36.5-37_6450_13 / 1 .	53.1476	2.3928	14.7809	10.0214	0.1933	3.5136	7.0072	4.6908	0.67	0.3362	0.0274	0.0853	0.0506	96.9172	3.0828	853	506			SS-102	PC078/1/35	0.35	52.1	2.54	15.76	10.6	0.13	4.22	7.87	3.93	0.62	97.8	2.2
	YAN 9B-1 36.5-37	226.226.5	6450	T7c	T7c: YAN 9B-1 36.5-37_6450_14 / 1 .	53.9534	1.5996	16.5788	8.3222	0.1524	4.3402	8.2508	4.8155	0.6468	0.2304	0.0669	0.0665	0.082	99.1054	0.8946	665	820			SS-103	PC078/1/35	0.35	52.67	2.54	15.84	9.68	0.21	3.93	7.84	4.86	0.59	98.16	1.84
	YAN 9B-1 36.5-37	226.226.5	6450	T7c	T7c: YAN 9B-1 36.5-37_6450_15 / 1 .	53.8794	2.7524	13.4861	11.5551	0.2338	3.8163	7.2167	4.5266	0.8272	0.3648	0.0463	0.0903	0.052	98.8471	1.1529	903	520			SS-104	PC078/1/35	0.35	57.52	1.35	15.37	6.65	0.05	2.64	5.59	4.6	1.12	94.89	5.11
	YAN 9B-1 36.5-37	226.226.5	6450	T7c	T7c: YAN 9B-1 36.5-37_6450_16 / 1 .	55.2354	2.421	14.5331	9.577	0.1957	3.5062	6.525	4.9567	0.9189	0.3582	0.0196	0.0817	0.0849	98.4132	1.5868	817	849			SS-105	PC078/1/35	0.35	57.74	1.39	15.82	7.24	0.18	2.58	5.41	5.1	1.13	96.59	3.41
	YAN 9B-1 36.5-37	226.226.5	6450	T7c	T7c: YAN 9B-1 36.5-37_6450_18 / 1 .	53.1472	2.3831	14.2498	11.2198	0.2012	4.6442	7.6273	4.0646	0.5896	0.29	0.0343	0.049	0.0605	98.5606	1.4394	490	605			SS-106	PC078/1/35	0.35	71.08	0.56	15.03	3.41	0.13	0.4	1.11	5.44	1.98	99.14	0.86
	YAN 9B-1 36.5-37	226.226.5	6450	T7c	T7c: YAN 9B-1 36.5-37_6450_19 / 1 .	54.6219	1.658	15.792	8.0154	0.1673	4.224	7.3254	4.7682	0.6993	0.2384	0.0359	0.0804	0.095	97.7212	2.2788	804	950			SS-107	PC078/1/35	0.35	71.35	0.3	14.05	3.19	0.06	0.2	0.57	5.81	2.51	98.04	1.96
	YAN 9B-1 36.5-37	226.226.5	6450	T7c	T7c: YAN 9B-1 36.5-37_6450_20 / 1 .	57.4951	1.8881	14.9659	8.6308	0.1664	3.3076	6.2753	5.1233	1.0542	0.267	0.0116	0.0833	0.1221	99.3907	0.6093	833	1221			SS-108	PC078/1/35	0.35	71.56	0.36	14.3	3.11	0.14	0.18	0.68	6.03	2.43	98.79	1.21
	YAN 9B-1 36.5-37	226.226.5	6450	T7c	T7c: YAN 9B-1 36.5-37_6450_21 / 1 .	55.294	1.6639	15.7492	8.114	0.1538	3.7052	7.1138	4.8474	0.8318	0.2323	0.0435	0.0596	0.1066	97.9152	2.0848	596	1066			SS-109	PC078/1/35	0.35	71.63	0.43	14.05	3.34	0.2	0.2	0.62	5.8	2.51	98.78	1.22
	YAN 9B-1 36.5-37	226.226.5	6450	T7c	T7c: YAN 9B-1 36.5-37_6450_22 / 1 .	51.8723	2.6763	15.0299	10.4541	0.2145	4.322	7.7436	4.905	0.5131	0.6747	0.032	0.1089	0.0358	98.5823	1.4177	1089	358			SS-110	PC078/1/35	0.35	72.17	0.39	13.96	3.14	0.14	0.22	0.6	5.46	2.38	98.46	1.54
	YAN 9B-1 36.5-37	226.226.5	6450	T7c	T7c: YAN 9B-1 36.5-37_6450_23 / 1 .	55.8652	2.4338	13.8264	9.7634	0.1961	3.5127	6.5932	4.9439	1.0155	0.3553	0.0126	0.081	0.0899	98.689	1.311	810	899			SS-111	PC079/2/149	1.8	50.42	2.28	15.42	9.98	0.14	4.02	8.06	4.75	0.48	95.55	4.45
	YAN 9B-1 36.5-37	226.226.5	6450	T7c	T7c: YAN 9B-1 36.5-37_6450_24 / 1 .	53.7882	1.6663	15.9569	8.0929	0.1601	4.3006	8.2809	4.6676	0.686	0.2359	0.0243	0.0555	0.0827	97.998	2.002	555	827			SS-112	PC079/2/149	1.8	50.76	2.36	15.56	10.1	0.11	4.14	8.18	4.7	0.47	96.39	3.61
	YAN 9B-1 36.5-37	226.226.5	6450	T7c	T7c: YAN 9B-1 36.5-37_6450_25 / 1 .	57.1941	1.7275	15.9477	8.3693	0.1724	3.8115	7.1502	5.2318	0.8987	0.2373	0.0081	0.0712	0.0758	100.896	0	712	758			SS-113	PC079/2/149	1.8	51.13	2.38	15.64	10.6	0.17	4.23	8.48	4.48	0.42	97.52	2.48
	YAN 9B-1 36.5-37	226.226.5	6450	T7c	T7c: YAN 9B-1 36.5-37_6450_26 / 1 .	55.9909	1.5267	16.3591	7.5395	0.157	3.7134	7.1857	5.0502	0.8647	0.2139	0.0363	0.074	0.1104	98.8217	1.1783	740	1104			SS-114	PC079/2/149	1.8	51.14	2.42	15.49	10.3	0.13	4.17	7.47	4.61	0.39	96.14	3.86
T7b	PC461_63-66.5cm	350-353.5	7020	T7b	T7b_350-353.5: PC461_63-66.5cm__1 / 1 .	51.0464	2.4754	15.1894	10.1221	0.182	4.1274	8.2199	4.7007	0.5548	0.3743	0.0892	0.0682	0.0556	97.2053	2.7947	682	556			SS-115	PC079/2/149	1.8	51.21	2.38	16.11	10.3	0.18	4	7.95	4.78	0.54	97.41	2.59
	PC461_63-66.5cm	350-353.5	7020	T7b	T7b_350-353.5: PC461_63-66.5cm__2 / 1 .	51.3795	2.0024	15.5753	9.6401	0.1799	5.4587	9.586	4.2198	0.4704	0.2937	0.0533	0.0214	0.0374	98.9179	1.0821	214	374			SS-116	PC079/2/149	1.8	51.23	3	14.47	14.4	0.23	4.16	8.75	4.05	0.51	100.8	0
	PC461_63-66.5cm	350-353.5	7020	T7b	T7b_350-353.5: PC461_63-66.5cm__3 / 1 .	51.2669	2.4607	15.7417	10.4309	0.2002	4.2243	8.28	4.5587	0.5231	0.376	0.1167	0.0692	0.0522	98.3006	1.6994	692	522			SS-117	PC079/2/149	1.8	51.23	2.46	15.67	10.8	0.15	4.32	8.45	4.39	0.45	97.89	2.11
	PC461_63-66.5cm	350-353.5	7020	T7b	T7b_350-353.5: PC461_63-66.5cm__4 / 1 .	52.8897	2.5988	14.0651	11.1229	0.2229	3.9658	7.2929	4.9388	0.6973	0.392	0.0754	0.0776	0.0812	98.4204	1.5796	776	812			SS-118	PC079/2/149	1.8	51.37	2.31	15.76	9.88	0.14	4.25	7.96	4.62	0.51	96.8	3.2
	PC461_63-66.5cm	350-353.5	7020	T7b	T7b_350-353.5: PC461_63-66.5cm__5 / 1 .	51.6514	2.2267	15.6998	9.5388	0.1879	4.7005	8.961	4.5206	0.5156	0.3395	0.0671	0.053	0.0482	98.5101	1.4899	530	482			SS-119	PC079/2/149	1.8	51.41	2.47	16	10.3	0.12	4.17	8.58	3.9	0.52	97.47	2.53
	PC461_63-66.5cm	350-353.5	7020	T7b	T7b_350-353.5: PC461_63-66.5cm__6 / 1 .	51.351	1.9185	15.5006	9.2606	0.173	5.6723	9.7718	4.0313	0.416	0.2504	0.0688	0.0423	0.0412	98.4978	1.5022	423	412			SS-120	PC079/2/149	1.8	51.42	2.52	15.8	10.4	0.12	3.97	8.59	4.1	0.5	97.44	2.56
	PC461_63-66.5cm	350-353.5	7020	T7b	T7b_350-353.5: PC461_63-66.5cm__7 / 1 .	51.2602	1.8338	16.0699	9.0968	0.1551	6.0913	10.5588	4.0209	0.4003	0.2491	0.0533	0.0568	0.0353	99.8817	0.1183	568	353			SS-121	PC079/2/149	1.8	51.66	2.32	15.89	10.6	0.13	4.22	8.57	4.91	0.52	98.78	1.22
	PC461_63-66.5cm	350-353.5	7020	T7b	T7b_350-353.5: PC461_63-66.5cm__8 / 1 .	51.5565	2.469	15.7001	9.9227	0.1916	3.9352	8.3667	4.7029	0.5262	0.3821	0.0722	0.0847	0.0572	97.9672	2.0328	847	572			SS-122	PC079/2/149	1.8	51.66	2.39	15.69	10.6	0.13	4.4	8.74	4.35	0.48	98.41	1.59
	PC461_63-66.5cm	350-353.5	7020	T7b	T7b_350-353.5: PC461_63-66.5cm__9 / 1 .	51.2484	2.4577	15.5069	10.6745	0.1954	4.0226	8.0907	4.7086	0.4811	0.3697	0.1264	0.0625	0.0573	98.0017	1.9983	625	573			SS-123	PC079/2/149	1.8	51.67	2.35	16	9.86	0.15	4.1	8.04	4.26	0.63	97.06	2.94
	PC461_63-66.5cm	350-353.5	7020	T7b	350-353.5: PC461_63-66.5cm__T7b_10 / 1 .	63.9699	1.2353	15.659	5.5396	0.1864	1.4612	3.409	6.2229	1.4277	0.2684	0.1	0.089	0.1549	99.7234	0.2766	890	1549			SS-124	PC079/2/149	1.8	51.69	2.33	15.67	10.3	0.1	4.32	8.68	4.6	0.51	98.21	1.79
	PC461_63-66.5cm	350-353.5	7020	T7b	350-353.5: PC461_63-66.5cm__T7b_11 / 1 .	51.3592	2.249	15.7859	9.6712	0.1801	4.6397	8.7274	4.4781	0.519	0.316	0.1082	0.0346	0.0476	98.1159	1.8841	346	476			SS-125	PC079/2/149	1.8	51.73	2.49	15.8	10.3	0.15	4.3	7.94	4.94	0.49	98.12	1.88
T7b	YAN8B-1 41-41.5	259-259.5	7180	T7b	T7b: YAN8B-1 41-41.5_7180_1 / 1 .	55.0633	2.149	16.2037	9.4596	0.1662	3.532	7.1923	5.6509	0.7344	0.3951	0.1491	0.0447	0.0651	100.805	0	447	651			SS-126	PC079/2/149	1.8	51.76	2.39	15.63	9.85	0.12	4.23	7.98	4.8	0.61	97.37	2.63
	YAN8B-1 41-41.5	259-259.5	7180	T7b	T7b: YAN8B-1 41-41.5_7180_2 / 1 .	50.9028	1.7991	15.9017	8.7625	0.1578	6.2079	10.3207	3.8386	0.3954	0.2409	0.0613	0.0276	0.0456	98.6617	1.3383	276	456			SS-127	PC079/2/149	1.8	51.99	2.32	15.5	10.7	0.2	4.07	7.87	4.11	0.5	97.22	2.78
	YAN8B-1 41-41.5	259-259.5	7180	T7b	T7b: YAN8B-1 41-41.5_7180_3 / 1 .	70.3729	0.4267	13.8694	3.1274	0.1572	0.3242	0.8664	6.7513	2.2965	0.0433	0.0307	0.1051	0.2352	98.6063	1.3937	1051	2352			SS-128	PC079/2/149	1.8	52.01	2.16	17.65	9.38	0.13	2.4	8.03	4.58	0.66	97	3
	YAN8B-1 41-41.5	259-259.5	7180	T7b	T7b: YAN8B-1 41-41.5_7180_4 / 1 .	56.6056	1.9636	15.9374	8.1992	0.2052	2.9493	5.9892	5.9176	0.8894	0.3806	0.1618	0.0815	0.0854	99.3656	0.6344	815	854			SS-129	PC079/2/149	1.8	52.14	2.44	16.04	10.1	0.16	4.14	8.09	4.83	0.42	98.34	1.66
	YAN8B-1 41-41.5	259-259.5	7180	T7b	T7b: YAN8B-1 41-41.5_7180_5 / 1 .	51.6908	2.4561	15.5632	10.0256	0.199	4.1302	8.0374	4.7365	0.5265	0.3616	0.1023	0.0604	0.0478	97.9375	2.0625	604	478			SS-130	PC079/2/149	1.8	52.17	2.29	17.14	10.6	0.2	4.68	8.45	4.85	0.44	100.8	0
	YAN8B-1 41-41.5	259-259.5	7180	T7b	T7b: YAN8B-1 41-41.5_7180_6 / 1 .	64.5418	1.0544	14.9747	6.1326	0.1441	0.8827	2.2698	7.0672	2.1507	0.2355	0.0435	0.0955	0.1972	99.7897	0.2103	955	1972			SS-131	PC079/2/149	1.8	52.39	1.81	17.44	9.37	0.21	4.41	10.1	3.97	0.52	100.2	0
	YAN8B-1 41-41.5	259-259.5	7180	T7b	T7b: YAN8B-1 41-41.5_7180_8 / 1 .	52.5981	2.5286	15.8422	10.5953	0.2038	4.2397	8.1007	5.0664	0.516	0.3919	0.0459	0.0644	0.0501	100.243	0	644	501			SS-132	PC079/2/149	1.8	52.41	2.42	16.23	10.4	0.18	4.3	8.4	5.59	0.63	100.6	0
	YAN8B-1 41-41.5	259-259.5	7180	T7b	T7b: YAN8B-1 41-41.5_7180_9 / 1 .	51.5588	2.4706	15.7826	10.2272	0.1991	4.1293	8.1575	4.7413	0.5627	0.3631	0.1067	0.0577	0.0574	98.4141	1.5859	577	574			SS-133	PC079/2/149	1.8	52.48	1.63	19.8	9.29	0.15	2.24	9.07	4.94	0.37	99.97	0.03
	YAN8B-1 41-41.5	259-259.5	7180	T7b	T7b: YAN8B-1 41-41.5_7180_10 / 1 .	50.8893	2.4564	15.509	10.6845	0.1809	4.1306	8.327	4.8563	0.5075	0.359	0.1716	0.0564	0.0531	98.1816	1.8184	564	531			SS-134	PC079/2/149	1.8	52.58	2.29	15.63	10	0.15	4.47	8.5	4.45	0.44	98.55	1.45
	YAN8B-1 41-41.5	259-259.5	7180	T7b	T7b: YAN8B-1 41-41.5_7180_11 / 1 .	68.7479	0.7656	14.7853	3.7744	0.1986	0.7506	1.6326	6.8946	1.9231	0.1388	0.0371	0.0893	0.199	99.9371	0.0629	893	1990			SS-135	PC079/2/149	1.8	52.76	2.68	16.05	10.1	0.21	4.78	8.72	4.79	0.5	100.6	0
	YAN8B-1 41-41.5	259-259.5	7180	T7b	T7b: YAN8B-1 41-41.5_7180_12 / 1 .	51.5585	2.4503	15.7393	10.5145	0.1998	4.135	8.2425	4.7438	0.5792	0.3843	0.2764	0.0697	0.0634	98.9566	1.0434	697	634			SS-136	PC079/2/149	1.8	52.87	2.33	16.64	9.26	0.2	3.91	8.6	3.98	0.55	98.34	1.66
	YAN8B-1 41-41.5	259-259.5	7180	T7b	T7b: YAN8B-1 41-41.5_7180_13 / 1 .	51.4593	2.4719	16.0949	10.5454	0.2072	4.1688	8.1507	4.6947	0.5497	0.3605	0.037	0.0776	0.0571	98.8747	1.1253	776	571			SS-137	PC079/2/149	1.8	52.88	2.34	16.37	9.99	0.18	4.36	9.86	3.72	0.6	100.3	0
	YAN8B-1 41-41.5	259-259.5	7180	T7b	T7b: YAN8B-1 41-41.5_7180_14 / 1 .	52.0252	2.4602	15.6366	11.013	0.1963	4.2834	8.3596	4.8596	0.5142	0.3789	0.0808	0.0783	0.0532	99.9392	0.0608	783	532			SS-138	PC079/2/149	1.8	54.01	2.38	18.05	10.6	0.22	2.26	7.75	5.77	0.55	101.6	0
	YAN8B-1 41-41.5	259-259.5	7180	T7b	T7b: YAN8B-1 41-41.5_7180_15 / 1 .	72.6079	0.3728	13.7793	3.2567	0.1492	0.2306	0.6603	6.889	2.4513	0.0365	0.0128	0.1423	0.2534	100.842	0	1423	2534			SS-139	PC079/2/149	1.8	56.07	3.23	13.62	12.9	0.22	2.02	4.45	5.72	0.81	99.07	0.93
	YAN8B-1 41-41.5	259-259.5	7180	T7b	T7b: YAN8B-1 41-41.5_7180_16 / 1 .	52.2753	2.4749	15.6114	10.2689	0.1783	4.2814	8.4379	4.8916	0.4889	0.3666	0.1303	0.0619	0.0507	99.5182	0.4818	619	507			SS-140	PC079/2/149	1.8	70.8	0.37	14.05	2.98	0.18	0.18	0.82	5.31	2.46	97.15	2.85
	YAN8B-1 41-41.5	259-259.5	7180	T7b	T7b: YAN8B-1 41-41.5_7180_17 / 1 .	69.7292	0.6752	14.5951	3.6761	0.1725	0.6313	1.4948	6.9164	1.9915	0.1062	0.0334	0.1001	0.2124	100.334	0	1001	2124			SS-141	PC079/2/149	1.8	70.86	0.37	14.2	3.33	0.19	0.21	0.76	5.12	2.62	97.66	2.34
	YAN8B-1 41-41.5	259-259.5	7180	T7b	T7b: YAN8B-1 41-41.5_7180_18 / 1 .	51.8148	1.9702	16.0909	9.1878	0.1662	5.5662	9.8872	4.2899	0.42	0.2639	0.0553	0.0569	0.0476	99.8168	0.1832	569	476			SS-142	PC079/2/149	1.8	70.93	0.47	13.93	3.19	0.16	0.23	0.72	6.22	2.34	98.19	1.81
	YAN8B-1 41-41.5	259-259.5	7180	T7b	T7b: YAN8B-1 41-41.5_7180_19 / 1 .	70.3156	0.6876	14.9872	3.6348	0.1863	0.638	1.4629	6.577	1.8888	0.1098	0.0277	0.1006	0.1877	100.804	0	1006	1877			SS-143	PC079/2/149	1.8	71.47	0.37	14.36	3.2	0.21	0.2	0.67	5.04	2.53	98.05	1.95
	YAN8B-1 41-41.5	259-259.5	7180	T7b	T7b: YAN8B-1 41-41.5_7180_20 / 1 .	70.5206	0.7157	14.8446	3.735	0.1871	0.747	1.612	5.955	1.9529	0.1237	0.0346	0.0961	0.2062	100.731	0	961	2062			SS-144	PC079/2/149	1.8	71.89	0.28	14.4	3.34	0.25	0.25	0.62	5.98	2.58	99.59	0.41
	YAN8B-1 41-41.5	259-259.5	7180	T7b	T7b: YAN8B-1 41-41.5_7180_21 / 1 .	73.0131	0.3641	13.7231	3.4763	0.147	0.1867	0.7068	6.5988	2.5359	0.0473	0.0146	0.1462	0.2656	101.226	0	1462	2656			SS-145	PC079/2/149	1.8	72.42	0.36	14.24	3.49	0.14	0.2	0.72	5.48	2.42	99.47	0.53
	YAN8B-1 41-41.5	259-259.5	7180	T7b	T7b: YAN8B-1 41-41.5_7180_22 / 1 .	52.6525	2.3925	15.5091	10.0379	0.191	3.9981	7.869	4.797	0.6076	0.3827	0.1612	0.0682	0.0668	98.7338	1.2662	682	668			SS-146	PC079/2/149	1.8	72.44	0.41	14.13	3.27	0.15	0.26	0.72	4.81	2.68	98.87	1.13
	YAN8B-1 41-41.5	259-259.5	7180	T7b	T7b: YAN8B-1 41-41.5_7180_23 / 1 .	51.3425	2.4309	15.4731	10.9925	0.1866	4.1118	8.1852	4.8103	0.4792	0.3643	0.1368	0.0722	0.0636	98.6489	1.3511	722	636			SS-147	PC079/2/149	1.8	72.49	0.33	14.06	3.19	0.13	0.2	0.59	5.35	2.33	98.67	1.33
	YAN8B-1 41-41.5	259-259.5	7180	T7b	T7b: YAN8B-1 41-41.5_7180_24 / 1 .	51.2651	2.4282	15.2228	9.5048	0.1907	4.0741	8.4825	4.6477	0.5447	0.3787	0.11	0.0539	0.0536	96.9567	3.0433	539	536			SS-148	PC079/2/149	1.8	72.97	0.41	14.14	3.37	0.16	0.18	0.77	4.64	2.47	99.11	0.89
	YAN8B-1 41-41.5	259-259.5	7180	T7b	T7b: YAN8B-1 41-41.5_7180_25 / 1 .	52.0151	2.4136	15.5738	9.7283	0.1934	4.0829	8.1439	4.8109	0.5048	0.3801	0.0822	0.0696	0.0569	98.0555	1.9445	696	569			SS-149	KC081/1/4	0.21	49.7	2.55	14.97	10.6	0.19	4.17	8.31	4.48	0.52	95.49	4.51
	YAN8B-1 41-41.5	259-259.5	7180	T7b	T7b: YAN8B-1 41-41.5_7180_26 / 1 .	72.2408	0.3649	13.574	2.8692	0.1466	0.1737	0.6636	6.726	2.499	0.0322	0.0194	0.1355	0.2471	99.6918	0.3082	1355	2471			SS-150	KC081/1/4	0.21	49.75	2.31	15.05	9.77	0.21	4.74	8.97	4.71	0.49	96	4
	YAN8B-1 41-41.5	259-259.5	7180	T7b	T7b: YAN8B-1 41-41.5_7180_27 / 1 .	51.7957	2.4389	15.8747	10.5582	0.1981	4.1372	8.4504	4.7761	0.5297	0.3697	0.0764	0.0564	0.0596	99.3212	0.6788	564	596			SS-151	KC081/1/4	0.21	49.82	2.36	15.59	9.85	0.17	4.56	8.68	4.48	0.48	95.99	4.01
T7a	PC460 73.5-74	598.5-599	7990	T7a	T7a: PC460 73.5-74_598.5-599__1 / 1 .	51.2172	2.5407	15.3311	11.3303	0.2267	4.614	8.3096	4.7902	0.5382	0.3966	0.0682	0.0682	0.0553	99.4863	0.5137	682	553			SS-152	KC081/1/4	0.21	49.84	2.24	15.41	10.12	0.16	4.58	8.73	4.54	0.56	96.18	3.82
	PC460 73.5-74	598.5-599	7990	T7a	T7a: PC460 73.5-74_598.5-599__2 / 1 .	50.8903	2.4644	15.8647	10.3598	0.2091	4.2733	8.3222	4.652	0.5108	0.389	0.0826	0.0787	0.0506	98.1475	1.8525	787	506			SS-153	KC081/1/4	0.21	49.94	1.9	15.74	8.96	0.18	5.6	9.97	3.97	0.39	96.65	3.35
	PC460 73.5-74	598.5-599	7990	T7a	T7a: PC460 73.5-74_598.5-599__3 / 1 .	52.7765	2.5606	15.3363	10.124	0.1871	4.2091	8.0065	4.3998	0.6419	0.3914	0.0421	0.0372	0.0518	98.7642	1.2358	372	518			SS-154	KC081/1/4	0.21	50.05	2.59	14.6	11.33	0.21	4.46	8.08	4.63	0.65	96.6	3.4
	PC460 73.5-74	598.5-599	7990	T7a	T7a: PC460 73.5-74_598.5-599__4 / 1 .	51.8552	2.2518	16.0286	9.6979	0.1869	4.7988	8.876	4.7249	0.5162	0.3399	0.0783	0.0197	0.0476	99.422	0.578	197	476			SS-155	KC081/1/4	0.21	50.08	2.55	15.61	10.26	0.28	4.3	7.79	4.62	0.57	96.06	3.94
	PC460 73.5-74	598.5-599	7990	T7a	T7a: PC460 73.5-74_598.5-599__5 / 1 .	51.4211	2.4466	15.7075	10.5793	0.1923	4.3295	8.3243	4.688	0.5334	0.383	0.0653	0.0626	0.0496	98.7825	1.2175	626	496			SS-156	KC081/1/4	0.21	50.12	2.49	15.51	10.34	0.27	5	9.02	4.08	0.51	97.34	2.66
	PC460 73.5-74	598.5-599	7990	T7a	T7a: PC460 73.5-74_598.5-599__6 / 1 .	51.0735	2.4118	15.7692	10.2626	0.1875	4.2106	8.5058	4.8414	0.543	0.3855	0.0655	0.0522	0.0564	98.365	1.635	522	564			SS-157	KC081/1/4	0.21	50.15	2.33	15.61	10.21	0.25	4.09	8.12	4.41	0.58	95.75	4.25
	PC460 73.5-74	598.5-599	7990	T7a	T7a: PC460 73.5-74_598.5-599__7 / 1 .	49.9064	1.7889	16.0388	8.6537	0.158	6.1446	10.8156	3.9019	0.3667	0.2512	0.0504	0.0505	0.0329	98.1595	1.8405	505	329			SS-158	KC081/1/4	0.21	50.41	2.24	15.55	10.08	0.16	4.76	8.56	4.54	0.52	96.82	3.18
	PC460 73.5-74	598.5-599	7990	T7a	T7a: PC460 73.5-74_598.5-599__8 / 1 .	51.3638	2.4772	15.5097	11.1551	0.2046	4.4582	8.5993	4.1781	0.509	0.3935	0.1006	0.0594	0.0517	99.0602	0.9398	594	517			SS-159	KC081/1/4	0.21	50.43	2.25	15.63	9.23	0.2	5.11	9.12	4.16	0.48	96.61	3.39
	PC460 73.5-74	598.5-599	7990	T7a	T7a: PC460 73.5-74_598.5-599__9 / 1 .	52.0004	2.1743	15.7816	9.8751	0.1816	4.9354	9.5298	4.2293	0.4651	0.3098	0.0523	0.0716	0.0429	99.6491	0.3509	716	429			SS-160	KC081/1/4	0.21	50.45	2.56	15.67	11.28	0.2	4.17	8.53	4.75	0.52	98.13	1.87
	PC460 73.5-74	598.5-599	7990	T7a	T7a: PC460 73.5-74_598.5-599__10 / 1 .	52.0632	2.4568	16.087	11.1208	0.2053	4.3305	8.9461	4.646	0.4613	0.3995	0.1202	0.0479	0.044	100.928	0	479	440			SS-161	KC081/1/4	0.21	50.46	2.29	15.19	9.67	0.24	4.34	8.47	4.57	0.54	95.77	4.23
	PC460 73.5-74	598.5-599	7990	T7a	T7a: PC460 73.5-74_598.5-599__11 / 1 .	52.6491	1.8591	16.195	8.1364	0.1725	5.4416	9.8801	4.1783	0.4058	0.2546	0.0625	0.0396	0.0352	99.3098	0.6902	396	352			SS-162	KC081/1/4	0.21	50.47	2.36	15.16	10.19	0.18	4.14	7.76	4.85	0.58	95.69	4.31
	PC460 73.5-74	598.5-599	7990	T7a	T7a: PC460 73.5-74_598.5-599__12 / 1 .	51.3118	2.4255	15.4429	10.6378	0.1993	4.7168	8.5567	4.7948	0.541	0.3916	0.071	0.1108	0.0549	99.2548	0.7452	1108	549			SS-163	KC081/1/4	0.21	50.49	2.47	15.82	9.83	0.16	4.39	8.18	4.5	0.39	96.23	3.77
	PC460 73.5-74	598.5-599	7990	T7a	T7a: PC460 73.5-74_598.5-599__13 / 1 .	53.235	2.466	16.0213	11.6191	0.2147	4.114	8.8086	2.6159	0.4258	0.3837	0.1331	0.0474	0.0524	100.137	0	474	524			SS-164	KC081/1/4	0.21	50.61	2.63	15.63	10.23	0.22	4.19	8.09	4.58	0.56	96.74	3.26
	PC460 73.5-74	598.5-599	7990	T7a	T7a: PC460 73.5-74_598.5-599__14 / 1 .	50.5552	1.9595	15.4702	8.933	0.1569	6.2475	10.4028	3.8727	0.3979	0.2791	0.0488	0.0674	0.0459	98.4369	1.5631	674	459			SS-165	KC081/1/4	0.21	50.62	2.58	15.16	10.56	0.21	4.43	8.26	4.4	0.56	96.78	3.22
	PC460 73.5-74	598.5-599	7990	T7a	T7a: PC460 73.5-74_598.5-599__15 / 1 .	54.3286	2.4043	13.6621	11.3304	0.2132	3.988	7.8044	4.3051	0.7797	0.3963	0.0076	0.0929	0.0751	99.3876	0.6124	929	751			SS-166	KC081/1/4	0.21	50.66	2.68	16.07	10.42	0.21	4.17	8.5	4.82	0.51	98.04	1.96
	PC460 73.5-74	598.5-599	7990	T7a	T7a: PC460 73.5-74_598.5-599__16 / 1 .	51.1842	2.3959	15.6842	10.1513	0.1835	4.4042	8.7309	4.747	0.4966	0.3916	0.0994	0.0432	0.0458	98.5578	1.4422	432	458			SS-167	KC081/1/4	0.21	50.83	2.52	15.4	10.35	0.2	4.13	7.73	4.7	0.51	96.37	3.63
	PC460 73.5-74	598.5-599	7990	T7a	T7a: PC460 73.5-74_598.5-599__17 / 1 .	64.052	0.7021	13.7324	5.1462	0.1885	0.6198	1.9772	2.4786	4.0141	0.1263	0.0083	0.0167	0.1605	93.2226	6.7774	167	1605			SS-168	KC081/1/4	0.21	50.93	2.5	15.64	9.99	0.21	4.04	8.05	4.66	0.53	96.55	3.45
	PC460 73.5-74	598.5-599	7990	T7a	T7a: PC460 73.5-74_598.5-599__18 / 1 .	52.335	2.38	15.7012	10.4843	0.2131	4.3282	8.4261	4.4989	0.5153	0.3853	0.0584	0.0441	0.049	99.4189	0.5811	441	490			SS-169	KC081/1/4	0.21	51	2.49	15.17	10.75	0.22	4.22	8.3	4.71	0.55	97.41	2.59
	PC460 73.5-74	598.5-599	7990	T7a	T7a: PC460 73.5-74_598.5-599__19 / 1 .	51.2952	2.4306	15.5577	11.0546	0.1933	4.5062	8.7787	4.4402	0.4865	0.381	0.0723	0.0698	0.0522	99.3183	0.6817	698	522			SS-170	KC081/1/4	0.21	51.03	2.49	15.61	10.35	0.27	4.12	8.12	4.59	0.61	97.19	2.81
	PC460 73.5-74	598.5-599	7990	T7a	T7a: PC460 73.5-74_598.5-599__20 / 1 .	51.9017	2.462	15.7623	10.1549	0.1922	4.3224	8.4433	4.1091	0.5894	0.3939	0.0637	0.0449	0.0424	98.4822	1.5178	449	424			SS-171	KC081/1/4	0.21	51.45	2.72	15.98	11.03	0.23	4.37	8.49	4.26	0.55	99.08	0.92
	PC460 73.5-74	598.5-599	7990	T7a	T7a: PC460 73.5-74_598.5-599__21 / 1 .	52.9436	2.4294	15.4462	10.9657	0.2114	4.2616	8.3467	3.7178	0.5128	0.3743	0.0956	0.0876	0.0596	99.4522	0.5478	876	596			SS-172	KC081/1/4	0.21	51.57	2.34	16.15	10.18	0.2	4.28	9.05	4.88	0.5	99.15	0.85
	PC460 73.5-74	598.5-599	7990	T7a	T7a: PC460 73.5-74_598.5-599__22 / 1 .	71.8652	0.395	13.7406	3.0507	0.1513	0.2366	0.7511	6.7816	2.4079	0.0427	0.0132	0.1075	0.2459	99.7893	0.2107	1075	2459			SS-173	KC081/1/4	0.21	51.79	2.56	15.14	10.26	0.2	4.21	8.03	4.84	0.52	97.55	2.45
	PC460 73.5-74	598.5-599	7990	T7a	T7a: PC460 73.5-74_598.5-599__24 / 1 .	51.5759	2.4742	15.6825	10.617	0.1875	4.249	8.3242	4.728	0.549	0.3883	0.102	0.0893	0.0539	99.0208	0.9792	893	539			SS-174	KC081/1/4	0.21	66.92	0.64	14.49	3.27	0.19	0.58	1.13	5.89	2	95.11	4.89
	PC460 73.5-74	598.5-599	7990	T7a	T7a: PC460 73.5-74_598.5-599__25 / 1 .	51.2154	1.9196	15.9809	8.8765	0.1677	5.6863	10.2394	3.6778	0.3843	0.2727	0.0763	0.0341	0.0427	98.5736	1.4264	341	427			SS-175	KC081/1/4	0.21	68.27	0.7	14.92	3.71	0.2	0.58	1.27	6.04	2.03	97.72	2.28
	PC460 73.5-74	598.5-599	7990	T7a	T7a: PC460 73.5-74_598.5-599__26 / 1 .	52.3296	2.4379	15.7548	10.4414	0.1902	4.2495	8.255	4.971	0.513	0.3838	0.0816	0.0623	0.0574	99.7276	0.2724	623	574			SS-176	KC081/1/4	0.21	70.09	0.45	13.97	3.18	0.12	0.22	0.63	5.73	2.52	96.91	3.09
T-caldera	Beak1D_70.5-71	135.5-136	10556	T-caldera?	T-caldera?: Beak1D_70.5-71_10556_1 / 1 .	71.3792	0.3763	13.469	3.3685	0.147	0.2083	0.6592	6.5588	2.6233	0.0434				98.8329	1.1671					SS-177	KC081/1/4	0.21	70.82	0.3	13.97	3.46	0.14	0.2	0.69	5.69	2.62	97.89	2.11
	Beak1D_70.5-72	135.5-136	10556	T-caldera?	T-caldera?: Beak1D_70.5-72_10556_2 / 1 .	51.0499	2.5006	15.9968	10.3967	0.176	4.1631	8.2085	4.7016	0.4817	0.405				98.0797	1.9203					SS-178	KC081/1/4	0.21	70.95	0.38	13.95	3.39	0.11	0.2	0.59	5.62	2.63	97.82	2.18
	Beak1D_70.5-73	135.5-136	10556	T-caldera?	T-caldera?: Beak1D_70.5-73_10556_3 / 1 .	52.0713	2.4772	15.5968	10.2291	0.2002	3.9569	8.1961	4.5202	0.5173	0.4048				98.1697	1.8303					SS-179	KC081/1/4	0.21	71.19	0.43	14.01	3.27	0.13	0.19	0.57	5.84	2.62	98.25	1.75
	Beak1D_70.5-74	135.5-136	10556	T-caldera?	T-caldera?: Beak1D_70.5-74_10556_4 / 1 .	51.1755	2.4845	15.8589	10.3447	0.1975	4.2466	8.1014	4.6667	0.5218	0.4017				97.9992	2.0008					SS-180	KC081/1/4	0.21	71.54	0.3	13.92	3.38	0.11	0.18	0.73	5.73	2.32	98.21	1.79
	Beak1D_70.5-75	135.5-136	10556	T-caldera?	T-caldera?: Beak1D_70.5-75_10556_5 / 1 .	55.9376	2.5506	15.3728	9.7661	0.2209	3.144	6.103	5.2397	0.9163	0.4902				99.7412	0.2588					SS-181	KC081/1/4	0.21	71.6	0.37	13.95	3.34	0.15	0.21	0.67	4.65	2.63	97.57	2.43
	Beak1D_70.5-76	135.5-136	10556	T-caldera?	T-caldera?: Beak1D_70.5-76_10556_6 / 1 .	50.3232	3.8117	12.744	13.414	0.2562	3.9837	7.9545	4.5882	0.7133	0.6682				98.4571	1.5429				Boyd Strait	BS-1	GC114/3/98	2.98	48.55	1.75	16.06	8.12	0.21	6.29	10.56	4.06	0.31	95.91	4.09
	Beak1D_70.5-77	135.5-136	10556	T-caldera?	T-caldera?: Beak1D_70.5-77_10556_7 / 1 .	52.0036	2.4213	15.8951	9.6213	0.1967	3.9121	7.8692	4.7442	0.555	0.4048				97.6232	2.3768					BS-2	GC114/3/98	2.98	49.59	2.06	14.27	9.73	0.19	8.42	10.21	3.32	0.55	98.34	1.66
	Beak1D_70.5-78	135.5-136	10556	T-caldera?	T-caldera?: Beak1D_70.5-78_10556_8 / 1 .	50.7405	2.4676	15.7964	10.3123	0.1916	4.1228	8.0394	4.8476	0.4902	0.3946				97.403	2.597					BS-3	GC114/3/98	2.98	49.85	2.58	14.77	10.15	0.24	4.65	8.5	4.65	0.57	95.96	4.04
	Beak1D_70.5-79	135.5-136	10556	T-caldera?	T-caldera?: Beak1D_70.5-79_10556_9 / 1 .	51.354	2.423	15.6219	10.343	0.2002	4.0351	8.1235	4.9289	0.5003	0.409				97.9388	2.0612					BS-4	GC114/3/98	2.98	50.21	2.98	14.26	11.33	0.29	4.08	7.56	4.77	0.63	96.11	3.89
	Beak1D_70.5-80	135.5-136	10556	T-caldera?	T-caldera?: Beak1D_70.5-80_10556_10 / 1 .	67.6939	0.7512	15.2214	5.2231	0.2158	0.6926	2.0984	6.5103	1.8134	0.176				100.396	0					BS-5	GC114/3/98	2.98	51.67	2.62	14.32	10.8	0.2	4.26	7.56	4.61	0.64	96.68	3.32
	Beak1D_70.5-81	135.5-136	10556	T-caldera?	T-caldera?: Beak1D_70.5-81_10556_11 / 1 .	70.4919	0.3675	13.56	3.1487	0.1469	0.169	0.6541	6.4609	2.4896	0.0383				97.5269	2.4731					BS-6	GC114/3/98	2.98	51.68	1.95	14.68	9.36	0.2	5.32	9.31	4.11	0.56	97.17	2.83
	Beak1D_70.5-82	135.5-136	10556	T-caldera?	T-caldera?: Beak1D_70.5-82_10556_12 / 1 .	51.5326	2.4944	16.0996	10.6271	0.1948	4.2447	8.3438	4.8631	0.545	0.3993				99.3444	0.6556					BS-7	GC114/3/98	2.98	51.78	1.91	14.61	9.26	0.22	5.36	9.47	4.08	0.49	97.18	2.82
	Beak1D_70.5-83	135.5-136	10556	T-caldera?	T-caldera?: Beak1D_70.5-83_10556_13 / 1 .	51.2434	2.4744	15.9338	10.4338	0.1948	4.0907	8.048	4.5525	0.4665	0.4162				97.8541	2.1459					BS-8	GC114/3/98	2.98	51.78	2.49	13.68	10.1	0.26	4.39	8.24	4.36	0.59	95.89	4.11
	Beak1D_70.5-84	135.5-136	10556	T-caldera?	T-caldera?: Beak1D_70.5-84_10556_14 / 1 .	55.6423	2.4665	15.4008	9.2636	0.207	3.1944	6.3473	5.5425	0.867	0.5004				99.4317	0.5683					BS-9	GC114/3/98	2.98	52.14	2.6	14.47	10.04	0.19	4.39	7.66	4.82	0.77	97.08	2.92
	Beak1D_70.5-85	135.5-136	10556	T-caldera?	T-caldera?: Beak1D_70.5-85_10556_15 / 1 .	52.5951	2.4521	16.2834	9.982	0.1954	4.0983	8.1737	2.0108	0.565	0.424				96.7797	3.2203					BS-10	GC114/3/98	2.98	52.3	1.53	15.83	7.67	0.18	4.2	8.15	4.9	0.75	95.51	4.49
	Beak1D_70.5-86	135.5-136	10556	T-caldera?	T-caldera?: Beak1D_70.5-86_10556_16 / 1 .	71.8931	0.4811	13.9199	3.5471	0.1607	0.3238	0.9967	6.2226	2.0752	0.0792				99.6994	0.3006					BS-11	GC114/3/98	2.98	52.37	1.5	16.41	8.02	0.2	4.32	8.29	4.72	0.62	96.45	3.55
	Beak1D_70.5-87	135.5-136	10556	T-caldera?	T-caldera?: Beak1D_70.5-87_10556_17 / 1 .	55.6574	2.1947	15.6934	9.0217	0.2056	3.1227	6.4995	5.3607	0.7811	0.3965				98.9335	1.0665					BS-12	GC114/3/98	2.98	52.53	1.53	16.25	7.72	0.13	4.21	8.07	4.49	0.59	95.52	4.48
	Beak1D_70.5-88	135.5-136	10556	T-caldera?	T-caldera?: Beak1D_70.5-88_10556_18 / 1 .	72.7223	0.3634	13.8918	3.2534	0.1437	0.198	0.6648	6.4375	2.4959	0.0446				100.215	0					BS-13	GC114/3/98	2.98	52.72	1.58	16.18	7.94	0.21	4.02	7.89	4.77	0.76	96.07	3.93
	Beak1D_70.5-89	135.5-136	10556	T-caldera?	T-caldera?: Beak1D_70.5-89_10556_19 / 1 .	56.0786	2.1125	15.7316	8.7209	0.2088	3.081	6.2317	5.4705	0.8322	0.386				98.8538	1.1462					BS-14	GC114/3/98	2.98	52.75	1.76	15.12	8.54	0.24	4.24	7.68	4.42	0.7	95.45	4.55
	Beak1D_70.5-90	135.5-136	10556	T-caldera?	T-caldera?: Beak1D_70.5-90_10556_20 / 1 .	51.0303	2.506	16.1528	10.2172	0.1935	4.0926	8.3664	4.5852	0.4851	0.3918				98.0208	1.9792					BS-15	GC114/3/98	2.98	52.76	1.8	18.49	8.97	0.16	3.93	9.85	4.82	0.32	101.1	0
	Beak1D_70.5-91	135.5-136	10556	T-caldera?	T-caldera?: Beak1D_70.5-91_10556_21 / 1 .	51.9869	2.5019	15.8241	10.3732	0.2121	4.041	8.2463	4.8085	0.5263	0.3822				98.9026	1.0974					BS-16	GC114/3/98	2.98	52.94	1.7	15.35	8.5	0.21	4.49	7.89	4.55	0.76	96.39	3.61
	Beak1D_70.5-92	135.5-136	10556	T-caldera?	T-caldera?: Beak1D_70.5-92_10556_22 / 1 .	50.1531	2.5031	15.4884	10.0746	0.1993	4.0668	8.21	4.6631	0.4336	0.3925				96.1845	3.8155					BS-17	GC114/3/98	2.98	52.95	1.73	15.72	8.3	0.21	4.72	7.76	4.42	0.61	96.42	3.58
	Beak1D_70.5-93	135.5-136	10556	T-caldera?	T-caldera?: Beak1D_70.5-93_10556_23 / 1 .	71.3924	0.3859	14.228	3.4852	0.1523	0.2289	0.6776	6.7643	2.5194	0.0412				99.8751	0.1249					BS-18	GC114/3/98	2.98	53.02	1.64	15.97	7.59	0.21	4.06	7.7	4.71	0.79	95.69	4.31
	Beak1D_70.5-94	135.5-136	10556	T-caldera?	T-caldera?: Beak1D_70.5-94_10556_24 / 1 .	51.3097	2.4776	15.9738	10.2387	0.206	4.1682	8.1317	4.7609	0.4936	0.3836				98.1438	1.8562					BS-19	GC114/3/98	2.98	53.06	1.41	16.31	7.44	0.2	3.91	7.66	4.66	0.67	95.32	4.68
	Beak1D_70.5-95	135.5-136	10556	T-caldera?	T-caldera?: Beak1D_70.5-95_10556_25 / 1 .	72.313	0.3598	14.0686	2.9258	0.1331	0.1869	0.7217	6.3908	2.4953	0.051				99.646	0.354					BS-20	GC114/3/98	2.98	53.06	1.67	15.62	8.21	0.2	4.42	8.07	4.59	0.7	96.54	3.46
																									BS-21	GC114/3/98	2.98	53.16	2.6	14.1	9.97	0.23	3.18	7.14	4.51	0.73	95.62	4.38
																									BS-22	GC114/3/98	2.98	53.16	1.63	16.12	8.41	0.2	4.4	7.88	4.71	0.64	97.15	2.85
																									BS-23	GC114/3/98	2.98	53.21	1.72	15.63	8	0.15	3.95	7.45	4.63	0.71	95.45	4.55
																									BS-24	GC114/3/98	2.98	53.28	1.61	15.65	7.95	0.19	4.43	7.99	4.53	0.72	96.35	3.65
																									BS-25	GC114/3/98	2.98	53.33	2	17.54	6.74	0.15	2.17	7.65	5.6	0.51	95.69	4.31
																									BS-26	GC114/3/98	2.98	53.35	1.77	14.94	8.96	0.22	4.32	7.75	4.54	0.7	96.55	3.45
																									BS-27	GC114/3/98	2.98	53.37	1.87	15.46	8.5	0.18	4.66	7.66	4.7	0.65	97.05	2.95
																									BS-28	GC114/3/98	2.98	53.61	1.54	16.55	7.39	0.16	3.99	7.63	4.51	0.67	96.05	3.95
																									BS-29	GC114/3/98	2.98	53.68	1.54	16.07	7.61	0.13	4.26	7.81	4.56	0.67	96.33	3.67
																									BS-30	GC114/3/98	2.98	53.71	1.55	15.74	7.57	0.18	3.9	7.76	4.54	0.63	95.58	4.42
																									BS-31	GC114/3/98	2.98	53.73	1.57	16.19	8.08	0.19	4.16	7.77	4.74	0.57	97	3
																									BS-32	GC114/3/98	2.98	53.8	1.53	16.11	7.18	0.16	3.75	7.27	4.69	0.84	95.33	4.67
																									BS-33	GC114/3/98	2.98	53.81	1.67	16.43	7.6	0.18	4.03	7.78	4.62	0.72	96.84	3.16
																									BS-34	GC114/3/98	2.98	53.85	1.49	16.24	7.78	0.2	4.06	7.57	4.72	0.68	96.59	3.41
																									BS-35	GC114/3/98	2.98	53.92	2.16	14.59	9.16	0.16	3.68	6.57	4.64	0.88	95.76	4.24
																									BS-36	GC114/3/98	2.98	54.02	1.59	15.71	7.92	0.2	4.14	7.43	4.43	0.69	96.13	3.87
																									BS-37	GC114/3/98	2.98	54.08	1.41	16.28	7.09	0.19	3.89	7.58	4.79	0.68	95.99	4.01
																									BS-38	GC114/3/98	2.98	54.26	1.53	16.15	7.92	0.13	3.94	7.34	4.6	0.68	96.55	3.45
																									BS-39	GC114/3/98	2.98	54.43	1.55	16.28	7.79	0.18	3.79	7.5	4.79	0.71	97.02	2.98
																									BS-40	GC114/3/98	2.98	54.65	1.58	16.47	7.45	0.15	3.9	7.49	4.56	0.72	96.97	3.03
																									BS-41	GC114/3/98	2.98	54.74	1.44	16.49	6.84	0.14	3.6	7.04	4.97	0.77	96.03	3.97
																									BS-42	GC114/3/98	2.98	54.83	2.39	14.06	9.56	0.19	3.08	6	4.78	1.2	96.09	3.91
																									BS-43	GC114/3/98	2.98	55.3	1.59	16.54	7.12	0.13	3.64	7.26	4.69	0.77	97.04	2.96
																									BS-44	GC114/3/98	2.98	57.1	2.49	13.62	9.99	0.25	2.44	5.27	4.66	1.22	97.04	2.96
																									BS-45	GC114/3/98	2.98	57.38	2.46	13.77	9.58	0.2	2.37	5.15	4.54	1.26	96.71	3.29
																									BS-46	GC114/3/98	2.98	69.44	0.37	13.68	3.09	0.14	0.18	0.54	5.3	2.6	95.34	4.66
																									BS-47	GC114/3/112	3.12	50.83	2.09	14.38	10.1	0.19	5.99	9.6	3.75	0.71	97.68	2.32
																									BS-48	GC114/3/112	3.12	51.97	2.93	13.21	12.3	0.23	3.57	7.47	4.44	0.62	96.77	3.23
																									BS-49	GC114/3/112	3.12	52.21	1.78	15.34	8.44	0.16	4.8	7.8	4.56	0.6	95.69	4.31
																									BS-50	GC114/3/112	3.12	52.47	2.61	14.31	10.5	0.21	3.67	7.21	4.54	0.81	96.31	3.69
																									BS-51	GC114/3/112	3.12	52.65	1.61	15.57	7.7	0.2	4.21	7.83	4.61	0.62	95	5
																									BS-52	GC114/3/112	3.12	52.8	2.45	15.19	10.2	0.15	4	7.42	4.68	0.57	97.49	2.51
																									BS-53	GC114/3/112	3.12	52.84	3.04	13.52	11.5	0.26	3.37	6.88	4.79	0.84	97.08	2.92
																									BS-54	GC114/3/112	3.12	52.84	3.17	13.38	11.3	0.25	3.43	7.07	4.51	0.81	96.71	3.29
																									BS-55	GC114/3/112	3.12	53.17	2.11	15.07	9.58	0.21	4.54	8.63	4.34	0.59	98.24	1.76
																									BS-56	GC114/3/112	3.12	53.3	1.54	16.19	8.06	0.2	4.21	8.03	4.62	0.65	96.8	3.2
																									BS-57	GC114/3/112	3.12	53.41	1.53	16.15	7.86	0.15	4.11	7.95	4.44	0.67	96.27	3.73
																									BS-58	GC114/3/112	3.12	53.45	1.73	15.78	8.05	0.17	4.39	7.65	4.43	0.68	96.33	3.67
																									BS-59	GC114/3/112	3.12	53.53	1.18	19.23	5.58	0.13	3.02	8.62	4.86	0.38	96.53	3.47
																									BS-60	GC114/3/112	3.12	53.58	2.92	13.06	11.4	0.22	3.33	6.59	4.34	0.78	96.25	3.75
																									BS-61	GC114/3/112	3.12	53.67	1.53	16.16	7.84	0.17	4.27	8.08	4.48	0.62	96.82	3.18
																									BS-62	GC114/3/112	3.12	53.84	1.54	16.18	7.9	0.2	4.23	7.56	4.6	0.7	96.75	3.25
																									BS-63	GC114/3/112	3.12	53.95	1.63	16.35	7.67	0.14	4.01	7.55	4.67	0.82	96.79	3.21
																									BS-64	GC114/3/112	3.12	54.73	1.58	15.88	7.65	0.14	3.8	6.85	4.76	0.79	96.18	3.82
																									BS-65	GC114/3/112	3.12	55.11	1.48	15.93	6.85	0.15	3.81	7.19	4.69	0.83	96.04	3.96
																									BS-66	GC114/3/112	3.12	55.46	1.64	16.34	7.24	0.12	3.72	7.06	4.69	0.77	97.04	2.96
																									BS-67	GC114/3/112	3.12	55.87	1.36	18.17	5.92	0.15	2.68	7.9	5.5	0.62	98.17	1.83
																									BS-68	GC114/3/112	3.12	55.95	2.53	13.59	10.2	0.21	2.82	5.75	4.39	0.97	96.38	3.62
